# Supplementary material for: iCLIP analysis of RNA substrates of the archaeal exosome
Source: BMC Genomics. 2020 Nov 16;21:797. doi: 10.1186/s12864-020-07200-x (PMC7667871; doi:10.1186/s12864-020-07200-x)
Supplement: Supplementary file 2 — Additional file 2:. iCLIP and RNA-Seq statistics. [file 12864_2020_7200_MOESM2_ESM.xlsx]

## Sheet: Calculation
Additional File 2. iCLIP and RNA-Seq statistics.
Processing step	Read count
Total read numbers	21,667,063
Quality filtering of reads	20,759,354
Removal of PCR duplicates	7,853,184
Trimming of adaptor sequences	7,841,656
Mapping of reads with bowtie2 after demultiplexing:
	BC1 Rrp4 Replikat 1		BC2 Rrp 41 Replikat 1		BC3 Trx Replikat 1		BC4 Rrp 4 Replikat 2		BC5 Rrp 41 Replikat 2		BC6 Trx Replikat 2
iCLIP mapping statistics
total reads	2164591		747704		9448		2874952		1525999		111572
total mapping	1864735	0.861472	617039	0.825245	7372	0.780271	2317160	0.805982	1236862	0.810526	91204	0.817445
unique mapping	1316093	0.60801	431793	0.577492	4222	0.446867	1468969	0.510954	692054	0.453509	63859	0.572357
multiple mapping	548642	0.253462	185246	0.247753	3150	0.333404	848191	0.295028	544808	0.357017	27345	0.245088
unmapped	299856	0.138528	130665	0.174755	2076	0.219729	557792	0.194018	289137	0.189474	20368	0.182555
circRNA detection statistics
# of unmapped reads >= 32 bp	156521		31495		945		78997		53072		7296
circRNAs	77144	0.492867	13336	0.423432	182	0.192593	33196	0.420218	37344	0.703648	3918	0.537007
minus strand	408	0.00260668	84	0.00266709	0	0	166	0.00210135	170	0.0032032	10	0.00137061
plus strand	76736	0.49026	13252	0.420765	182	0.192593	33030	0.418117	37174	0.700445	3908	0.535636
unmapped reads	299856		130665		2076		557792		289137		20368
circRNAs	77144	0.25727	13336	0.102063	182	0.0876686	33196	0.0595132	37344	0.129157	3918	0.192361
minus strand	408	0.00136065	84	0.000642865	0	0	166	0.000297602	170	0.000587957	10	0.000490966
plus strand	76736	0.25591	13252	0.10142	182	0.0876686	33030	0.0592156	37174	0.128569	3908	0.19187
# of detected reads with poly-A rich tails
unmapped reads	299856		130665		2076		557792		289137		20368
detected as circRNA	64805	0.21612	15216	0.11645	196	0.0944123	40859	0.0732513	27003	0.0933917	2983	0.146455
RNA-Seq mapping statistics
	Sso-1 S8		Sso-2 S16		Sso-3 S24
total reads	21739897		23108100		24477749
total mapping	20750058	0.954469	22136140	0.957939	23541930	0.961769
unique mapping	19762146	0.909027	21136157	0.914664	22469182	0.917943
multiple mapping	987912	0.0454423	999983	0.0432741	1072748	0.0438254
unmapped	989839	0.045531	971960	0.0420614	935819	0.0382314

## Sheet: Fixed numbers
	BC1 Rrp4 Replikat 1		BC2 Rrp 41 Replikat 1		BC3 Trx Replikat 1		BC4 Rrp 4 Replikat 2		BC5 Rrp 41 Replikat 2		BC6 Trx Replikat 2
iCLIP mapping statistics
total reads	2164591		747704		9448		2874952		1525999		111572
total mapping	1864735	0.861472	617039	0.825245	7372	0.780271	2317160	0.805982	1236862	0.810526	91204	0.817445
unique mapping	1316093	0.60801	431793	0.577492	4222	0.446867	1468969	0.510954	692054	0.453509	63859	0.572357
multiple mapping	548642	0.253462	185246	0.247753	3150	0.333404	848191	0.295028	544808	0.357017	27345	0.245088
unmapped	299856	0.138528	130665	0.174755	2076	0.219729	557792	0.194018	289137	0.189474	20368	0.182555
circRNA detection statistics
# of unmapped reads >= 32 bp	156521		31495		945		78997		53072		7296
circRNAs	77144	0.492867	13336	0.423432	182	0.192593	33196	0.420218	37344	0.703648	3918	0.537007
minus strand	408	0.00260668	84	0.00266709	0	0	166	0.00210135	170	0.0032032	10	0.00137061
plus strand	76736	0.49026	13252	0.420765	182	0.192593	33030	0.418117	37174	0.700445	3908	0.535636
unmapped reads	299856		130665		2076		557792		289137		20368
circRNAs	77144	0.25727	13336	0.102063	182	0.0876686	33196	0.0595132	37344	0.129157	3918	0.192361
minus strand	408	0.00136065	84	0.000642865	0	0	166	0.000297602	170	0.000587957	10	0.000490966
plus strand	76736	0.25591	13252	0.10142	182	0.0876686	33030	0.0592156	37174	0.128569	3908	0.19187
# of detected reads with poly-A rich tails
unmapped reads	299856		130665		2076		557792		289137		20368
detected as circRNA	64805	0.21612	15216	0.11645	196	0.0944123	40859	0.0732513	27003	0.0933917	2983	0.146455
RNA-Seq mapping statistics
	Sso-1 S8		Sso-2 S16		Sso-3 S24
total reads	21739897		23108100		24477749
total mapping	20750058	0.954469	22136140	0.957939	23541930	0.961769
unique mapping	19762146	0.909027	21136157	0.914664	22469182	0.917943
multiple mapping	987912	0.0454423	999983	0.0432741	1072748	0.0438254
unmapped	989839	0.045531	971960	0.0420614	935819	0.0382314
