# Supplementary material for: iCLIP analysis of RNA substrates of the archaeal exosome
Source: BMC Genomics. 2020 Nov 16;21:797. doi: 10.1186/s12864-020-07200-x (PMC7667871; doi:10.1186/s12864-020-07200-x)
Supplement: Supplementary file 3 — Additional file 3:. Mapped crosslink sites. [file 12864_2020_7200_MOESM3_ESM.xlsx]

## Sheet: xlink_sites
chr	from	to	strand
NC_002754.1	3	3	+
NC_002754.1	5	5	+
NC_002754.1	8	8	+
NC_002754.1	10	10	+
NC_002754.1	11	11	+
NC_002754.1	23	23	+
NC_002754.1	25	25	+
NC_002754.1	36	36	+
NC_002754.1	39	39	+
NC_002754.1	44	44	+
NC_002754.1	48	48	+
NC_002754.1	61	61	-
NC_002754.1	61	61	+
NC_002754.1	63	63	+
NC_002754.1	65	65	+
NC_002754.1	69	69	+
NC_002754.1	71	71	+
NC_002754.1	72	72	-
NC_002754.1	72	72	+
NC_002754.1	73	73	+
NC_002754.1	74	74	-
NC_002754.1	76	76	-
NC_002754.1	76	76	+
NC_002754.1	77	77	-
NC_002754.1	80	80	+
NC_002754.1	82	82	+
NC_002754.1	84	84	+
NC_002754.1	87	87	+
NC_002754.1	88	88	-
NC_002754.1	91	91	-
NC_002754.1	95	95	+
NC_002754.1	101	101	+
NC_002754.1	107	107	-
NC_002754.1	107	107	+
NC_002754.1	108	108	+
NC_002754.1	109	109	-
NC_002754.1	109	109	+
NC_002754.1	110	110	+
NC_002754.1	111	111	+
NC_002754.1	112	112	+
NC_002754.1	113	113	+
NC_002754.1	114	114	+
NC_002754.1	115	115	+
NC_002754.1	117	117	+
NC_002754.1	118	118	+
NC_002754.1	120	120	+
NC_002754.1	121	121	+
NC_002754.1	122	122	+
NC_002754.1	125	125	+
NC_002754.1	128	128	+
NC_002754.1	131	131	+
NC_002754.1	132	132	+
NC_002754.1	133	133	+
NC_002754.1	134	134	+
NC_002754.1	136	136	-
NC_002754.1	136	136	+
NC_002754.1	139	139	+
NC_002754.1	140	140	-
NC_002754.1	142	142	+
NC_002754.1	143	143	+
NC_002754.1	144	144	+
NC_002754.1	145	145	+
NC_002754.1	146	146	+
NC_002754.1	147	147	+
NC_002754.1	148	148	+
NC_002754.1	149	149	+
NC_002754.1	150	150	+
NC_002754.1	151	151	+
NC_002754.1	154	154	+
NC_002754.1	155	155	+
NC_002754.1	157	157	+
NC_002754.1	160	160	+
NC_002754.1	162	162	+
NC_002754.1	171	171	+
NC_002754.1	172	172	+
NC_002754.1	174	174	-
NC_002754.1	174	174	+
NC_002754.1	175	175	+
NC_002754.1	176	176	+
NC_002754.1	177	177	-
NC_002754.1	177	177	+
NC_002754.1	180	180	+
NC_002754.1	181	181	+
NC_002754.1	183	183	+
NC_002754.1	184	184	-
NC_002754.1	185	185	-
NC_002754.1	185	185	+
NC_002754.1	186	186	-
NC_002754.1	186	186	+
NC_002754.1	187	187	-
NC_002754.1	189	189	-
NC_002754.1	189	189	+
NC_002754.1	212	212	+
NC_002754.1	214	214	+
NC_002754.1	216	216	+
NC_002754.1	223	223	+
NC_002754.1	232	232	+
NC_002754.1	238	238	+
NC_002754.1	241	241	-
NC_002754.1	244	244	+
NC_002754.1	252	252	+
NC_002754.1	253	253	-
NC_002754.1	256	256	+
NC_002754.1	261	261	+
NC_002754.1	262	262	+
NC_002754.1	264	264	+
NC_002754.1	266	266	+
NC_002754.1	267	267	+
NC_002754.1	268	268	+
NC_002754.1	269	269	+
NC_002754.1	270	270	+
NC_002754.1	271	271	+
NC_002754.1	277	277	-
NC_002754.1	278	278	-
NC_002754.1	281	281	-
NC_002754.1	281	281	+
NC_002754.1	289	289	+
NC_002754.1	290	290	+
NC_002754.1	291	291	+
NC_002754.1	292	292	+
NC_002754.1	293	293	+
NC_002754.1	298	298	+
NC_002754.1	300	300	+
NC_002754.1	311	311	-
NC_002754.1	315	315	+
NC_002754.1	318	318	+
NC_002754.1	320	320	+
NC_002754.1	321	321	-
NC_002754.1	322	322	+
NC_002754.1	327	327	+
NC_002754.1	332	332	+
NC_002754.1	334	334	+
NC_002754.1	335	335	-
NC_002754.1	335	335	+
NC_002754.1	337	337	-
NC_002754.1	338	338	-
NC_002754.1	338	338	+
NC_002754.1	341	341	+
NC_002754.1	355	355	-
NC_002754.1	356	356	+
NC_002754.1	363	363	-
NC_002754.1	364	364	+
NC_002754.1	370	370	-
NC_002754.1	376	376	-
NC_002754.1	382	382	+
NC_002754.1	384	384	+
NC_002754.1	387	387	+
NC_002754.1	388	388	+
NC_002754.1	392	392	+
NC_002754.1	397	397	+
NC_002754.1	399	399	+
NC_002754.1	400	400	+
NC_002754.1	401	401	-
NC_002754.1	412	412	+
NC_002754.1	414	414	+
NC_002754.1	415	415	+
NC_002754.1	416	416	+
NC_002754.1	417	417	+
NC_002754.1	419	419	+
NC_002754.1	425	425	+
NC_002754.1	426	426	+
NC_002754.1	428	428	+
NC_002754.1	429	429	-
NC_002754.1	429	429	+
NC_002754.1	431	431	+
NC_002754.1	432	432	+
NC_002754.1	433	433	+
NC_002754.1	436	436	+
NC_002754.1	437	437	+
NC_002754.1	440	440	+
NC_002754.1	444	444	-
NC_002754.1	444	444	+
NC_002754.1	445	445	-
NC_002754.1	446	446	-
NC_002754.1	454	454	+
NC_002754.1	455	455	+
NC_002754.1	458	458	+
NC_002754.1	465	465	+
NC_002754.1	466	466	+
NC_002754.1	471	471	+
NC_002754.1	474	474	-
NC_002754.1	475	475	-
NC_002754.1	478	478	+
NC_002754.1	485	485	+
NC_002754.1	486	486	+
NC_002754.1	505	505	+
NC_002754.1	515	515	-
NC_002754.1	517	517	-
NC_002754.1	521	521	+
NC_002754.1	522	522	+
NC_002754.1	523	523	+
NC_002754.1	524	524	+
NC_002754.1	527	527	-
NC_002754.1	529	529	+
NC_002754.1	530	530	+
NC_002754.1	534	534	+
NC_002754.1	545	545	+
NC_002754.1	549	549	+
NC_002754.1	550	550	-
NC_002754.1	551	551	-
NC_002754.1	552	552	+
NC_002754.1	554	554	+
NC_002754.1	555	555	+
NC_002754.1	562	562	+
NC_002754.1	563	563	-
NC_002754.1	573	573	-
NC_002754.1	574	574	+
NC_002754.1	578	578	+
NC_002754.1	581	581	-
NC_002754.1	582	582	+
NC_002754.1	588	588	+
NC_002754.1	589	589	-
NC_002754.1	589	589	+
NC_002754.1	590	590	-
NC_002754.1	591	591	-
NC_002754.1	592	592	-
NC_002754.1	593	593	-
NC_002754.1	594	594	-
NC_002754.1	595	595	-
NC_002754.1	596	596	+
NC_002754.1	597	597	+
NC_002754.1	599	599	+
NC_002754.1	601	601	-
NC_002754.1	611	611	-
NC_002754.1	613	613	+
NC_002754.1	614	614	-
NC_002754.1	614	614	+
NC_002754.1	616	616	+
NC_002754.1	617	617	-
NC_002754.1	617	617	+
NC_002754.1	626	626	+
NC_002754.1	636	636	+
NC_002754.1	653	653	+
NC_002754.1	656	656	+
NC_002754.1	660	660	+
NC_002754.1	662	662	+
NC_002754.1	663	663	+
NC_002754.1	664	664	+
NC_002754.1	683	683	-
NC_002754.1	686	686	+
NC_002754.1	687	687	+
NC_002754.1	691	691	+
NC_002754.1	707	707	+
NC_002754.1	720	720	+
NC_002754.1	724	724	-
NC_002754.1	724	724	+
NC_002754.1	726	726	-
NC_002754.1	727	727	-
NC_002754.1	748	748	-
NC_002754.1	750	750	+
NC_002754.1	754	754	+
NC_002754.1	761	761	-
NC_002754.1	762	762	+
NC_002754.1	769	769	+
NC_002754.1	771	771	+
NC_002754.1	772	772	-
NC_002754.1	773	773	+
NC_002754.1	774	774	+
NC_002754.1	775	775	-
NC_002754.1	775	775	+
NC_002754.1	777	777	+
NC_002754.1	778	778	-
NC_002754.1	779	779	+
NC_002754.1	780	780	+
NC_002754.1	781	781	+
NC_002754.1	782	782	+
NC_002754.1	784	784	+
NC_002754.1	785	785	-
NC_002754.1	788	788	+
NC_002754.1	808	808	-
NC_002754.1	814	814	+
NC_002754.1	824	824	+
NC_002754.1	825	825	-
NC_002754.1	825	825	+
NC_002754.1	826	826	+
NC_002754.1	827	827	+
NC_002754.1	828	828	+
NC_002754.1	830	830	+
NC_002754.1	832	832	-
NC_002754.1	833	833	-
NC_002754.1	836	836	+
NC_002754.1	840	840	-
NC_002754.1	842	842	+
NC_002754.1	849	849	+
NC_002754.1	855	855	-
NC_002754.1	856	856	+
NC_002754.1	858	858	+
NC_002754.1	859	859	+
NC_002754.1	860	860	+
NC_002754.1	861	861	-
NC_002754.1	861	861	+
NC_002754.1	862	862	+
NC_002754.1	865	865	+
NC_002754.1	866	866	+
NC_002754.1	867	867	+
NC_002754.1	868	868	+
NC_002754.1	869	869	+
NC_002754.1	874	874	+
NC_002754.1	875	875	+
NC_002754.1	881	881	+
NC_002754.1	883	883	+
NC_002754.1	884	884	+
NC_002754.1	893	893	+
NC_002754.1	896	896	+
NC_002754.1	897	897	+
NC_002754.1	903	903	+
NC_002754.1	907	907	+
NC_002754.1	909	909	+
NC_002754.1	916	916	+
NC_002754.1	925	925	+
NC_002754.1	927	927	-
NC_002754.1	932	932	+
NC_002754.1	935	935	+
NC_002754.1	943	943	+
NC_002754.1	944	944	+
NC_002754.1	948	948	+
NC_002754.1	949	949	+
NC_002754.1	950	950	+
NC_002754.1	951	951	+
NC_002754.1	955	955	+
NC_002754.1	957	957	+
NC_002754.1	961	961	+
NC_002754.1	970	970	+
NC_002754.1	971	971	+
NC_002754.1	972	972	+
NC_002754.1	978	978	+
NC_002754.1	979	979	+
NC_002754.1	980	980	+
NC_002754.1	981	981	-
NC_002754.1	988	988	+
NC_002754.1	999	999	-
NC_002754.1	1000	1000	-
NC_002754.1	1000	1000	+
NC_002754.1	1003	1003	-
NC_002754.1	1003	1003	+
NC_002754.1	1004	1004	-
NC_002754.1	1004	1004	+
NC_002754.1	1010	1010	+
NC_002754.1	1012	1012	+
NC_002754.1	1013	1013	+
NC_002754.1	1022	1022	+
NC_002754.1	1027	1027	+
NC_002754.1	1036	1036	+
NC_002754.1	1038	1038	+
NC_002754.1	1039	1039	+
NC_002754.1	1043	1043	-
NC_002754.1	1045	1045	+
NC_002754.1	1047	1047	+
NC_002754.1	1049	1049	+
NC_002754.1	1054	1054	+
NC_002754.1	1056	1056	+
NC_002754.1	1060	1060	+
NC_002754.1	1061	1061	+
NC_002754.1	1062	1062	+
NC_002754.1	1065	1065	+
NC_002754.1	1066	1066	+
NC_002754.1	1067	1067	+
NC_002754.1	1068	1068	+
NC_002754.1	1070	1070	+
NC_002754.1	1072	1072	+
NC_002754.1	1076	1076	+
NC_002754.1	1082	1082	+
NC_002754.1	1090	1090	+
NC_002754.1	1091	1091	+
NC_002754.1	1093	1093	+
NC_002754.1	1094	1094	+
NC_002754.1	1101	1101	+
NC_002754.1	1102	1102	+
NC_002754.1	1103	1103	+
NC_002754.1	1104	1104	+
NC_002754.1	1107	1107	-
NC_002754.1	1107	1107	+
NC_002754.1	1108	1108	+
NC_002754.1	1109	1109	+
NC_002754.1	1112	1112	+
NC_002754.1	1113	1113	+
NC_002754.1	1114	1114	+
NC_002754.1	1121	1121	-
NC_002754.1	1131	1131	+
NC_002754.1	1133	1133	-
NC_002754.1	1137	1137	+
NC_002754.1	1149	1149	+
NC_002754.1	1154	1154	+
NC_002754.1	1156	1156	+
NC_002754.1	1157	1157	+
NC_002754.1	1158	1158	+
NC_002754.1	1160	1160	-
NC_002754.1	1162	1162	+
NC_002754.1	1168	1168	-
NC_002754.1	1169	1169	-
NC_002754.1	1170	1170	-
NC_002754.1	1171	1171	-
NC_002754.1	1173	1173	+
NC_002754.1	1174	1174	-
NC_002754.1	1174	1174	+
NC_002754.1	1175	1175	-
NC_002754.1	1179	1179	-
NC_002754.1	1181	1181	+
NC_002754.1	1183	1183	-
NC_002754.1	1188	1188	+
NC_002754.1	1191	1191	+
NC_002754.1	1197	1197	+
NC_002754.1	1198	1198	+
NC_002754.1	1205	1205	-
NC_002754.1	1207	1207	-
NC_002754.1	1213	1213	+
NC_002754.1	1214	1214	+
NC_002754.1	1216	1216	+
NC_002754.1	1220	1220	-
NC_002754.1	1221	1221	-
NC_002754.1	1228	1228	+
NC_002754.1	1230	1230	+
NC_002754.1	1235	1235	+
NC_002754.1	1236	1236	+
NC_002754.1	1237	1237	-
NC_002754.1	1238	1238	-
NC_002754.1	1239	1239	+
NC_002754.1	1240	1240	+
NC_002754.1	1249	1249	+
NC_002754.1	1251	1251	+
NC_002754.1	1252	1252	+
NC_002754.1	1255	1255	+
NC_002754.1	1260	1260	-
NC_002754.1	1261	1261	+
NC_002754.1	1262	1262	-
NC_002754.1	1263	1263	+
NC_002754.1	1264	1264	-
NC_002754.1	1265	1265	-
NC_002754.1	1266	1266	-
NC_002754.1	1267	1267	-
NC_002754.1	1273	1273	+
NC_002754.1	1279	1279	+
NC_002754.1	1285	1285	+
NC_002754.1	1286	1286	+
NC_002754.1	1299	1299	-
NC_002754.1	1312	1312	+
NC_002754.1	1319	1319	-
NC_002754.1	1319	1319	+
NC_002754.1	1322	1322	+
NC_002754.1	1323	1323	-
NC_002754.1	1324	1324	-
NC_002754.1	1325	1325	-
NC_002754.1	1326	1326	+
NC_002754.1	1328	1328	-
NC_002754.1	1331	1331	-
NC_002754.1	1333	1333	-
NC_002754.1	1339	1339	-
NC_002754.1	1339	1339	+
NC_002754.1	1342	1342	+
NC_002754.1	1354	1354	+
NC_002754.1	1360	1360	-
NC_002754.1	1360	1360	+
NC_002754.1	1376	1376	+
NC_002754.1	1377	1377	+
NC_002754.1	1378	1378	+
NC_002754.1	1379	1379	+
NC_002754.1	1380	1380	+
NC_002754.1	1381	1381	+
NC_002754.1	1382	1382	+
NC_002754.1	1393	1393	-
NC_002754.1	1394	1394	+
NC_002754.1	1396	1396	+
NC_002754.1	1397	1397	+
NC_002754.1	1403	1403	+
NC_002754.1	1404	1404	+
NC_002754.1	1405	1405	+
NC_002754.1	1412	1412	+
NC_002754.1	1414	1414	+
NC_002754.1	1418	1418	+
NC_002754.1	1424	1424	+
NC_002754.1	1427	1427	+
NC_002754.1	1446	1446	-
NC_002754.1	1446	1446	+
NC_002754.1	1451	1451	+
NC_002754.1	1459	1459	-
NC_002754.1	1466	1466	+
NC_002754.1	1467	1467	-
NC_002754.1	1469	1469	+
NC_002754.1	1470	1470	+
NC_002754.1	1480	1480	-
NC_002754.1	1480	1480	+
NC_002754.1	1485	1485	-
NC_002754.1	1486	1486	+
NC_002754.1	1488	1488	+
NC_002754.1	1508	1508	+
NC_002754.1	1509	1509	+
NC_002754.1	1510	1510	+
NC_002754.1	1511	1511	+
NC_002754.1	1512	1512	+
NC_002754.1	1518	1518	-
NC_002754.1	1530	1530	+
NC_002754.1	1532	1532	+
NC_002754.1	1534	1534	+
NC_002754.1	1535	1535	+
NC_002754.1	1537	1537	+
NC_002754.1	1542	1542	+
NC_002754.1	1544	1544	+
NC_002754.1	1545	1545	-
NC_002754.1	1551	1551	+
NC_002754.1	1552	1552	+
NC_002754.1	1560	1560	+
NC_002754.1	1561	1561	+
NC_002754.1	1562	1562	+
NC_002754.1	1563	1563	+
NC_002754.1	1565	1565	-
NC_002754.1	1565	1565	+
NC_002754.1	1570	1570	+
NC_002754.1	1574	1574	-
NC_002754.1	1575	1575	-
NC_002754.1	1576	1576	-
NC_002754.1	1577	1577	-
NC_002754.1	1580	1580	+
NC_002754.1	1586	1586	-
NC_002754.1	1598	1598	-
NC_002754.1	1604	1604	+
NC_002754.1	1606	1606	+
NC_002754.1	1611	1611	+
NC_002754.1	1613	1613	+
NC_002754.1	1625	1625	-
NC_002754.1	1625	1625	+
NC_002754.1	1626	1626	-
NC_002754.1	1633	1633	-
NC_002754.1	1634	1634	-
NC_002754.1	1637	1637	-
NC_002754.1	1645	1645	-
NC_002754.1	1645	1645	+
NC_002754.1	1650	1650	+
NC_002754.1	1651	1651	-
NC_002754.1	1659	1659	+
NC_002754.1	1661	1661	+
NC_002754.1	1664	1664	-
NC_002754.1	1667	1667	-
NC_002754.1	1669	1669	+
NC_002754.1	1672	1672	-
NC_002754.1	1676	1676	+
NC_002754.1	1678	1678	-
NC_002754.1	1679	1679	-
NC_002754.1	1680	1680	-
NC_002754.1	1681	1681	-
NC_002754.1	1682	1682	-
NC_002754.1	1683	1683	-
NC_002754.1	1683	1683	+
NC_002754.1	1684	1684	-
NC_002754.1	1684	1684	+
NC_002754.1	1685	1685	-
NC_002754.1	1686	1686	-
NC_002754.1	1688	1688	-
NC_002754.1	1689	1689	-
NC_002754.1	1690	1690	-
NC_002754.1	1690	1690	+
NC_002754.1	1691	1691	-
NC_002754.1	1692	1692	-
NC_002754.1	1693	1693	-
NC_002754.1	1694	1694	-
NC_002754.1	1695	1695	-
NC_002754.1	1696	1696	-
NC_002754.1	1697	1697	-
NC_002754.1	1699	1699	-
NC_002754.1	1700	1700	+
NC_002754.1	1704	1704	+
NC_002754.1	1708	1708	-
NC_002754.1	1709	1709	-
NC_002754.1	1710	1710	+
NC_002754.1	1712	1712	-
NC_002754.1	1713	1713	-
NC_002754.1	1713	1713	+
NC_002754.1	1714	1714	-
NC_002754.1	1715	1715	-
NC_002754.1	1719	1719	-
NC_002754.1	1720	1720	-
NC_002754.1	1721	1721	-
NC_002754.1	1722	1722	-
NC_002754.1	1726	1726	-
NC_002754.1	1727	1727	-
NC_002754.1	1728	1728	-
NC_002754.1	1733	1733	-
NC_002754.1	1734	1734	-
NC_002754.1	1735	1735	+
NC_002754.1	1737	1737	-
NC_002754.1	1737	1737	+
NC_002754.1	1738	1738	+
NC_002754.1	1739	1739	-
NC_002754.1	1740	1740	-
NC_002754.1	1741	1741	+
NC_002754.1	1742	1742	-
NC_002754.1	1742	1742	+
NC_002754.1	1743	1743	+
NC_002754.1	1745	1745	-
NC_002754.1	1745	1745	+
NC_002754.1	1746	1746	-
NC_002754.1	1747	1747	-
NC_002754.1	1747	1747	+
NC_002754.1	1748	1748	+
NC_002754.1	1754	1754	-
NC_002754.1	1756	1756	-
NC_002754.1	1756	1756	+
NC_002754.1	1758	1758	-
NC_002754.1	1759	1759	-
NC_002754.1	1762	1762	-
NC_002754.1	1763	1763	-
NC_002754.1	1764	1764	-
NC_002754.1	1765	1765	-
NC_002754.1	1766	1766	-
NC_002754.1	1767	1767	-
NC_002754.1	1768	1768	-
NC_002754.1	1768	1768	+
NC_002754.1	1772	1772	-
NC_002754.1	1774	1774	-
NC_002754.1	1775	1775	-
NC_002754.1	1776	1776	-
NC_002754.1	1777	1777	-
NC_002754.1	1778	1778	-
NC_002754.1	1779	1779	-
NC_002754.1	1780	1780	-
NC_002754.1	1781	1781	-
NC_002754.1	1782	1782	-
NC_002754.1	1783	1783	-
NC_002754.1	1784	1784	-
NC_002754.1	1785	1785	-
NC_002754.1	1786	1786	-
NC_002754.1	1788	1788	-
NC_002754.1	1789	1789	-
NC_002754.1	1791	1791	-
NC_002754.1	1794	1794	-
NC_002754.1	1797	1797	+
NC_002754.1	1803	1803	+
NC_002754.1	1806	1806	+
NC_002754.1	1808	1808	+
NC_002754.1	1809	1809	+
NC_002754.1	1811	1811	+
NC_002754.1	1815	1815	+
NC_002754.1	1817	1817	+
NC_002754.1	1825	1825	+
NC_002754.1	1828	1828	+
NC_002754.1	1832	1832	+
NC_002754.1	1837	1837	+
NC_002754.1	1839	1839	+
NC_002754.1	1843	1843	+
NC_002754.1	1850	1850	+
NC_002754.1	1855	1855	+
NC_002754.1	1857	1857	+
NC_002754.1	1858	1858	+
NC_002754.1	1859	1859	+
NC_002754.1	1860	1860	+
NC_002754.1	1861	1861	+
NC_002754.1	1867	1867	+
NC_002754.1	1868	1868	+
NC_002754.1	1871	1871	+
NC_002754.1	1879	1879	+
NC_002754.1	1880	1880	-
NC_002754.1	1891	1891	+
NC_002754.1	1893	1893	+
NC_002754.1	1895	1895	+
NC_002754.1	1902	1902	+
NC_002754.1	1910	1910	+
NC_002754.1	1916	1916	+
NC_002754.1	1920	1920	+
NC_002754.1	1922	1922	+
NC_002754.1	1925	1925	+
NC_002754.1	1926	1926	+
NC_002754.1	1929	1929	+
NC_002754.1	1934	1934	+
NC_002754.1	1936	1936	+
NC_002754.1	1947	1947	+
NC_002754.1	1949	1949	+
NC_002754.1	1951	1951	+
NC_002754.1	1953	1953	+
NC_002754.1	1955	1955	+
NC_002754.1	1960	1960	+
NC_002754.1	1961	1961	+
NC_002754.1	1970	1970	-
NC_002754.1	1973	1973	-
NC_002754.1	1986	1986	+
NC_002754.1	1992	1992	+
NC_002754.1	1994	1994	+
NC_002754.1	1995	1995	+
NC_002754.1	1996	1996	+
NC_002754.1	2029	2029	+
NC_002754.1	2030	2030	+
NC_002754.1	2031	2031	+
NC_002754.1	2032	2032	+
NC_002754.1	2033	2033	-
NC_002754.1	2035	2035	+
NC_002754.1	2048	2048	+
NC_002754.1	2051	2051	+
NC_002754.1	2056	2056	+
NC_002754.1	2057	2057	+
NC_002754.1	2059	2059	+
NC_002754.1	2060	2060	-
NC_002754.1	2067	2067	-
NC_002754.1	2068	2068	+
NC_002754.1	2069	2069	+
NC_002754.1	2070	2070	+
NC_002754.1	2088	2088	+
NC_002754.1	2088	2088	+
NC_002754.1	2088	2088	+
NC_002754.1	2088	2088	+
NC_002754.1	2091	2091	+
NC_002754.1	2091	2091	+
NC_002754.1	2092	2092	+
NC_002754.1	2095	2095	-
NC_002754.1	2095	2095	+
NC_002754.1	2098	2098	+
NC_002754.1	2109	2109	+
NC_002754.1	2119	2119	+
NC_002754.1	2126	2126	+
NC_002754.1	2129	2129	+
NC_002754.1	2130	2130	-
NC_002754.1	2131	2131	-
NC_002754.1	2134	2134	+
NC_002754.1	2136	2136	+
NC_002754.1	2137	2137	+
NC_002754.1	2141	2141	+
NC_002754.1	2142	2142	-
NC_002754.1	2149	2149	+
NC_002754.1	2150	2150	-
NC_002754.1	2152	2152	+
NC_002754.1	2154	2154	+
NC_002754.1	2156	2156	+
NC_002754.1	2164	2164	+
NC_002754.1	2165	2165	+
NC_002754.1	2174	2174	+
NC_002754.1	2176	2176	+
NC_002754.1	2177	2177	+
NC_002754.1	2181	2181	+
NC_002754.1	2183	2183	+
NC_002754.1	2184	2184	+
NC_002754.1	2186	2186	+
NC_002754.1	2193	2193	+
NC_002754.1	2195	2195	+
NC_002754.1	2199	2199	+
NC_002754.1	2207	2207	+
NC_002754.1	2208	2208	-
NC_002754.1	2218	2218	+
NC_002754.1	2219	2219	+
NC_002754.1	2226	2226	+
NC_002754.1	2231	2231	+
NC_002754.1	2234	2234	+
NC_002754.1	2236	2236	+
NC_002754.1	2248	2248	-
NC_002754.1	2250	2250	+
NC_002754.1	2251	2251	+
NC_002754.1	2254	2254	-
NC_002754.1	2254	2254	+
NC_002754.1	2261	2261	+
NC_002754.1	2262	2262	+
NC_002754.1	2265	2265	+
NC_002754.1	2267	2267	+
NC_002754.1	2269	2269	+
NC_002754.1	2272	2272	+
NC_002754.1	2273	2273	-
NC_002754.1	2279	2279	+
NC_002754.1	2283	2283	+
NC_002754.1	2288	2288	+
NC_002754.1	2290	2290	+
NC_002754.1	2293	2293	+
NC_002754.1	2296	2296	-
NC_002754.1	2298	2298	+
NC_002754.1	2299	2299	-
NC_002754.1	2301	2301	+
NC_002754.1	2302	2302	-
NC_002754.1	2302	2302	+
NC_002754.1	2304	2304	-
NC_002754.1	2306	2306	+
NC_002754.1	2309	2309	+
NC_002754.1	2310	2310	-
NC_002754.1	2311	2311	-
NC_002754.1	2312	2312	-
NC_002754.1	2313	2313	-
NC_002754.1	2314	2314	-
NC_002754.1	2314	2314	+
NC_002754.1	2315	2315	-
NC_002754.1	2320	2320	-
NC_002754.1	2320	2320	+
NC_002754.1	2324	2324	+
NC_002754.1	2327	2327	-
NC_002754.1	2330	2330	+
NC_002754.1	2335	2335	+
NC_002754.1	2336	2336	+
NC_002754.1	2337	2337	+
NC_002754.1	2338	2338	-
NC_002754.1	2339	2339	-
NC_002754.1	2342	2342	-
NC_002754.1	2351	2351	-
NC_002754.1	2359	2359	-
NC_002754.1	2362	2362	+
NC_002754.1	2370	2370	+
NC_002754.1	2374	2374	+
NC_002754.1	2384	2384	-
NC_002754.1	2385	2385	-
NC_002754.1	2389	2389	-
NC_002754.1	2390	2390	-
NC_002754.1	2391	2391	-
NC_002754.1	2392	2392	-
NC_002754.1	2393	2393	-
NC_002754.1	2394	2394	-
NC_002754.1	2395	2395	-
NC_002754.1	2395	2395	+
NC_002754.1	2407	2407	-
NC_002754.1	2414	2414	+
NC_002754.1	2418	2418	+
NC_002754.1	2421	2421	-
NC_002754.1	2424	2424	+
NC_002754.1	2425	2425	+
NC_002754.1	2428	2428	+
NC_002754.1	2432	2432	+
NC_002754.1	2446	2446	+
NC_002754.1	2450	2450	-
NC_002754.1	2452	2452	+
NC_002754.1	2453	2453	-
NC_002754.1	2472	2472	+
NC_002754.1	2474	2474	-
NC_002754.1	2474	2474	+
NC_002754.1	2476	2476	+
NC_002754.1	2478	2478	+
NC_002754.1	2479	2479	+
NC_002754.1	2482	2482	+
NC_002754.1	2483	2483	+
NC_002754.1	2486	2486	+
NC_002754.1	2490	2490	+
NC_002754.1	2500	2500	+
NC_002754.1	2507	2507	+
NC_002754.1	2508	2508	+
NC_002754.1	2526	2526	+
NC_002754.1	2527	2527	+
NC_002754.1	2529	2529	+
NC_002754.1	2534	2534	+
NC_002754.1	2541	2541	+
NC_002754.1	2546	2546	+
NC_002754.1	2547	2547	+
NC_002754.1	2550	2550	+
NC_002754.1	2554	2554	+
NC_002754.1	2558	2558	+
NC_002754.1	2567	2567	+
NC_002754.1	2584	2584	+
NC_002754.1	2588	2588	+
NC_002754.1	2591	2591	+
NC_002754.1	2603	2603	+
NC_002754.1	2612	2612	-
NC_002754.1	2614	2614	-
NC_002754.1	2616	2616	+
NC_002754.1	2622	2622	+
NC_002754.1	2623	2623	+
NC_002754.1	2638	2638	+
NC_002754.1	2640	2640	+
NC_002754.1	2643	2643	+
NC_002754.1	2650	2650	+
NC_002754.1	2652	2652	-
NC_002754.1	2662	2662	+
NC_002754.1	2663	2663	+
NC_002754.1	2665	2665	+
NC_002754.1	2666	2666	-
NC_002754.1	2671	2671	+
NC_002754.1	2672	2672	+
NC_002754.1	2674	2674	+
NC_002754.1	2675	2675	+
NC_002754.1	2676	2676	+
NC_002754.1	2678	2678	+
NC_002754.1	2680	2680	-
NC_002754.1	2682	2682	+
NC_002754.1	2688	2688	-
NC_002754.1	2700	2700	+
NC_002754.1	2703	2703	+
NC_002754.1	2727	2727	+
NC_002754.1	2733	2733	+
NC_002754.1	2748	2748	-
NC_002754.1	2749	2749	+
NC_002754.1	2756	2756	-
NC_002754.1	2757	2757	+
NC_002754.1	2759	2759	+
NC_002754.1	2782	2782	+
NC_002754.1	2788	2788	-
NC_002754.1	2800	2800	+
NC_002754.1	2808	2808	+
NC_002754.1	2809	2809	+
NC_002754.1	2822	2822	+
NC_002754.1	2823	2823	+
NC_002754.1	2825	2825	+
NC_002754.1	2830	2830	+
NC_002754.1	2831	2831	+
NC_002754.1	2856	2856	+
NC_002754.1	2889	2889	+
NC_002754.1	2890	2890	+
NC_002754.1	2891	2891	+
NC_002754.1	2892	2892	+
NC_002754.1	2897	2897	+
NC_002754.1	2904	2904	+
NC_002754.1	2917	2917	+
NC_002754.1	2924	2924	+
NC_002754.1	2942	2942	+
NC_002754.1	2943	2943	+
NC_002754.1	2944	2944	+
NC_002754.1	2945	2945	+
NC_002754.1	2948	2948	+
NC_002754.1	2949	2949	+
NC_002754.1	2950	2950	-
NC_002754.1	2950	2950	+
NC_002754.1	2959	2959	+
NC_002754.1	2961	2961	+
NC_002754.1	2982	2982	+
NC_002754.1	2987	2987	+
NC_002754.1	2992	2992	-
NC_002754.1	3008	3008	+
NC_002754.1	3012	3012	+
NC_002754.1	3014	3014	+
NC_002754.1	3017	3017	+
NC_002754.1	3018	3018	+
NC_002754.1	3026	3026	+
NC_002754.1	3028	3028	+
NC_002754.1	3038	3038	-
NC_002754.1	3048	3048	-
NC_002754.1	3072	3072	+
NC_002754.1	3095	3095	+
NC_002754.1	3123	3123	+
NC_002754.1	3126	3126	+
NC_002754.1	3127	3127	+
NC_002754.1	3135	3135	+
NC_002754.1	3142	3142	+
NC_002754.1	3145	3145	+
NC_002754.1	3166	3166	+
NC_002754.1	3173	3173	-
NC_002754.1	3176	3176	+
NC_002754.1	3178	3178	+
NC_002754.1	3179	3179	+
NC_002754.1	3181	3181	+
NC_002754.1	3187	3187	+
NC_002754.1	3189	3189	+
NC_002754.1	3190	3190	-
NC_002754.1	3194	3194	+
NC_002754.1	3201	3201	-
NC_002754.1	3206	3206	+
NC_002754.1	3216	3216	-
NC_002754.1	3218	3218	+
NC_002754.1	3224	3224	+
NC_002754.1	3229	3229	+
NC_002754.1	3237	3237	+
NC_002754.1	3241	3241	-
NC_002754.1	3250	3250	+
NC_002754.1	3256	3256	+
NC_002754.1	3257	3257	+
NC_002754.1	3259	3259	+
NC_002754.1	3269	3269	+
NC_002754.1	3273	3273	+
NC_002754.1	3279	3279	-
NC_002754.1	3282	3282	-
NC_002754.1	3289	3289	-
NC_002754.1	3298	3298	-
NC_002754.1	3299	3299	+
NC_002754.1	3303	3303	-
NC_002754.1	3305	3305	+
NC_002754.1	3310	3310	+
NC_002754.1	3320	3320	-
NC_002754.1	3320	3320	+
NC_002754.1	3324	3324	-
NC_002754.1	3328	3328	-
NC_002754.1	3329	3329	-
NC_002754.1	3332	3332	-
NC_002754.1	3340	3340	+
NC_002754.1	3356	3356	+
NC_002754.1	3358	3358	+
NC_002754.1	3364	3364	+
NC_002754.1	3369	3369	+
NC_002754.1	3371	3371	+
NC_002754.1	3385	3385	+
NC_002754.1	3386	3386	+
NC_002754.1	3394	3394	+
NC_002754.1	3399	3399	+
NC_002754.1	3400	3400	+
NC_002754.1	3401	3401	+
NC_002754.1	3414	3414	+
NC_002754.1	3416	3416	+
NC_002754.1	3430	3430	+
NC_002754.1	3431	3431	+
NC_002754.1	3433	3433	+
NC_002754.1	3436	3436	+
NC_002754.1	3445	3445	+
NC_002754.1	3450	3450	+
NC_002754.1	3451	3451	+
NC_002754.1	3457	3457	+
NC_002754.1	3462	3462	+
NC_002754.1	3464	3464	-
NC_002754.1	3466	3466	+
NC_002754.1	3470	3470	-
NC_002754.1	3516	3516	+
NC_002754.1	3517	3517	+
NC_002754.1	3519	3519	+
NC_002754.1	3520	3520	+
NC_002754.1	3521	3521	+
NC_002754.1	3524	3524	+
NC_002754.1	3526	3526	+
NC_002754.1	3532	3532	+
NC_002754.1	3541	3541	+
NC_002754.1	3542	3542	+
NC_002754.1	3544	3544	+
NC_002754.1	3545	3545	+
NC_002754.1	3549	3549	+
NC_002754.1	3556	3556	-
NC_002754.1	3567	3567	-
NC_002754.1	3577	3577	+
NC_002754.1	3589	3589	+
NC_002754.1	3590	3590	+
NC_002754.1	3595	3595	+
NC_002754.1	3601	3601	-
NC_002754.1	3603	3603	+
NC_002754.1	3605	3605	+
NC_002754.1	3621	3621	+
NC_002754.1	3624	3624	+
NC_002754.1	3626	3626	+
NC_002754.1	3633	3633	+
NC_002754.1	3634	3634	+
NC_002754.1	3641	3641	+
NC_002754.1	3642	3642	+
NC_002754.1	3643	3643	+
NC_002754.1	3644	3644	+
NC_002754.1	3645	3645	+
NC_002754.1	3646	3646	-
NC_002754.1	3648	3648	+
NC_002754.1	3654	3654	+
NC_002754.1	3657	3657	+
NC_002754.1	3659	3659	+
NC_002754.1	3660	3660	+
NC_002754.1	3663	3663	+
NC_002754.1	3664	3664	+
NC_002754.1	3667	3667	+
NC_002754.1	3668	3668	+
NC_002754.1	3669	3669	+
NC_002754.1	3670	3670	+
NC_002754.1	3680	3680	+
NC_002754.1	3681	3681	-
NC_002754.1	3685	3685	-
NC_002754.1	3691	3691	+
NC_002754.1	3697	3697	+
NC_002754.1	3704	3704	-
NC_002754.1	3708	3708	-
NC_002754.1	3709	3709	+
NC_002754.1	3711	3711	+
NC_002754.1	3714	3714	+
NC_002754.1	3715	3715	+
NC_002754.1	3717	3717	+
NC_002754.1	3718	3718	+
NC_002754.1	3720	3720	+
NC_002754.1	3724	3724	+
NC_002754.1	3728	3728	+
NC_002754.1	3731	3731	+
NC_002754.1	3732	3732	+
NC_002754.1	3733	3733	+
NC_002754.1	3734	3734	+
NC_002754.1	3734	3734	+
NC_002754.1	3738	3738	+
NC_002754.1	3738	3738	+
NC_002754.1	3738	3738	+
NC_002754.1	3738	3738	+
NC_002754.1	3740	3740	+
NC_002754.1	3740	3740	+
NC_002754.1	3740	3740	+
NC_002754.1	3740	3740	+
NC_002754.1	3744	3744	-
NC_002754.1	3745	3745	+
NC_002754.1	3746	3746	+
NC_002754.1	3747	3747	+
NC_002754.1	3748	3748	+
NC_002754.1	3749	3749	+
NC_002754.1	3751	3751	+
NC_002754.1	3753	3753	+
NC_002754.1	3755	3755	+
NC_002754.1	3756	3756	+
NC_002754.1	3757	3757	+
NC_002754.1	3760	3760	+
NC_002754.1	3761	3761	+
NC_002754.1	3762	3762	+
NC_002754.1	3763	3763	+
NC_002754.1	3770	3770	-
NC_002754.1	3771	3771	+
NC_002754.1	3772	3772	+
NC_002754.1	3774	3774	+
NC_002754.1	3775	3775	+
NC_002754.1	3776	3776	+
NC_002754.1	3777	3777	+
NC_002754.1	3782	3782	+
NC_002754.1	3783	3783	+
NC_002754.1	3784	3784	+
NC_002754.1	3785	3785	+
NC_002754.1	3789	3789	+
NC_002754.1	3798	3798	+
NC_002754.1	3799	3799	+
NC_002754.1	3800	3800	+
NC_002754.1	3819	3819	-
NC_002754.1	3821	3821	+
NC_002754.1	3822	3822	+
NC_002754.1	3823	3823	+
NC_002754.1	3824	3824	+
NC_002754.1	3826	3826	+
NC_002754.1	3833	3833	+
NC_002754.1	3834	3834	+
NC_002754.1	3839	3839	+
NC_002754.1	3840	3840	+
NC_002754.1	3844	3844	+
NC_002754.1	3845	3845	+
NC_002754.1	3847	3847	+
NC_002754.1	3849	3849	+
NC_002754.1	3852	3852	+
NC_002754.1	3860	3860	-
NC_002754.1	3861	3861	+
NC_002754.1	3865	3865	+
NC_002754.1	3867	3867	+
NC_002754.1	3868	3868	+
NC_002754.1	3869	3869	+
NC_002754.1	3871	3871	+
NC_002754.1	3873	3873	+
NC_002754.1	3881	3881	+
NC_002754.1	3882	3882	-
NC_002754.1	3885	3885	-
NC_002754.1	3886	3886	-
NC_002754.1	3887	3887	-
NC_002754.1	3891	3891	-
NC_002754.1	3895	3895	+
NC_002754.1	3896	3896	+
NC_002754.1	3898	3898	+
NC_002754.1	3899	3899	+
NC_002754.1	3900	3900	+
NC_002754.1	3901	3901	+
NC_002754.1	3902	3902	+
NC_002754.1	3903	3903	+
NC_002754.1	3904	3904	+
NC_002754.1	3905	3905	+
NC_002754.1	3906	3906	+
NC_002754.1	3907	3907	+
NC_002754.1	3908	3908	+
NC_002754.1	3909	3909	+
NC_002754.1	3911	3911	+
NC_002754.1	3912	3912	+
NC_002754.1	3914	3914	+
NC_002754.1	3917	3917	+
NC_002754.1	3919	3919	+
NC_002754.1	3922	3922	+
NC_002754.1	3923	3923	-
NC_002754.1	3924	3924	+
NC_002754.1	3925	3925	-
NC_002754.1	3926	3926	+
NC_002754.1	3928	3928	-
NC_002754.1	3932	3932	+
NC_002754.1	3933	3933	-
NC_002754.1	3935	3935	+
NC_002754.1	3944	3944	+
NC_002754.1	3945	3945	+
NC_002754.1	3947	3947	+
NC_002754.1	3948	3948	+
NC_002754.1	3980	3980	+
NC_002754.1	3985	3985	+
NC_002754.1	3986	3986	+
NC_002754.1	3987	3987	+
NC_002754.1	3988	3988	+
NC_002754.1	3989	3989	+
NC_002754.1	3990	3990	+
NC_002754.1	3992	3992	+
NC_002754.1	3994	3994	+
NC_002754.1	3995	3995	+
NC_002754.1	4000	4000	+
NC_002754.1	4015	4015	+
NC_002754.1	4016	4016	+
NC_002754.1	4017	4017	+
NC_002754.1	4018	4018	+
NC_002754.1	4019	4019	+
NC_002754.1	4029	4029	+
NC_002754.1	4034	4034	+
NC_002754.1	4037	4037	+
NC_002754.1	4038	4038	+
NC_002754.1	4040	4040	-
NC_002754.1	4040	4040	+
NC_002754.1	4046	4046	+
NC_002754.1	4049	4049	+
NC_002754.1	4053	4053	+
NC_002754.1	4054	4054	+
NC_002754.1	4060	4060	+
NC_002754.1	4061	4061	+
NC_002754.1	4064	4064	+
NC_002754.1	4068	4068	+
NC_002754.1	4078	4078	+
NC_002754.1	4081	4081	+
NC_002754.1	4085	4085	+
NC_002754.1	4088	4088	+
NC_002754.1	4093	4093	+
NC_002754.1	4095	4095	+
NC_002754.1	4098	4098	+
NC_002754.1	4099	4099	+
NC_002754.1	4101	4101	+
NC_002754.1	4105	4105	+
NC_002754.1	4109	4109	+
NC_002754.1	4112	4112	+
NC_002754.1	4113	4113	+
NC_002754.1	4114	4114	+
NC_002754.1	4118	4118	+
NC_002754.1	4120	4120	+
NC_002754.1	4123	4123	+
NC_002754.1	4124	4124	+
NC_002754.1	4125	4125	-
NC_002754.1	4125	4125	+
NC_002754.1	4129	4129	+
NC_002754.1	4131	4131	+
NC_002754.1	4133	4133	-
NC_002754.1	4133	4133	+
NC_002754.1	4134	4134	+
NC_002754.1	4135	4135	+
NC_002754.1	4141	4141	+
NC_002754.1	4148	4148	+
NC_002754.1	4153	4153	+
NC_002754.1	4163	4163	+
NC_002754.1	4165	4165	+
NC_002754.1	4170	4170	+
NC_002754.1	4172	4172	+
NC_002754.1	4173	4173	+
NC_002754.1	4176	4176	+
NC_002754.1	4181	4181	+
NC_002754.1	4186	4186	+
NC_002754.1	4195	4195	+
NC_002754.1	4197	4197	+
NC_002754.1	4198	4198	+
NC_002754.1	4205	4205	+
NC_002754.1	4210	4210	+
NC_002754.1	4212	4212	+
NC_002754.1	4234	4234	+
NC_002754.1	4237	4237	+
NC_002754.1	4239	4239	+
NC_002754.1	4240	4240	+
NC_002754.1	4244	4244	+
NC_002754.1	4245	4245	+
NC_002754.1	4251	4251	+
NC_002754.1	4265	4265	+
NC_002754.1	4268	4268	+
NC_002754.1	4270	4270	+
NC_002754.1	4271	4271	+
NC_002754.1	4273	4273	+
NC_002754.1	4290	4290	-
NC_002754.1	4291	4291	+
NC_002754.1	4292	4292	+
NC_002754.1	4297	4297	+
NC_002754.1	4305	4305	+
NC_002754.1	4306	4306	+
NC_002754.1	4307	4307	+
NC_002754.1	4308	4308	+
NC_002754.1	4309	4309	+
NC_002754.1	4310	4310	+
NC_002754.1	4312	4312	+
NC_002754.1	4313	4313	+
NC_002754.1	4316	4316	+
NC_002754.1	4317	4317	-
NC_002754.1	4318	4318	+
NC_002754.1	4323	4323	+
NC_002754.1	4324	4324	+
NC_002754.1	4326	4326	+
NC_002754.1	4327	4327	+
NC_002754.1	4331	4331	-
NC_002754.1	4343	4343	+
NC_002754.1	4347	4347	+
NC_002754.1	4348	4348	+
NC_002754.1	4352	4352	+
NC_002754.1	4361	4361	+
NC_002754.1	4364	4364	+
NC_002754.1	4365	4365	+
NC_002754.1	4367	4367	+
NC_002754.1	4370	4370	+
NC_002754.1	4371	4371	+
NC_002754.1	4372	4372	-
NC_002754.1	4377	4377	+
NC_002754.1	4381	4381	+
NC_002754.1	4382	4382	+
NC_002754.1	4383	4383	+
NC_002754.1	4384	4384	+
NC_002754.1	4386	4386	+
NC_002754.1	4387	4387	+
NC_002754.1	4388	4388	+
NC_002754.1	4390	4390	+
NC_002754.1	4403	4403	+
NC_002754.1	4405	4405	+
NC_002754.1	4406	4406	+
NC_002754.1	4426	4426	-
NC_002754.1	4427	4427	-
NC_002754.1	4431	4431	-
NC_002754.1	4432	4432	-
NC_002754.1	4433	4433	-
NC_002754.1	4434	4434	-
NC_002754.1	4435	4435	+
NC_002754.1	4437	4437	+
NC_002754.1	4442	4442	-
NC_002754.1	4444	4444	-
NC_002754.1	4444	4444	+
NC_002754.1	4446	4446	-
NC_002754.1	4446	4446	+
NC_002754.1	4447	4447	+
NC_002754.1	4455	4455	+
NC_002754.1	4463	4463	-
NC_002754.1	4467	4467	-
NC_002754.1	4472	4472	+
NC_002754.1	4484	4484	+
NC_002754.1	4487	4487	+
NC_002754.1	4489	4489	+
NC_002754.1	4490	4490	+
NC_002754.1	4494	4494	+
NC_002754.1	4495	4495	+
NC_002754.1	4496	4496	+
NC_002754.1	4497	4497	+
NC_002754.1	4499	4499	+
NC_002754.1	4500	4500	+
NC_002754.1	4501	4501	+
NC_002754.1	4502	4502	+
NC_002754.1	4503	4503	+
NC_002754.1	4504	4504	+
NC_002754.1	4508	4508	-
NC_002754.1	4510	4510	+
NC_002754.1	4515	4515	+
NC_002754.1	4516	4516	+
NC_002754.1	4517	4517	+
NC_002754.1	4522	4522	+
NC_002754.1	4523	4523	-
NC_002754.1	4527	4527	+
NC_002754.1	4528	4528	+
NC_002754.1	4529	4529	+
NC_002754.1	4530	4530	+
NC_002754.1	4533	4533	+
NC_002754.1	4536	4536	+
NC_002754.1	4537	4537	+
NC_002754.1	4540	4540	+
NC_002754.1	4541	4541	+
NC_002754.1	4542	4542	+
NC_002754.1	4545	4545	+
NC_002754.1	4547	4547	+
NC_002754.1	4549	4549	+
NC_002754.1	4552	4552	+
NC_002754.1	4554	4554	+
NC_002754.1	4555	4555	+
NC_002754.1	4556	4556	+
NC_002754.1	4558	4558	+
NC_002754.1	4561	4561	+
NC_002754.1	4566	4566	+
NC_002754.1	4567	4567	+
NC_002754.1	4568	4568	+
NC_002754.1	4569	4569	+
NC_002754.1	4570	4570	+
NC_002754.1	4571	4571	+
NC_002754.1	4572	4572	+
NC_002754.1	4573	4573	+
NC_002754.1	4574	4574	+
NC_002754.1	4575	4575	+
NC_002754.1	4576	4576	+
NC_002754.1	4579	4579	+
NC_002754.1	4581	4581	+
NC_002754.1	4582	4582	+
NC_002754.1	4583	4583	+
NC_002754.1	4585	4585	-
NC_002754.1	4585	4585	+
NC_002754.1	4587	4587	+
NC_002754.1	4588	4588	+
NC_002754.1	4589	4589	+
NC_002754.1	4591	4591	+
NC_002754.1	4594	4594	+
NC_002754.1	4595	4595	+
NC_002754.1	4596	4596	+
NC_002754.1	4597	4597	-
NC_002754.1	4597	4597	+
NC_002754.1	4598	4598	-
NC_002754.1	4598	4598	+
NC_002754.1	4599	4599	-
NC_002754.1	4599	4599	+
NC_002754.1	4600	4600	+
NC_002754.1	4601	4601	+
NC_002754.1	4602	4602	+
NC_002754.1	4603	4603	+
NC_002754.1	4604	4604	+
NC_002754.1	4605	4605	+
NC_002754.1	4606	4606	+
NC_002754.1	4608	4608	+
NC_002754.1	4609	4609	+
NC_002754.1	4610	4610	+
NC_002754.1	4611	4611	+
NC_002754.1	4612	4612	+
NC_002754.1	4613	4613	+
NC_002754.1	4614	4614	+
NC_002754.1	4615	4615	-
NC_002754.1	4615	4615	+
NC_002754.1	4616	4616	+
NC_002754.1	4617	4617	+
NC_002754.1	4618	4618	+
NC_002754.1	4619	4619	+
NC_002754.1	4620	4620	-
NC_002754.1	4620	4620	+
NC_002754.1	4621	4621	-
NC_002754.1	4621	4621	+
NC_002754.1	4622	4622	-
NC_002754.1	4622	4622	+
NC_002754.1	4623	4623	+
NC_002754.1	4624	4624	+
NC_002754.1	4625	4625	+
NC_002754.1	4626	4626	+
NC_002754.1	4627	4627	+
NC_002754.1	4628	4628	+
NC_002754.1	4629	4629	+
NC_002754.1	4630	4630	+
NC_002754.1	4631	4631	+
NC_002754.1	4632	4632	+
NC_002754.1	4633	4633	+
NC_002754.1	4634	4634	+
NC_002754.1	4635	4635	+
NC_002754.1	4636	4636	+
NC_002754.1	4637	4637	+
NC_002754.1	4638	4638	+
NC_002754.1	4639	4639	-
NC_002754.1	4639	4639	+
NC_002754.1	4641	4641	+
NC_002754.1	4644	4644	+
NC_002754.1	4645	4645	-
NC_002754.1	4647	4647	-
NC_002754.1	4649	4649	+
NC_002754.1	4650	4650	-
NC_002754.1	4650	4650	+
NC_002754.1	4652	4652	+
NC_002754.1	4653	4653	+
NC_002754.1	4655	4655	+
NC_002754.1	4656	4656	+
NC_002754.1	4659	4659	+
NC_002754.1	4661	4661	+
NC_002754.1	4662	4662	+
NC_002754.1	4663	4663	+
NC_002754.1	4668	4668	+
NC_002754.1	4670	4670	+
NC_002754.1	4680	4680	+
NC_002754.1	4681	4681	-
NC_002754.1	4682	4682	-
NC_002754.1	4684	4684	+
NC_002754.1	4690	4690	+
NC_002754.1	4711	4711	+
NC_002754.1	4714	4714	+
NC_002754.1	4715	4715	+
NC_002754.1	4716	4716	+
NC_002754.1	4720	4720	+
NC_002754.1	4729	4729	-
NC_002754.1	4731	4731	-
NC_002754.1	4734	4734	+
NC_002754.1	4735	4735	-
NC_002754.1	4740	4740	+
NC_002754.1	4741	4741	-
NC_002754.1	4744	4744	+
NC_002754.1	4746	4746	+
NC_002754.1	4750	4750	+
NC_002754.1	4752	4752	+
NC_002754.1	4753	4753	+
NC_002754.1	4754	4754	+
NC_002754.1	4757	4757	+
NC_002754.1	4759	4759	-
NC_002754.1	4762	4762	-
NC_002754.1	4763	4763	+
NC_002754.1	4768	4768	+
NC_002754.1	4771	4771	+
NC_002754.1	4772	4772	+
NC_002754.1	4773	4773	+
NC_002754.1	4774	4774	+
NC_002754.1	4775	4775	+
NC_002754.1	4781	4781	+
NC_002754.1	4784	4784	+
NC_002754.1	4787	4787	+
NC_002754.1	4792	4792	+
NC_002754.1	4794	4794	+
NC_002754.1	4796	4796	+
NC_002754.1	4798	4798	+
NC_002754.1	4803	4803	+
NC_002754.1	4813	4813	+
NC_002754.1	4814	4814	+
NC_002754.1	4818	4818	+
NC_002754.1	4820	4820	+
NC_002754.1	4821	4821	-
NC_002754.1	4826	4826	+
NC_002754.1	4827	4827	+
NC_002754.1	4828	4828	+
NC_002754.1	4829	4829	+
NC_002754.1	4831	4831	+
NC_002754.1	4834	4834	+
NC_002754.1	4835	4835	+
NC_002754.1	4836	4836	+
NC_002754.1	4837	4837	+
NC_002754.1	4839	4839	+
NC_002754.1	4843	4843	+
NC_002754.1	4848	4848	-
NC_002754.1	4848	4848	+
NC_002754.1	4853	4853	+
NC_002754.1	4856	4856	+
NC_002754.1	4857	4857	+
NC_002754.1	4858	4858	+
NC_002754.1	4860	4860	+
NC_002754.1	4862	4862	-
NC_002754.1	4862	4862	+
NC_002754.1	4864	4864	+
NC_002754.1	4865	4865	+
NC_002754.1	4874	4874	+
NC_002754.1	4875	4875	+
NC_002754.1	4877	4877	+
NC_002754.1	4880	4880	+
NC_002754.1	4884	4884	-
NC_002754.1	4884	4884	+
NC_002754.1	4887	4887	+
NC_002754.1	4892	4892	+
NC_002754.1	4893	4893	+
NC_002754.1	4894	4894	+
NC_002754.1	4895	4895	+
NC_002754.1	4896	4896	+
NC_002754.1	4897	4897	+
NC_002754.1	4899	4899	+
NC_002754.1	4900	4900	+
NC_002754.1	4902	4902	+
NC_002754.1	4903	4903	+
NC_002754.1	4904	4904	+
NC_002754.1	4906	4906	+
NC_002754.1	4911	4911	+
NC_002754.1	4914	4914	+
NC_002754.1	4928	4928	+
NC_002754.1	4930	4930	+
NC_002754.1	4931	4931	+
NC_002754.1	4935	4935	-
NC_002754.1	4935	4935	+
NC_002754.1	4936	4936	+
NC_002754.1	4937	4937	+
NC_002754.1	4939	4939	+
NC_002754.1	4940	4940	+
NC_002754.1	4946	4946	+
NC_002754.1	4950	4950	+
NC_002754.1	4953	4953	+
NC_002754.1	4959	4959	-
NC_002754.1	4959	4959	+
NC_002754.1	4962	4962	+
NC_002754.1	4964	4964	+
NC_002754.1	4965	4965	+
NC_002754.1	4971	4971	+
NC_002754.1	4972	4972	+
NC_002754.1	4974	4974	+
NC_002754.1	4975	4975	+
NC_002754.1	4979	4979	+
NC_002754.1	4980	4980	-
NC_002754.1	4983	4983	-
NC_002754.1	4984	4984	+
NC_002754.1	4985	4985	+
NC_002754.1	4986	4986	+
NC_002754.1	4987	4987	+
NC_002754.1	4990	4990	-
NC_002754.1	4990	4990	+
NC_002754.1	4992	4992	+
NC_002754.1	4993	4993	+
NC_002754.1	4995	4995	+
NC_002754.1	4996	4996	+
NC_002754.1	4998	4998	+
NC_002754.1	5001	5001	+
NC_002754.1	5002	5002	+
NC_002754.1	5010	5010	+
NC_002754.1	5017	5017	+
NC_002754.1	5018	5018	-
NC_002754.1	5023	5023	+
NC_002754.1	5024	5024	+
NC_002754.1	5026	5026	-
NC_002754.1	5030	5030	-
NC_002754.1	5031	5031	+
NC_002754.1	5034	5034	-
NC_002754.1	5035	5035	+
NC_002754.1	5037	5037	+
NC_002754.1	5038	5038	+
NC_002754.1	5048	5048	-
NC_002754.1	5051	5051	+
NC_002754.1	5053	5053	+
NC_002754.1	5054	5054	+
NC_002754.1	5055	5055	+
NC_002754.1	5056	5056	+
NC_002754.1	5062	5062	+
NC_002754.1	5063	5063	+
NC_002754.1	5065	5065	-
NC_002754.1	5065	5065	+
NC_002754.1	5066	5066	+
NC_002754.1	5067	5067	-
NC_002754.1	5071	5071	+
NC_002754.1	5074	5074	-
NC_002754.1	5075	5075	+
NC_002754.1	5076	5076	+
NC_002754.1	5077	5077	-
NC_002754.1	5080	5080	+
NC_002754.1	5081	5081	+
NC_002754.1	5082	5082	+
NC_002754.1	5085	5085	+
NC_002754.1	5094	5094	-
NC_002754.1	5094	5094	+
NC_002754.1	5096	5096	+
NC_002754.1	5101	5101	+
NC_002754.1	5102	5102	-
NC_002754.1	5102	5102	+
NC_002754.1	5103	5103	+
NC_002754.1	5104	5104	-
NC_002754.1	5104	5104	+
NC_002754.1	5105	5105	+
NC_002754.1	5106	5106	+
NC_002754.1	5107	5107	+
NC_002754.1	5108	5108	-
NC_002754.1	5110	5110	+
NC_002754.1	5121	5121	+
NC_002754.1	5123	5123	-
NC_002754.1	5124	5124	-
NC_002754.1	5127	5127	+
NC_002754.1	5128	5128	+
NC_002754.1	5129	5129	+
NC_002754.1	5136	5136	+
NC_002754.1	5137	5137	+
NC_002754.1	5138	5138	+
NC_002754.1	5142	5142	-
NC_002754.1	5145	5145	+
NC_002754.1	5147	5147	+
NC_002754.1	5148	5148	+
NC_002754.1	5150	5150	+
NC_002754.1	5151	5151	+
NC_002754.1	5154	5154	+
NC_002754.1	5155	5155	-
NC_002754.1	5155	5155	+
NC_002754.1	5157	5157	+
NC_002754.1	5158	5158	-
NC_002754.1	5159	5159	+
NC_002754.1	5164	5164	-
NC_002754.1	5165	5165	+
NC_002754.1	5168	5168	-
NC_002754.1	5171	5171	-
NC_002754.1	5171	5171	+
NC_002754.1	5172	5172	+
NC_002754.1	5173	5173	+
NC_002754.1	5174	5174	+
NC_002754.1	5178	5178	-
NC_002754.1	5178	5178	+
NC_002754.1	5182	5182	+
NC_002754.1	5183	5183	-
NC_002754.1	5184	5184	-
NC_002754.1	5184	5184	+
NC_002754.1	5186	5186	-
NC_002754.1	5187	5187	-
NC_002754.1	5188	5188	-
NC_002754.1	5189	5189	-
NC_002754.1	5190	5190	-
NC_002754.1	5190	5190	+
NC_002754.1	5191	5191	-
NC_002754.1	5191	5191	+
NC_002754.1	5192	5192	+
NC_002754.1	5201	5201	-
NC_002754.1	5202	5202	+
NC_002754.1	5210	5210	-
NC_002754.1	5210	5210	+
NC_002754.1	5218	5218	-
NC_002754.1	5222	5222	-
NC_002754.1	5224	5224	+
NC_002754.1	5233	5233	+
NC_002754.1	5234	5234	-
NC_002754.1	5237	5237	-
NC_002754.1	5238	5238	-
NC_002754.1	5239	5239	-
NC_002754.1	5240	5240	-
NC_002754.1	5240	5240	+
NC_002754.1	5245	5245	-
NC_002754.1	5246	5246	-
NC_002754.1	5249	5249	-
NC_002754.1	5249	5249	+
NC_002754.1	5251	5251	+
NC_002754.1	5252	5252	+
NC_002754.1	5263	5263	+
NC_002754.1	5265	5265	+
NC_002754.1	5267	5267	+
NC_002754.1	5269	5269	+
NC_002754.1	5277	5277	+
NC_002754.1	5282	5282	+
NC_002754.1	5289	5289	+
NC_002754.1	5292	5292	-
NC_002754.1	5294	5294	-
NC_002754.1	5295	5295	+
NC_002754.1	5299	5299	+
NC_002754.1	5300	5300	-
NC_002754.1	5300	5300	+
NC_002754.1	5301	5301	+
NC_002754.1	5302	5302	+
NC_002754.1	5303	5303	-
NC_002754.1	5304	5304	+
NC_002754.1	5305	5305	+
NC_002754.1	5306	5306	+
NC_002754.1	5313	5313	+
NC_002754.1	5314	5314	-
NC_002754.1	5314	5314	+
NC_002754.1	5317	5317	-
NC_002754.1	5317	5317	+
NC_002754.1	5318	5318	-
NC_002754.1	5318	5318	+
NC_002754.1	5325	5325	+
NC_002754.1	5327	5327	-
NC_002754.1	5327	5327	+
NC_002754.1	5331	5331	-
NC_002754.1	5335	5335	+
NC_002754.1	5337	5337	+
NC_002754.1	5338	5338	+
NC_002754.1	5340	5340	+
NC_002754.1	5341	5341	+
NC_002754.1	5343	5343	+
NC_002754.1	5344	5344	+
NC_002754.1	5345	5345	+
NC_002754.1	5346	5346	+
NC_002754.1	5347	5347	+
NC_002754.1	5348	5348	+
NC_002754.1	5349	5349	+
NC_002754.1	5350	5350	+
NC_002754.1	5352	5352	+
NC_002754.1	5353	5353	-
NC_002754.1	5353	5353	+
NC_002754.1	5355	5355	+
NC_002754.1	5356	5356	+
NC_002754.1	5357	5357	+
NC_002754.1	5358	5358	+
NC_002754.1	5361	5361	+
NC_002754.1	5362	5362	+
NC_002754.1	5363	5363	-
NC_002754.1	5363	5363	+
NC_002754.1	5364	5364	-
NC_002754.1	5364	5364	+
NC_002754.1	5365	5365	+
NC_002754.1	5366	5366	+
NC_002754.1	5368	5368	+
NC_002754.1	5369	5369	+
NC_002754.1	5370	5370	+
NC_002754.1	5371	5371	+
NC_002754.1	5372	5372	+
NC_002754.1	5373	5373	-
NC_002754.1	5373	5373	+
NC_002754.1	5374	5374	+
NC_002754.1	5375	5375	-
NC_002754.1	5376	5376	+
NC_002754.1	5377	5377	+
NC_002754.1	5378	5378	+
NC_002754.1	5379	5379	+
NC_002754.1	5380	5380	+
NC_002754.1	5381	5381	+
NC_002754.1	5382	5382	+
NC_002754.1	5383	5383	+
NC_002754.1	5384	5384	+
NC_002754.1	5385	5385	+
NC_002754.1	5386	5386	+
NC_002754.1	5387	5387	+
NC_002754.1	5388	5388	+
NC_002754.1	5389	5389	+
NC_002754.1	5390	5390	+
NC_002754.1	5391	5391	-
NC_002754.1	5391	5391	+
NC_002754.1	5392	5392	+
NC_002754.1	5395	5395	-
NC_002754.1	5395	5395	+
NC_002754.1	5396	5396	+
NC_002754.1	5397	5397	-
NC_002754.1	5399	5399	+
NC_002754.1	5400	5400	+
NC_002754.1	5401	5401	+
NC_002754.1	5402	5402	+
NC_002754.1	5403	5403	+
NC_002754.1	5404	5404	-
NC_002754.1	5404	5404	+
NC_002754.1	5405	5405	-
NC_002754.1	5405	5405	+
NC_002754.1	5406	5406	+
NC_002754.1	5407	5407	-
NC_002754.1	5408	5408	+
NC_002754.1	5409	5409	+
NC_002754.1	5410	5410	+
NC_002754.1	5411	5411	+
NC_002754.1	5412	5412	+
NC_002754.1	5413	5413	+
NC_002754.1	5415	5415	+
NC_002754.1	5416	5416	+
NC_002754.1	5419	5419	+
NC_002754.1	5421	5421	-
NC_002754.1	5421	5421	+
NC_002754.1	5423	5423	+
NC_002754.1	5424	5424	-
NC_002754.1	5426	5426	+
NC_002754.1	5427	5427	+
NC_002754.1	5428	5428	+
NC_002754.1	5430	5430	-
NC_002754.1	5430	5430	+
NC_002754.1	5431	5431	+
NC_002754.1	5432	5432	+
NC_002754.1	5433	5433	-
NC_002754.1	5433	5433	+
NC_002754.1	5434	5434	+
NC_002754.1	5435	5435	+
NC_002754.1	5436	5436	-
NC_002754.1	5437	5437	+
NC_002754.1	5438	5438	+
NC_002754.1	5439	5439	-
NC_002754.1	5439	5439	+
NC_002754.1	5440	5440	+
NC_002754.1	5441	5441	+
NC_002754.1	5442	5442	+
NC_002754.1	5443	5443	+
NC_002754.1	5444	5444	+
NC_002754.1	5445	5445	-
NC_002754.1	5445	5445	+
NC_002754.1	5446	5446	+
NC_002754.1	5447	5447	+
NC_002754.1	5452	5452	-
NC_002754.1	5453	5453	+
NC_002754.1	5454	5454	-
NC_002754.1	5454	5454	+
NC_002754.1	5455	5455	-
NC_002754.1	5455	5455	+
NC_002754.1	5456	5456	+
NC_002754.1	5457	5457	-
NC_002754.1	5457	5457	+
NC_002754.1	5458	5458	+
NC_002754.1	5460	5460	+
NC_002754.1	5461	5461	+
NC_002754.1	5462	5462	+
NC_002754.1	5463	5463	+
NC_002754.1	5464	5464	-
NC_002754.1	5464	5464	+
NC_002754.1	5465	5465	+
NC_002754.1	5467	5467	-
NC_002754.1	5467	5467	+
NC_002754.1	5468	5468	+
NC_002754.1	5469	5469	+
NC_002754.1	5471	5471	+
NC_002754.1	5473	5473	+
NC_002754.1	5474	5474	-
NC_002754.1	5474	5474	+
NC_002754.1	5475	5475	+
NC_002754.1	5476	5476	-
NC_002754.1	5477	5477	-
NC_002754.1	5479	5479	+
NC_002754.1	5483	5483	-
NC_002754.1	5483	5483	+
NC_002754.1	5484	5484	+
NC_002754.1	5485	5485	+
NC_002754.1	5486	5486	-
NC_002754.1	5486	5486	+
NC_002754.1	5487	5487	+
NC_002754.1	5488	5488	+
NC_002754.1	5491	5491	+
NC_002754.1	5492	5492	+
NC_002754.1	5493	5493	+
NC_002754.1	5494	5494	+
NC_002754.1	5495	5495	+
NC_002754.1	5496	5496	+
NC_002754.1	5497	5497	+
NC_002754.1	5498	5498	-
NC_002754.1	5498	5498	+
NC_002754.1	5499	5499	+
NC_002754.1	5503	5503	+
NC_002754.1	5504	5504	+
NC_002754.1	5505	5505	+
NC_002754.1	5506	5506	+
NC_002754.1	5507	5507	-
NC_002754.1	5507	5507	+
NC_002754.1	5508	5508	-
NC_002754.1	5508	5508	+
NC_002754.1	5510	5510	+
NC_002754.1	5511	5511	+
NC_002754.1	5512	5512	+
NC_002754.1	5522	5522	-
NC_002754.1	5523	5523	-
NC_002754.1	5524	5524	-
NC_002754.1	5525	5525	-
NC_002754.1	5526	5526	-
NC_002754.1	5532	5532	-
NC_002754.1	5538	5538	+
NC_002754.1	5540	5540	+
NC_002754.1	5544	5544	-
NC_002754.1	5545	5545	-
NC_002754.1	5547	5547	+
NC_002754.1	5549	5549	+
NC_002754.1	5550	5550	-
NC_002754.1	5553	5553	+
NC_002754.1	5555	5555	+
NC_002754.1	5558	5558	-
NC_002754.1	5559	5559	+
NC_002754.1	5560	5560	-
NC_002754.1	5560	5560	+
NC_002754.1	5563	5563	-
NC_002754.1	5565	5565	-
NC_002754.1	5566	5566	-
NC_002754.1	5567	5567	-
NC_002754.1	5568	5568	-
NC_002754.1	5568	5568	+
NC_002754.1	5570	5570	+
NC_002754.1	5571	5571	-
NC_002754.1	5571	5571	+
NC_002754.1	5572	5572	-
NC_002754.1	5578	5578	-
NC_002754.1	5578	5578	+
NC_002754.1	5581	5581	-
NC_002754.1	5582	5582	+
NC_002754.1	5583	5583	+
NC_002754.1	5585	5585	-
NC_002754.1	5585	5585	+
NC_002754.1	5587	5587	-
NC_002754.1	5587	5587	+
NC_002754.1	5599	5599	+
NC_002754.1	5603	5603	-
NC_002754.1	5606	5606	-
NC_002754.1	5610	5610	-
NC_002754.1	5610	5610	+
NC_002754.1	5612	5612	+
NC_002754.1	5613	5613	-
NC_002754.1	5616	5616	+
NC_002754.1	5617	5617	+
NC_002754.1	5619	5619	-
NC_002754.1	5619	5619	+
NC_002754.1	5620	5620	-
NC_002754.1	5620	5620	+
NC_002754.1	5621	5621	+
NC_002754.1	5622	5622	-
NC_002754.1	5623	5623	+
NC_002754.1	5625	5625	+
NC_002754.1	5626	5626	+
NC_002754.1	5628	5628	-
NC_002754.1	5629	5629	-
NC_002754.1	5630	5630	+
NC_002754.1	5637	5637	+
NC_002754.1	5638	5638	-
NC_002754.1	5639	5639	-
NC_002754.1	5640	5640	+
NC_002754.1	5641	5641	+
NC_002754.1	5642	5642	-
NC_002754.1	5644	5644	-
NC_002754.1	5646	5646	-
NC_002754.1	5646	5646	+
NC_002754.1	5647	5647	-
NC_002754.1	5648	5648	+
NC_002754.1	5649	5649	-
NC_002754.1	5658	5658	-
NC_002754.1	5661	5661	+
NC_002754.1	5664	5664	+
NC_002754.1	5667	5667	-
NC_002754.1	5669	5669	-
NC_002754.1	5669	5669	+
NC_002754.1	5685	5685	-
NC_002754.1	5685	5685	+
NC_002754.1	5686	5686	-
NC_002754.1	5688	5688	+
NC_002754.1	5690	5690	-
NC_002754.1	5691	5691	+
NC_002754.1	5692	5692	+
NC_002754.1	5693	5693	-
NC_002754.1	5694	5694	+
NC_002754.1	5695	5695	-
NC_002754.1	5703	5703	-
NC_002754.1	5705	5705	-
NC_002754.1	5705	5705	+
NC_002754.1	5706	5706	-
NC_002754.1	5706	5706	+
NC_002754.1	5708	5708	-
NC_002754.1	5708	5708	+
NC_002754.1	5709	5709	-
NC_002754.1	5714	5714	+
NC_002754.1	5716	5716	-
NC_002754.1	5728	5728	-
NC_002754.1	5730	5730	+
NC_002754.1	5731	5731	-
NC_002754.1	5732	5732	+
NC_002754.1	5733	5733	-
NC_002754.1	5736	5736	-
NC_002754.1	5736	5736	+
NC_002754.1	5738	5738	+
NC_002754.1	5739	5739	+
NC_002754.1	5740	5740	-
NC_002754.1	5740	5740	+
NC_002754.1	5743	5743	+
NC_002754.1	5744	5744	+
NC_002754.1	5746	5746	-
NC_002754.1	5746	5746	+
NC_002754.1	5749	5749	+
NC_002754.1	5751	5751	+
NC_002754.1	5758	5758	+
NC_002754.1	5759	5759	+
NC_002754.1	5762	5762	+
NC_002754.1	5763	5763	+
NC_002754.1	5764	5764	-
NC_002754.1	5764	5764	+
NC_002754.1	5765	5765	+
NC_002754.1	5767	5767	+
NC_002754.1	5771	5771	+
NC_002754.1	5775	5775	-
NC_002754.1	5776	5776	-
NC_002754.1	5777	5777	+
NC_002754.1	5783	5783	+
NC_002754.1	5785	5785	-
NC_002754.1	5786	5786	-
NC_002754.1	5787	5787	-
NC_002754.1	5791	5791	+
NC_002754.1	5793	5793	+
NC_002754.1	5798	5798	-
NC_002754.1	5805	5805	+
NC_002754.1	5806	5806	-
NC_002754.1	5807	5807	-
NC_002754.1	5807	5807	+
NC_002754.1	5808	5808	+
NC_002754.1	5809	5809	-
NC_002754.1	5809	5809	+
NC_002754.1	5810	5810	+
NC_002754.1	5813	5813	-
NC_002754.1	5814	5814	-
[truncated: 63,536 more rows]
