# Supplementary material for: iCLIP analysis of RNA substrates of the archaeal exosome
Source: BMC Genomics. 2020 Nov 16;21:797. doi: 10.1186/s12864-020-07200-x (PMC7667871; doi:10.1186/s12864-020-07200-x)
Supplement: Supplementary file 4 — Additional file 4: CircRNAs identified in the iCLIP analysis of the S. solfataricus exosome. [file 12864_2020_7200_MOESM4_ESM.xls]

## Sheet: Summary CircRNAs
Additional file 4. CircRNAs identified in the iCLIP analysis of the S. solfataricus exosome.
CircRNAs detected using our own algorithm based on ref. [39]. Listed are only known and putative circRNAs with at least ten reads in at least three of the exosome CoIP libraries.
Strand	circRNA or locus	Start	End	aRrp4-1	aRrp41-1	aRrp4-2	aRrp41-2
plus	16S rRNA procesing intermediate	871659	873217	15000	7000	3200	3350
plus	23S rRNA procesing intermediate	873335/32	876430/27	40	140	42	70
plus	SSO_RS05855 (transposase)	1030271	1030386	0	50	90	25
plus	SSO_RS06560 (transposase)	1177035	177149	0	30	14	20
CircRNAs detected using CIRI2. Listed are all detected putative circRNAs.
Strand	circRNA or locus	Start	End	aRrp4-1	aRrp41-1	aRrp4-2	aRrp41-2
plus	16S rRNA flanking regions	872275	873713	12	0	0	5
plus	16S rRNA flanking regions	872275	873710	0	0	2	0
plus	16S rRNA flanking regions	873367	873713	2	0	0	0

## Sheet: CIRI2
CircRNAs detected using CIRI2. Listed are all detected circRNAs.
BC1_CIRI.out (aRrp4-1)
circRNA_ID	chr	circRNA_start	circRNA_end	#junction_reads	SM_MS_SMS	#non_junction_reads	junction_reads_ratio	circRNA_type	gene_id	strand	junction_reads_ID
Chromosome:872275|873713	Chromosome	872275	873713	12	3_10_0	3592	7	n/a	/n/a	-	344582-8,767958-5,3849781-1,6032623-1,76789-13,328194-8,610074-6,905910-4,1270727-3,1501061-3,3809666-1,7526438-1,
Chromosome:873367|873713	Chromosome	873367	873713	2	1_2_0	4095	1	n/a	/n/a	-	2253925-2,796805-5,
BC2_CIRI.out (aRrp41-1)
circRNA_ID	chr	circRNA_start	circRNA_end	#junction_reads	SM_MS_SMS	#non_junction_reads	junction_reads_ratio	circRNA_type	gene_id	strand	junction_reads_ID
BC3_CIRI.out (Trx-1)
circRNA_ID	chr	circRNA_start	circRNA_end	#junction_reads	SM_MS_SMS	#non_junction_reads	junction_reads_ratio	circRNA_type	gene_id	strand	junction_reads_ID
BC4_CIRI.out (aRrp4-2)
circRNA_ID	chr	circRNA_start	circRNA_end	#junction_reads	SM_MS_SMS	#non_junction_reads	junction_reads_ratio	circRNA_type	gene_id	strand	junction_reads_ID
Chromosome:872275|873710	Chromosome	872275	873710	2	1_1_1	718	6	n/a	/n/a	-	2998344-1,1979590-2,
BC5_CIRI.out (aRrp41-2)
circRNA_ID	chr	circRNA_start	circRNA_end	#junction_reads	SM_MS_SMS	#non_junction_reads	junction_reads_ratio	circRNA_type	gene_id	strand	junction_reads_ID
Chromosome:872275|873713	Chromosome	872275	873713	5	1_2_0	685	14	n/a	/n/a	-	808234-5,7423594-1,897516-4,3694134-1,6500998-1,
BC6_CIRI.out (Trx-2)
circRNA_ID	chr	circRNA_start	circRNA_end	#junction_reads	SM_MS_SMS	#non_junction_reads	junction_reads_ratio	circRNA_type	gene_id	strand	junction_reads_ID

## Sheet: Own BC1 collapsed (+)-Strang
Endposition des upstream-Fragments	Startposition des downstream-Fragments	Länge Start -> Ende	Anzahl der reads	reads
17135	17011	125	2	['107015-1', '24556-4']
63560	62894	667	2	['3796-11', '62192-1']
90701	89760	942	3	['74258-1', '14823-6', '67847-1']
113885	113797	89	2	['76910-1', '26723-4']
173318	172362	957	2	['6132-9', '62973-1']
443059	442994	66	2	['24729-4', '55503-1']
444805	444733	73	2	['58452-1', '2263-13']
722617	722533	85	2	['69837-1', '20765-5']
801137	800873	265	2	['24368-4', '63294-1']
852034	851428	607	2	['8706-8', '70276-1']
857476	857361	116	2	['8906-8', '84759-1']
857883	857717	167	2	['43318-2', '67964-1']
873238	871632	1607	2	['107785-1', '29009-3']
873215	871657	1559	17	['90975-1', '110077-1', '93248-1', '94610-1', '104049-1', '58750-1', '73407-1', '110183-1', '79635-1', '81017-1', '90099-1', '50383-1', '83202-1', '88679-1', '63405-1', '59963-1', '87711-1']
873216	871658	1559	334	['77182-1', '61334-1', '28838-3', '82959-1', '54222-1', '5653-10', '8394-8', '26006-4', '77590-1', '44114-2', '11245-7', '80842-1', '73576-1', '98190-1', '83586-1', '15593-6', '32674-3', '109370-1', '79285-1', '101212-1', '12903-7', '88213-1', '32406-3', '86350-1', '103183-1', '57035-1', '98329-1', '73235-1', '520-26', '26184-4', '512-26', '60384-1', '47296-2', '89529-1', '91286-1', '33939-3', '4…
873217	871659	1559	6700	['5097-10', '69550-1', '94505-1', '103392-1', '19886-5', '65379-1', '481-28', '108775-1', '51967-1', '29289-3', '7965-8', '87739-1', '447-32', '27618-4', '531-25', '86444-1', '9684-8', '40301-2', '66588-1', '85107-1', '19-1824', '18110-5', '99429-1', '107929-1', '24084-4', '303-56', '100978-1', '65-628', '70627-1', '92766-1', '45170-2', '105948-1', '63072-1', '1899-13', '72183-1', '45765-2', '369…
873218	871659	1560	26	['50769-1', '76539-1', '51070-1', '73961-1', '88460-1', '95931-1', '58163-1', '93102-1', '108355-1', '105408-1', '80817-1', '94595-1', '83701-1', '77152-1', '99274-1', '20545-5', '2871-12', '105178-1', '78745-1', '73102-1', '52154-1', '36337-2', '32297-3', '71872-1', '84922-1', '96644-1']
873216	871659	1558	17	['89332-1', '100053-1', '80158-1', '73932-1', '52962-1', '86553-1', '56309-1', '72479-1', '68629-1', '84332-1', '90028-1', '87843-1', '60149-1', '51154-1', '79546-1', '49899-1', '65484-1']
873219	871661	1559	20	['13883-6', '86026-1', '108311-1', '64118-1', '60740-1', '102314-1', '36242-2', '39801-2', '36582-2', '66736-1', '55268-1', '61487-1', '94266-1', '108869-1', '106959-1', '100933-1', '84005-1', '46751-2', '77290-1', '101815-1']
872261	871672	590	2	['45387-2', '108345-1']
872191	871673	519	2	['94863-1', '17390-6']
872348	871766	583	2	['48955-1', '59736-1']
871966	871773	194	2	['17361-6', '105209-1']
871899	871877	23	2	['31274-3', '48749-1']
871902	871877	26	11	['68204-1', '106037-1', '945-17', '57071-1', '6036-9', '62641-1', '6157-9', '10694-7', '10375-8', '23984-4', '42399-2']
871903	871880	24	5	['109063-1', '82845-1', '84857-1', '39031-2', '69359-1']
872030	871887	144	2	['9271-8', '63199-1']
875006	871888	3119	2	['6624-9', '65607-1']
871954	871894	61	2	['25285-4', '33785-3']
871950	871894	57	4	['13254-7', '61159-1', '11600-7', '92248-1']
871955	871905	51	4	['33064-3', '32772-3', '20130-5', '26429-4']
872932	871905	1028	2	['95299-1', '12457-7']
871960	871905	56	4	['19907-5', '10875-7', '62071-1', '21925-5']
871950	871905	46	3	['25542-4', '11021-7', '42895-2']
871957	871907	51	8	['31957-3', '20207-5', '46824-2', '110944-1', '93455-1', '67661-1', '29044-3', '45613-2']
871934	871911	24	2	['15231-6', '92034-1']
875707	872015	3693	2	['78051-1', '22845-4']
872679	872037	643	2	['18531-5', '104642-1']
872615	872057	559	2	['10514-7', '64448-1']
874756	872066	2691	3	['23940-4', '4351-11', '15863-6']
874755	872066	2690	2	['87141-1', '5801-10']
872174	872138	37	2	['65206-1', '8033-8']
874047	872164	1884	2	['99742-1', '15423-6']
874167	872191	1977	2	['83766-1', '10256-8']
872233	872194	40	3	['35048-3', '20815-5', '51431-1']
874274	872201	2074	2	['71229-1', '39062-2']
873708	872271	1438	2	['105947-1', '45307-2']
873707	872271	1437	2	['26821-4', '33036-3']
873708	872272	1437	4	['21379-5', '49678-1', '100497-1', '77243-1']
873708	872273	1436	2	['110280-1', '2858-12']
873706	872273	1434	7	['5731-10', '85184-1', '24322-4', '73637-1', '36944-2', '14503-6', '44518-2']
873707	872273	1435	8	['42837-2', '2402-13', '54170-1', '25162-4', '106973-1', '57848-1', '4766-10', '103453-1']
873709	872274	1436	4	['2639-12', '14335-6', '14308-6', '84122-1']
873714	872274	1441	2	['76082-1', '6596-9']
873711	872274	1438	10	['73184-1', '87885-1', '14354-6', '47256-2', '33535-3', '30942-3', '4284-11', '69943-1', '53754-1', '28849-3']
873705	872274	1432	11	['74771-1', '41704-2', '4278-11', '32607-3', '109789-1', '4296-11', '8194-8', '62066-1', '20150-5', '65750-1', '22321-5']
873715	872274	1442	3	['57510-1', '39010-2', '29530-3']
873707	872274	1434	11	['51193-1', '81737-1', '58436-1', '107967-1', '54491-1', '2947-12', '22858-4', '1024-17', '76608-1', '71790-1', '3536-11']
873710	872274	1437	2	['20509-5', '67127-1']
873706	872274	1433	4	['23641-4', '30518-3', '31097-3', '8109-8']
873717	872274	1444	2	['27139-4', '90995-1']
873713	872275	1439	3	['57796-1', '99606-1', '2100-13']
873705	872275	1431	5	['85492-1', '14993-6', '94086-1', '17407-6', '16034-6']
873712	872276	1437	13	['46193-2', '96114-1', '29318-3', '14900-6', '60727-1', '4780-10', '22189-5', '39269-2', '87736-1', '880-18', '101151-1', '19811-5', '12840-7']
873710	872276	1435	4	['93771-1', '15321-6', '25402-4', '31770-3']
873711	872276	1436	2	['43907-2', '27507-4']
873716	872277	1440	3	['4535-10', '30753-3', '90541-1']
873713	872279	1435	4	['27705-4', '25578-4', '92907-1', '79756-1']
875369	872306	3064	3	['98999-1', '11067-7', '20340-5']
875368	872307	3062	2	['16566-6', '51718-1']
874278	872308	1971	2	['7779-9', '60478-1']
875366	872343	3024	4	['70238-1', '60660-1', '33716-3', '20726-5']
875367	872343	3025	4	['61540-1', '14058-6', '84099-1', '30899-3']
875367	872345	3023	2	['49218-1', '58044-1']
875371	872346	3026	4	['15497-6', '33635-3', '101363-1', '99482-1']
874345	872360	1986	2	['77056-1', '20459-5']
874358	872373	1986	2	['108366-1', '6833-9']
872497	872449	49	2	['88103-1', '19839-5']
874937	872509	2429	2	['11662-7', '97742-1']
873029	872555	475	2	['21357-5', '63631-1']
872851	872628	224	3	['57682-1', '9491-8', '35121-3']
872668	872629	40	2	['24538-4', '71040-1']
875017	872633	2385	2	['24625-4', '42429-2']
875696	872637	3060	3	['8320-8', '98918-1', '68444-1']
872929	872857	73	2	['93361-1', '26599-4']
873022	872865	158	4	['90039-1', '34148-3', '34483-3', '102176-1']
874547	872867	1681	2	['15026-6', '66562-1']
873187	872872	316	2	['103047-1', '44084-2']
874723	873022	1702	2	['27457-4', '94336-1']
876289	873026	3264	2	['67424-1', '8619-8']
874634	873065	1570	2	['15970-6', '108684-1']
874170	873170	1001	2	['65575-1', '40046-2']
874288	873171	1118	2	['22295-5', '107221-1']
874169	873171	999	3	['106606-1', '96621-1', '2010-13']
874170	873179	992	3	['516-26', '84957-1', '20212-5']
876427	873332	3096	61	['13512-7', '98517-1', '18189-5', '85207-1', '14990-6', '98445-1', '8259-8', '40459-2', '24839-4', '73244-1', '647-21', '16746-6', '98953-1', '44591-2', '8437-8', '474-29', '34645-3', '8973-8', '46232-2', '1253-15', '21110-5', '1489-14', '78260-1', '34109-3', '16532-6', '12336-7', '79721-1', '18976-5', '47093-2', '55604-1', '25441-4', '8562-8', '80331-1', '16680-6', '35276-3', '94164-1', '82137-1…
876430	873334	3097	5	['21659-5', '86314-1', '108485-1', '78682-1', '43180-2']
876430	873335	3096	68	['104347-1', '22993-4', '67803-1', '108881-1', '51719-1', '27994-4', '22130-5', '12697-7', '29406-3', '32240-3', '1860-13', '2405-13', '68389-1', '98393-1', '70948-1', '7953-8', '103244-1', '42743-2', '2052-13', '28457-3', '1234-15', '80992-1', '108463-1', '56364-1', '104402-1', '1136-16', '98672-1', '85914-1', '38838-2', '41385-2', '21137-5', '73141-1', '59881-1', '38194-2', '96766-1', '11352-7'…
873710	873361	350	3	['17039-6', '79589-1', '79189-1']
873710	873363	348	3	['5386-10', '19531-5', '39244-2']
876043	873373	2671	2	['104293-1', '81065-1']
873710	873379	332	2	['87343-1', '3866-11']
873486	873386	101	2	['7731-9', '76592-1']
873710	873387	324	4	['106643-1', '47657-2', '27200-4', '51527-1']
873573	873389	185	2	['9690-8', '69428-1']
873475	873389	87	3	['87306-1', '1148-16', '66051-1']
873688	873485	204	8	['28481-3', '88591-1', '99303-1', '71241-1', '76977-1', '6189-9', '98044-1', '31336-3']
874049	873489	561	3	['43626-2', '22303-5', '27895-4']
873710	873489	222	6	['4643-10', '17789-5', '34427-3', '38501-2', '24228-4', '2522-12']
873709	873490	220	4	['21946-5', '24257-4', '88773-1', '90152-1']
873691	873490	202	7	['56516-1', '102041-1', '16624-6', '11803-7', '94144-1', '21605-5', '12934-7']
873710	873490	221	4	['22799-4', '79471-1', '17637-5', '35021-3']
874143	873491	653	2	['65292-1', '37905-2']
873713	873491	223	2	['10701-7', '22183-5']
873710	873491	220	8	['38377-2', '68141-1', '2068-13', '40387-2', '17602-5', '31939-3', '12618-7', '26592-4']
873577	873491	87	2	['36136-2', '2681-12']
873575	873491	85	3	['31118-3', '46642-2', '15289-6']
873573	873492	82	3	['62381-1', '9216-8', '4627-10']
873692	873492	201	2	['3908-11', '41278-2']
873710	873492	219	13	['30941-3', '1782-14', '80152-1', '16565-6', '2386-13', '43010-2', '1038-16', '65983-1', '19603-5', '24417-4', '27470-4', '98713-1', '22835-4']
873571	873492	80	2	['93310-1', '17414-6']
873576	873493	84	3	['65336-1', '45202-2', '5053-10']
873706	873572	135	2	['109059-1', '37209-2']
873639	873574	66	2	['70678-1', '10013-8']
873692	873576	117	4	['98087-1', '72155-1', '20818-5', '5088-10']
873710	873577	134	4	['15043-6', '7052-9', '76194-1', '30608-3']
873692	873578	115	2	['31584-3', '1732-14']
873714	873583	132	3	['101794-1', '5180-10', '1889-13']
873708	873607	102	2	['63441-1', '19871-5']
873707	873608	100	2	['4868-10', '80392-1']
873710	873611	100	3	['8791-8', '6295-9', '80852-1']
873699	873631	69	2	['10289-8', '110491-1']
874174	873655	520	3	['2787-12', '74337-1', '53188-1']
873787	873656	132	2	['78016-1', '43996-2']
874287	873658	630	2	['96988-1', '12395-7']
873710	873659	52	3	['9362-8', '81699-1', '62154-1']
873797	873659	139	2	['14160-6', '72903-1']
874288	873659	630	2	['9072-8', '4401-10']
873813	873659	155	3	['42348-2', '95293-1', '44201-2']
873780	873659	122	2	['11984-7', '104478-1']
873798	873659	140	2	['74788-1', '2928-12']
874178	873659	520	4	['30965-3', '4347-11', '50584-1', '32643-3']
873812	873659	154	8	['88362-1', '80396-1', '1914-13', '105756-1', '30356-3', '1713-14', '108666-1', '9264-8']
873788	873659	130	2	['59200-1', '10226-8']
873820	873660	161	3	['95417-1', '12006-7', '55148-1']
873785	873660	126	2	['31335-3', '7743-9']
873785	873661	125	2	['68315-1', '55864-1']
873800	873661	140	3	['32851-3', '38738-2', '82631-1']
873752	873661	92	3	['19860-5', '18294-5', '4303-11']
874171	873670	502	2	['6329-9', '39429-2']
874280	873671	610	3	['14373-6', '91851-1', '6895-9']
874178	873674	505	3	['40783-2', '19382-5', '9765-8']
874178	873675	504	2	['20187-5', '5753-10']
874177	873675	503	2	['11357-7', '2882-12']
874175	873675	501	3	['24435-4', '76573-1', '53290-1']
874172	873675	498	2	['27656-4', '8746-8']
874167	873680	488	2	['30958-3', '109809-1']
874211	873680	532	2	['60018-1', '3345-11']
874168	873684	485	2	['11467-7', '34577-3']
874176	873685	492	2	['10198-8', '99905-1']
874168	873685	484	2	['23475-4', '108519-1']
874457	873714	744	3	['49093-1', '12444-7', '5902-9']
874417	873736	682	2	['42421-2', '31914-3']
873972	873835	138	2	['9388-8', '110257-1']
874272	873960	313	2	['43918-2', '66398-1']
874276	873962	315	3	['99936-1', '33825-3', '18937-5']
874272	873963	310	3	['106635-1', '95947-1', '9474-8']
874277	874001	277	3	['23261-4', '45286-2', '16170-6']
874276	874002	275	2	['7036-9', '78529-1']
874279	874003	277	3	['88638-1', '16168-6', '83366-1']
874275	874005	271	3	['11062-7', '79562-1', '59090-1']
874290	874025	266	2	['92784-1', '28547-3']
874323	874044	280	3	['59872-1', '2257-13', '77951-1']
874761	874050	712	2	['42064-2', '81611-1']
874409	874148	262	2	['85085-1', '17470-6']
874492	874173	320	3	['72578-1', '6068-9', '30131-3']
874277	874180	98	2	['17619-5', '29634-3']
874278	874180	99	2	['81358-1', '25749-4']
874277	874181	97	9	['36527-2', '23763-4', '14268-6', '25834-4', '16725-6', '84569-1', '5931-9', '13661-6', '30108-3']
874279	874183	97	9	['32525-3', '41918-2', '10311-8', '80731-1', '54808-1', '106022-1', '107741-1', '47218-2', '22456-4']
874290	874186	105	2	['30742-3', '110842-1']
874284	874186	99	3	['23830-4', '74389-1', '70832-1']
874289	874186	104	2	['41376-2', '32728-3']
874291	874187	105	2	['33116-3', '39858-2']
874333	874213	121	3	['104857-1', '97930-1', '16473-6']
874765	874254	512	2	['74990-1', '33675-3']
874399	874286	114	2	['28255-3', '39852-2']
874527	874294	234	2	['70146-1', '74801-1']
874710	874309	402	2	['26167-4', '64054-1']
874422	874323	100	2	['1582-14', '68372-1']
874458	874331	128	2	['40778-2', '25412-4']
874440	874331	110	2	['41800-2', '97953-1']
875551	874345	1207	2	['16523-6', '73016-1']
874440	874415	26	3	['5062-10', '20639-5', '61426-1']
875615	874420	1196	2	['34266-3', '66855-1']
874682	874450	233	2	['100509-1', '49141-1']
874616	874498	119	2	['87021-1', '42498-2']
874616	874534	83	2	['17346-6', '101305-1']
874639	874535	105	2	['7782-9', '36707-2']
874669	874595	75	2	['78890-1', '47171-2']
874892	874777	116	2	['16205-6', '95156-1']
875091	874834	258	2	['59824-1', '3023-12']
875128	875001	128	2	['84636-1', '27655-4']
876308	875037	1272	2	['62392-1', '40475-2']
875393	875193	201	2	['14230-6', '74448-1']
875265	875201	65	2	['28465-3', '39084-2']
875486	875364	123	3	['61976-1', '63312-1', '30510-3']
875747	875466	282	2	['75111-1', '31144-3']
875563	875467	97	2	['24721-4', '88209-1']
875918	875481	438	3	['72433-1', '76302-1', '11774-7']
875960	875487	474	2	['103297-1', '27675-4']
876322	875513	810	2	['43738-2', '6640-9']
876124	875524	601	2	['88396-1', '31472-3']
876257	875526	732	2	['83347-1', '7299-9']
876308	875527	782	3	['41330-2', '76908-1', '80120-1']
876120	875527	594	2	['22591-4', '64804-1']
876286	875528	759	2	['52189-1', '40984-2']
875746	875528	219	2	['70866-1', '18047-5']
876392	875528	865	2	['50093-1', '25786-4']
876122	875528	595	2	['92382-1', '6746-9']
876101	875529	573	2	['33468-3', '84246-1']
875746	875529	218	6	['22236-5', '46100-2', '37114-2', '41946-2', '43057-2', '71934-1']
875983	875529	455	3	['9202-8', '11265-7', '87034-1']
876224	875529	696	3	['40574-2', '42818-2', '12582-7']
876393	875530	864	2	['8462-8', '76255-1']
875755	875537	219	6	['25696-4', '2173-13', '3390-11', '70436-1', '6090-9', '53591-1']
876269	875617	653	3	['87457-1', '103801-1', '76701-1']
876310	875696	615	3	['84931-1', '49903-1', '18178-5']
875967	875703	265	2	['99052-1', '4876-10']
876095	875736	360	2	['80530-1', '3679-11']
875891	875740	152	2	['77352-1', '33576-3']
875983	875747	237	4	['55189-1', '41457-2', '1392-15', '66275-1']
876103	875748	356	2	['10264-8', '32424-3']
875886	875770	117	3	['9548-8', '80772-1', '69416-1']
875919	875854	66	2	['74569-1', '57080-1']
875983	875887	97	2	['17461-6', '77020-1']
875912	875888	25	2	['66732-1', '22150-5']
875910	875889	22	2	['89288-1', '61236-1']
875951	875890	62	2	['38731-2', '101962-1']
875918	875897	22	2	['84694-1', '34529-3']
876021	875931	91	2	['15555-6', '16388-6']
876269	875931	339	2	['17050-6', '49077-1']
876046	875983	64	2	['30348-3', '45844-2']
876046	875986	61	2	['19662-5', '89138-1']
876048	875988	61	2	['88678-1', '50600-1']
876049	875988	62	3	['47512-2', '42872-2', '94531-1']
876047	875989	59	4	['33252-3', '76395-1', '103316-1', '70331-1']
876048	875989	60	2	['16561-6', '32042-3']
876049	875989	61	5	['89417-1', '96542-1', '106171-1', '14387-6', '1810-14']
876046	875997	50	2	['57527-1', '14164-6']
876044	876003	42	2	['84584-1', '45153-2']
876042	876003	40	2	['32477-3', '38554-2']
876309	876015	295	2	['10501-7', '69324-1']
876062	876021	42	2	['34710-3', '101809-1']
876065	876036	30	3	['98876-1', '101283-1', '78497-1']
876405	876085	321	3	['41818-2', '6633-9', '92333-1']
876298	876086	213	2	['79429-1', '8822-8']
876308	876103	206	2	['37127-2', '35245-3']
876305	876116	190	3	['68923-1', '8692-8', '97337-1']
876309	876206	104	3	['6183-9', '4631-10', '67315-1']
876309	876226	84	2	['89639-1', '9812-8']
926963	926600	364	2	['2988-12', '67543-1']
969556	968852	705	2	['84967-1', '9841-8']
1030383	1030266	118	5	['13239-7', '22977-4', '36397-2', '58227-1', '19268-5']
1030385	1030267	119	2	['22020-5', '25988-4']
1030385	1030270	116	9	['6795-9', '3134-12', '13516-7', '39404-2', '66419-1', '54515-1', '5766-10', '88881-1', '22234-5']
1030384	1030270	115	11	['86300-1', '23858-4', '31096-3', '80103-1', '9896-8', '102202-1', '91987-1', '27301-4', '46388-2', '1657-14', '31256-3']
1030386	1030271	116	18	['39119-2', '19904-5', '32534-3', '9540-8', '110388-1', '12901-7', '10495-7', '108688-1', '50567-1', '55319-1', '10187-8', '101020-1', '35174-3', '72262-1', '9027-8', '99637-1', '4447-10', '19835-5']
1030386	1030272	115	2	['33382-3', '27406-4']
1098508	1097161	1348	3	['18067-5', '110486-1', '71692-1']
1115004	1114835	170	2	['32463-3', '109705-1']
1151504	1151122	383	2	['53949-1', '1455-15']
1177148	1177033	116	5	['1714-14', '38776-2', '20702-5', '66797-1', '9872-8']
1177149	1177034	116	8	['24869-4', '24786-4', '18476-5', '56283-1', '7048-9', '24166-4', '1584-14', '5693-10']
1177149	1177035	115	16	['39214-2', '11950-7', '449-31', '105096-1', '64224-1', '14872-6', '86475-1', '14801-6', '73273-1', '29431-3', '12485-7', '30853-3', '25641-4', '34043-3', '67290-1', '21851-5']
1177150	1177037	114	2	['11889-7', '96012-1']
1200944	1200829	116	4	['81940-1', '64919-1', '109366-1', '931-17']
1200945	1200830	116	3	['22344-4', '90279-1', '61225-1']
1503139	1503011	129	2	['34231-3', '52993-1']
1575399	1575337	63	2	['19428-5', '68632-1']
1640680	1640511	170	2	['8088-8', '109923-1']
1771346	1770662	685	2	['70577-1', '12702-7']
2151097	2150956	142	2	['85951-1', '14732-6']
2187059	2185879	1181	2	['90446-1', '15527-6']
2279648	2279206	443	2	['58651-1', '23028-4']
2326134	2325711	424	2	['1011-17', '49757-1']
2394156	2393859	298	2	['17405-6', '106427-1']
2396699	2394028	2672	3	['75439-1', '47340-2', '41782-2']
2404567	2404127	441	3	['58803-1', '75085-1', '13956-6']
2908844	2908485	360	2	['91849-1', '18617-5']

## Sheet: Own BC1 collapsed (-)-Strang
Endposition des upstream-Fragments	Startposition des downstream-Fragments	Länge Start -> Ende	Anzahl der reads	reads
71413	71910	498	2	['58246-1', '38884-2']
72766	72830	65	6	['20690-5', '47219-2', '69859-1', '97546-1', '1861-13', '3469-11']
72769	72833	65	9	['97901-1', '63760-1', '25160-4', '60155-1', '94427-1', '102335-1', '18722-5', '17446-6', '18185-5']
77955	78041	87	2	['94324-1', '79415-1']
96813	96882	70	2	['78713-1', '1058-16']
105149	105219	71	2	['48307-2', '72179-1']
647780	647870	91	2	['26036-4', '97871-1']
647777	647874	98	2	['81584-1', '72602-1']
647780	647874	95	2	['83257-1', '21382-5']
647780	647875	96	2	['22922-4', '17132-6']
647779	647877	99	2	['93289-1', '5808-10']
666542	666598	57	2	['13071-7', '50687-1']
885691	885767	77	2	['89880-1', '27663-4']
997866	998114	249	2	['2491-12', '87950-1']
1946741	1947681	941	3	['71324-1', '63352-1', '1915-13']
1987559	1988310	752	3	['109392-1', '89503-1', '7555-9']
1987565	1988316	752	2	['50005-1', '102020-1']
2080120	2080197	78	2	['84301-1', '17247-6']
2155252	2155413	162	2	['57258-1', '10191-8']
2520078	2520141	64	2	['51301-1', '88934-1']
2828516	2828682	167	2	['52545-1', '7151-9']

## Sheet: Own BC2 collapsed (+)-Strang
Endposition des upstream-Fragments	Startposition des downstream-Fragments	Länge Start -> Ende	Anzahl der reads	reads
873215	871657	1559	3	['20149-1', '18277-1', '18178-1']
873216	871658	1559	66	['1657-8', '16746-1', '3435-5', '15269-1', '15145-1', '19285-1', '19537-1', '16817-1', '9804-2', '11259-1', '21041-1', '6268-3', '17317-1', '10957-1', '19307-1', '220-17', '6311-3', '9905-2', '22599-1', '5011-4', '17546-1', '6785-3', '20705-1', '157-23', '22328-1', '6532-3', '128-31', '15992-1', '15076-1', '8732-2', '23048-1', '15333-1', '4607-4', '15555-1', '20928-1', '6379-3', '135-29', '774-11…
873213	871658	1556	2	['12047-1', '6117-3']
873218	871659	1560	3	['13202-1', '20217-1', '17226-1']
873217	871659	1559	1383	['9427-2', '6498-3', '16961-1', '16029-1', '86-58', '21183-1', '16410-1', '21837-1', '14937-1', '609-11', '5664-4', '8127-2', '20415-1', '509-12', '18880-1', '13851-1', '19445-1', '11796-1', '9137-2', '102-47', '12056-1', '8071-2', '18967-1', '306-15', '11161-1', '8057-2', '17577-1', '18918-1', '3377-6', '22459-1', '1185-9', '129-30', '23112-1', '2426-7', '2145-7', '18158-1', '1544-8', '175-20', …
873219	871661	1559	3	['18246-1', '21017-1', '14853-1']
871901	871878	24	2	['12569-1', '22471-1']
872030	871888	143	2	['4050-5', '13958-1']
872591	872066	526	2	['11507-1', '10182-2']
873706	872273	1434	3	['4695-4', '3666-5', '19686-1']
873707	872274	1434	2	['14228-1', '6539-3']
872932	872274	659	3	['1085-9', '20414-1', '22197-1']
873705	872274	1432	5	['19558-1', '18287-1', '4534-4', '10146-2', '5576-4']
873706	872274	1433	5	['19824-1', '12154-1', '18863-1', '19009-1', '7339-3']
873712	872276	1437	4	['17188-1', '3029-6', '9732-2', '3726-5']
873710	872276	1435	2	['8646-2', '22559-1']
873711	872279	1433	4	['22704-1', '1302-9', '14320-1', '14683-1']
875368	872327	3042	2	['17061-1', '3910-5']
873029	872554	476	2	['1965-7', '14026-1']
873190	872617	574	2	['11166-1', '9016-2']
875700	872719	2982	3	['13513-1', '12612-1', '8923-2']
873157	872844	314	2	['2979-6', '13639-1']
875847	872867	2981	2	['3038-6', '15398-1']
873121	873075	47	2	['3476-5', '14889-1']
876427	873332	3096	16	['19590-1', '10260-2', '1155-9', '6339-3', '17213-1', '4616-4', '4210-5', '3716-5', '9635-2', '4375-5', '10812-1', '6196-3', '9464-2', '6179-3', '9221-2', '13340-1']
876430	873335	3096	26	['15690-1', '11349-1', '1438-8', '6286-3', '9816-2', '10947-1', '7848-3', '5205-4', '2604-6', '19773-1', '5036-4', '3232-6', '5928-4', '8320-2', '1577-8', '7403-3', '10983-1', '6505-3', '11021-1', '12178-1', '22896-1', '9876-2', '11194-1', '3269-6', '10103-2', '2615-6']
873710	873368	343	2	['22347-1', '4740-4']
873916	873370	547	2	['18548-1', '9922-2']
873708	873487	222	4	['19779-1', '5080-4', '14078-1', '9812-2']
873710	873489	222	2	['2415-7', '10231-2']
874533	873489	1045	2	['13974-1', '5720-4']
873691	873490	202	2	['15386-1', '9775-2']
873710	873491	220	3	['7304-3', '3993-5', '7822-3']
873710	873492	219	5	['22113-1', '8350-2', '14159-1', '2755-6', '1114-9']
873576	873492	85	2	['2960-6', '20329-1']
873692	873578	115	2	['11803-1', '2408-7']
873788	873660	129	3	['16537-1', '1056-9', '17937-1']
873752	873661	92	2	['3523-5', '16798-1']
874170	873687	484	2	['20699-1', '8128-2']
874323	874044	280	2	['22284-1', '7181-3']
874277	874181	97	2	['12756-1', '8575-2']
874288	874185	104	3	['20703-1', '6523-3', '8422-2']
874286	874186	101	2	['12647-1', '13362-1']
874762	874255	508	2	['12746-1', '5498-4']
874517	874308	210	2	['12655-1', '287-15']
876016	875170	847	2	['13686-1', '3647-5']
875744	875467	278	2	['9611-2', '15730-1']
875746	875529	218	3	['4883-4', '10301-2', '2270-7']
875980	875930	51	2	['17614-1', '17756-1']
876040	876005	36	2	['22680-1', '7303-3']
876229	876020	210	2	['3929-5', '15610-1']
876381	876299	83	2	['14413-1', '8239-2']
1113628	1113551	78	3	['18621-1', '17610-1', '886-10']
2173290	2172837	454	2	['5027-4', '14648-1']

## Sheet: Own BC2 collapsed (-)-Strang
Endposition des upstream-Fragments	Startposition des downstream-Fragments	Länge Start -> Ende	Anzahl der reads	reads
633343	633483	141	2	['13181-1', '4840-4']
640925	641039	115	2	['2299-7', '11325-1']
647778	647864	87	2	['13524-1', '5429-4']
812647	813058	412	2	['4118-5', '16635-1']

## Sheet: Own BC3 collapsed (+)-Strang
Endposition des upstream-Fragments	Startposition des downstream-Fragments	Länge Start -> Ende	Anzahl der reads	reads
873216	871658	1559	2	['91-3', '566-1']
873217	871659	1559	58	['55-7', '80-3', '248-1', '61-6', '53-7', '235-1', '70-5', '454-1', '311-1', '119-2', '854-1', '606-1', '494-1', '538-1', '351-1', '74-4', '65-5', '50-7', '115-2', '57-6', '168-2', '110-2', '106-3', '377-1', '46-9', '441-1', '526-1', '63-6', '77-4', '189-1', '798-1', '366-1', '43-9', '69-5', '175-2', '134-2', '47-9', '139-2', '179-2', '72-4', '525-1', '68-5', '133-2', '67-5', '97-3', '39-20', '76…

## Sheet: Own BC3 collapsed (-)-Strang
Endposition des upstream-Fragments	Startposition des downstream-Fragments	Länge Start -> Ende	Anzahl der reads	reads
No Data

## Sheet: Own BC4 collapsed (+)-Strang
Endposition des upstream-Fragments	Startposition des downstream-Fragments	Länge Start -> Ende	Anzahl der reads	reads
37810	37742	69	2	['31369-1', '55468-1']
335350	335247	104	2	['30512-1', '39257-1']
337426	337350	77	2	['717-12', '43144-1']
873236	871636	1601	2	['10676-3', '14422-2']
873215	871657	1559	11	['13400-2', '33224-1', '55845-1', '57791-1', '57911-1', '38959-1', '43938-1', '52176-1', '54772-1', '36468-1', '26946-1']
873216	871658	1559	109	['56923-1', '48965-1', '49799-1', '9912-3', '57473-1', '31844-1', '30285-1', '3980-5', '59179-1', '35600-1', '35434-1', '42738-1', '46035-1', '56436-1', '34747-1', '3624-5', '41222-1', '13623-2', '52560-1', '3349-6', '7888-3', '191-49', '6929-4', '46301-1', '56400-1', '3493-5', '28489-1', '42027-1', '44522-1', '44555-1', '291-24', '18550-2', '34160-1', '55685-1', '54214-1', '54237-1', '45308-1', …
873213	871658	1556	3	['21822-2', '28970-1', '1836-8']
873218	871659	1560	31	['57663-1', '9982-3', '55259-1', '41318-1', '45114-1', '37142-1', '56915-1', '7111-4', '6687-4', '1822-8', '33057-1', '13150-3', '55911-1', '44937-1', '43321-1', '30358-1', '32565-1', '54352-1', '58537-1', '53571-1', '759-11', '26090-1', '41520-1', '2933-6', '19621-2', '24628-1', '24058-1', '1793-8', '45429-1', '29645-1', '2845-6']
873217	871659	1559	2983	['175-58', '48110-1', '50298-1', '55449-1', '47326-1', '7721-4', '3413-5', '32995-1', '1296-9', '20051-2', '28228-1', '41936-1', '51197-1', '3938-5', '18958-2', '561-13', '326-19', '41392-1', '4415-5', '244-31', '49273-1', '23953-1', '13761-2', '39668-1', '58736-1', '22242-2', '44422-1', '53584-1', '58931-1', '47580-1', '39908-1', '2559-6', '230-34', '19132-2', '4021-5', '54731-1', '47842-1', '79…
873216	871659	1558	10	['26984-1', '27604-1', '53194-1', '4633-5', '19536-2', '48845-1', '32159-1', '23408-2', '55910-1', '50841-1']
873219	871661	1559	12	['21092-2', '48263-1', '44924-1', '26974-1', '33735-1', '55550-1', '38164-1', '13104-3', '40181-1', '2535-6', '36110-1', '24701-1']
871902	871877	26	5	['54233-1', '28885-1', '39040-1', '34788-1', '36074-1']
871901	871878	24	2	['31832-1', '31840-1']
871899	871878	22	2	['56922-1', '14656-2']
871903	871879	25	3	['36111-1', '4310-5', '45919-1']
871950	871894	57	2	['5400-4', '47033-1']
871958	871906	53	2	['17108-2', '14653-2']
874058	872237	1822	2	['4517-5', '26690-1']
873706	872273	1434	6	['2658-6', '14413-2', '44158-1', '35710-1', '9884-3', '19025-2']
873707	872273	1435	2	['12748-3', '42092-1']
873707	872274	1434	3	['28690-1', '28851-1', '6463-4']
873706	872274	1433	2	['1404-9', '9976-3']
873714	872274	1441	3	['27597-1', '9121-3', '34739-1']
873712	872276	1437	2	['3583-5', '50428-1']
876427	873332	3096	16	['6671-4', '32912-1', '17693-2', '38915-1', '40150-1', '6279-4', '4017-5', '18673-2', '42367-1', '4701-5', '32341-1', '13390-2', '18937-2', '27958-1', '4542-5', '57529-1']
876430	873334	3097	2	['58851-1', '10963-3']
876430	873335	3096	23	['17590-2', '5668-4', '48549-1', '2516-6', '50946-1', '41303-1', '801-11', '5976-4', '12946-3', '29104-1', '34642-1', '394-16', '4713-5', '47735-1', '30798-1', '43761-1', '37708-1', '21917-2', '15251-2', '5804-4', '50807-1', '32311-1', '27286-1']
876382	873345	3038	2	['43847-1', '32522-1']
873691	873490	202	3	['48505-1', '28428-1', '23263-2']
873710	873492	219	3	['34931-1', '1540-8', '47063-1']
873691	873515	177	3	['23255-2', '27378-1', '9602-3']
874272	873544	729	2	['33455-1', '9809-3']
873820	873578	243	2	['4985-4', '37575-1']
873710	873578	133	2	['4739-5', '32720-1']
873710	873611	100	3	['46645-1', '25675-1', '750-12']
873752	873711	42	2	['26638-1', '56711-1']
874577	874143	435	2	['36723-1', '35727-1']
874277	874180	98	2	['59239-1', '12904-3']
875943	875495	449	2	['40769-1', '14135-2']
875746	875529	218	6	['44810-1', '7963-3', '23745-2', '12361-3', '40450-1', '6837-4']
875778	875704	75	2	['38658-1', '2260-7']
876000	875779	222	3	['3469-5', '42255-1', '50504-1']
876041	876005	37	2	['44132-1', '2331-7']
876053	876015	39	2	['52932-1', '49180-1']
1030384	1030270	115	6	['30202-1', '15368-2', '52673-1', '22360-2', '24938-1', '25545-1']
1030385	1030270	116	2	['41363-1', '27365-1']
1030386	1030271	116	2	['50972-1', '4765-5']
1030386	1030272	115	2	['19420-2', '34469-1']
1177149	1177034	116	4	['8396-3', '15401-2', '7025-4', '43648-1']
1177149	1177035	115	3	['37390-1', '17882-2', '1741-8']
1667112	1666741	372	2	['33173-1', '32032-1']
2426992	2426894	99	2	['40936-1', '35767-1']
2752006	2751940	67	2	['3166-6', '31344-1']
2876786	2876269	518	2	['18368-2', '944-10']

## Sheet: Own BC4 collapsed (-)-Strang
Endposition des upstream-Fragments	Startposition des downstream-Fragments	Länge Start -> Ende	Anzahl der reads	reads
386882	386958	77	2	['30505-1', '21718-2']
647777	647874	98	2	['1419-9', '41988-1']
796867	796980	114	2	['11904-3', '26835-1']
915806	915868	63	2	['7117-4', '28404-1']
1092424	1092751	328	2	['49569-1', '5905-4']
1754398	1754595	198	2	['10144-3', '30895-1']
1787380	1787458	79	3	['41334-1', '860-11', '23123-2']
1972188	1972303	116	2	['55080-1', '38527-1']
2080122	2080195	74	2	['16721-2', '52943-1']
2384389	2385829	1441	2	['5782-4', '51933-1']
2721446	2721567	122	5	['18380-2', '32328-1', '3186-6', '57934-1', '38095-1']

[truncated: 4 more sheets: Own BC5 collapsed (+)-Strang, Own BC5 collapsed (-)-Strang, Own BC6 collapsed (+)-Strang, Own BC6 collapsed (-)-Strang]
