# Supplementary material for: iCLIP analysis of RNA substrates of the archaeal exosome
Source: BMC Genomics. 2020 Nov 16;21:797. doi: 10.1186/s12864-020-07200-x (PMC7667871; doi:10.1186/s12864-020-07200-x)
Supplement: Supplementary file 5 — Additional file 5: RNA-tails with mapped 5′-sequence, detected by iCLIP of the archaeal exosome. [file 12864_2020_7200_MOESM5_ESM.xlsx]

## Sheet: BC1
Additional file 5. RNA-tails with mapped 5'-sequence, detected by iCLIP of the archaeal exosome.
Fasta header	5‘ side of read	3‘ side of read
>4685098-1	CTTATTCGTGGAGGGGCAAGATCGCCGGGCCCCTAAG	AAAAAAAAAAAAAA
>2763886-2	CTATTCTAACTATTGGT	AAAAC
>5713804-1	AAAGAGCCTGAAACCGGCTGGTCATAGTA	AAAAAAAAAAA
>7377501-1	TTACACCTTTAACATATCTACTTCCATTCT	CAAAAAAAAAAAAA
>5723046-1	AATCAGTGAGGCTATTGTTGGAGATGAAA	AAAAAAAAAAA
>4545208-1	GTTACAAACTCCCCCGTCAATTTCCATAGGGGTAGGAAGTCCATAAA	GCTTCCTCCCCCCAC
>7471947-1	GTAATACAACCGGTTGTGTTATTCCTTTCAGCAATTCAGTTGAGGATGTAGATA	CATCCGATCTTA
>5659488-1	ATACACCAACAGCTCCTCAGCAAATGCGTGGAGGA	AAAAAAAAAAAAA
>4089362-1	CAACAAGGAGGAGTAACGAGAA	AAAAAAAAAAA
>6762444-1	TGAACCCGGGATTCCCGAATGGGACCTCCTGCCCCTTTGGGGC	TGAGAGAG
>7012839-1	TTCCATAGGGGTAGGAAGTCCATAAA	GCTTCCGACCCCCA
>7845464-1	AGTTTCTATCCTCTATCTTAACTCTAA	AAAAAAAAAAA
>2578605-2	ATAAATTGTTTCACTACGTA	AAAAAAAAAAA
>892329-4	TAACCTCTTTTGATAA	GGAGCAGAGTTGATGAGAGAGGAAGAGG
>5230281-1	TTCACGTGGTAATACACCTTCTCCCTCACCT	CCAAAAAAAAAAAA
>5635456-1	AAAGTTGCAGTAGGTACTGCTAATCTATACACTTACGCTGGA	AAAAAAAAAAA
>2074499-2	GTCCTCCCTCCGGCGC	CAAAAAAAA
>4591654-1	TAAAGGCCCAGTTGAAGTTAGCTTTCAAAATCTACAACACCTTAAGGTGGGCAGAC	CTTCTCTCGG
>4869236-1	TCGGCTGGGGCGGCACTCCCGCGAAAAGA	AAAAAAAAAAA
>3499278-1	AGTTTCGCTCAACTCCCTCTCTATTTGCTTATAATAGAA	GATAAAAAAGG
>888433-4	AATGAGGGAGCTTCCTGCTTCATAGCTCCACC	CTCTACCAGTT
>2132750-2	ACTGCTAAAGAGCTCTTCGCATCTGGTAAGATTC	AAAAAAAAAAAA
>364214-7	CCATAGGGGTAGGAAGTCCATAAA	GCTTCCTACCCCGAGAAAAA
>1528387-3	GTGATAGCTAGTTCCCCCCGAAATGCGTC	TAAGGAAAAGA
>3849243-1	CTTCTCTATGATACGACGCCAA	AAAAAAAAAAAA
>2274571-2	TGTATTCTCATGTTTCATATATTCAGGTTCGCCCTC	CCAAAAAAAAAAAA
>6510778-1	GATGAAGTACTAAAGAATGCTGCGGCTATGCCGGTAGCAG	AAAAAAAAA
>7060230-1	ATTAATGCAATTCTGTCATACAAAATCTTCTTT	CGAAGTGACGAGA
>5772168-1	CTATTTCTTCTGAGGA	AAAAAAA
>2509748-2	TTTTCTTAACTCTTCTGAGCTA	AAGGGTAA
>6015553-1	CATGCTTCATACATTCAGGTTCGCCCTCGC	CAAAAAAAAAAAAA
>6575624-1	GACTACGTATAAATGC	AAAAAAAAAAAA
>2939531-1	AAGGAAGGTTGATATAGATGGAGGACTAATAAGGAACTTGGGCTTCAT	AAAAAAAA
>5409514-1	TCTCTATGTATCCCACCCAA	AAAAAAA
>4398795-1	TCGAATATCCGCATAAGCCTCCTCTTCTCTCCCCAATTTCATCAA	AAAAAAAAAAAAAA
>2573930-2	ATTAACTCGCGTAGTTCCTAACGATTATGAGGATA	GGGAGGAAAAAAGA
>3233503-1	CCCCACAACGGACCCGCCGGGATTTGAACCCGGGACCACCGGCTCC	AGATCAGAAGAGCGGTTCAG
>965746-4	AAAGAAAGAAAAGGAA	AAAAAAAAGAAAGAAAAA
>2961485-1	ACGAGATCGACCATTTTTCCCCAGCTGAG	AAAAAAAAA
>3608319-1	ACGGCCAAAAGTTATGAGCGATTTG	AAAAAAAAAAAA
>2097031-2	TCTGAAAATAAATGATGA	ACAAAAAAAAAGAAAA
>5689901-1	TTTATTCCTGATAGTACTAAGTAT	AAAAAAAA
>1915646-2	GCTACCTCTCGGCTAATT	AGAAAGAAGA
>3072970-1	CCCCCGTCAATTTCCATAGGGGTAGGAAGTCCATAAA	GCTTCCTACCCACACC
>3897649-1	CTCCCCCGTCAATTTCCATAGGGGTAGGAAGTCCATAAA	GCTTCCTACCCCCGCC
>5923754-1	TCCTTGCAACTTCTCGTATCG	AAAAAAAAAAAAAAA
>1151206-4	TAATAGCTTCCCCAGCGAATTCTTCAGATG	AAAAAAAAA
>5509314-1	GTCATTTAAACCTTTTTCAGCAAAACT	GAAAAGGGGCGCGAAGATATGG
>3013545-1	AGAGTCCTTTAAGAAGAAGTCT	AAAAAAAAAAAAAA
>4780295-1	TTGAGCC--ATACAAATTCAATCTCAAATATTTTTTAATAATCTTGAA	GGCTGAAGGA
>4942515-1	ACATAGGTTCCGGGTTAAACATGAAGGGAAAG	AAAAAAA
>6170229-1	ATCCCGAAAGGCTGGTGCTGAGA	AAAAAAAAAAAAAAA
>7345432-1	TTTTTGAACGTAGATGATAAACTTTTAGACAAGCATATCTCGACTGA	AAAAAAAAAAAAAATAAAA
>6415599-1	GTTTCCCGGCAATGGTCGTCAGCCGGGAGTGAG	GGAAAAAAAAA
>6633204-1	AAGAGGGGTGCCCGTGGCGGAAT	AAAAAAAA
>3611879-1	ATTGCAAATGAGGACATTACGATGA	AAAATAAGAAAAAAAAAA
>7009252-1	GTGGGCACTATTAGCTAAAACAGCTAG	AAAAAAAAAA
>6719744-1	AATATACTGGTTAGACTCTA	GGGAGGTGAAAATGG
>3858908-1	TGCAGCATCCTACGGTTA	AAAAAAAAA
>2609041-2	TACCAAATTCTACTGCAGG	AAAAAAAAAAT
>3438318-1	TATAATAGATACAGCAAATTGCGATGCAG	AAAAAAAAA
>3100467-1	CTTACTGGGCCTAAAGCGCCCGTAGCCG	AAAAAAAAAAAAAAAAA
>5708192-1	ATCTACGGTATAATATATAAAAAAGCTGATGGTTTACTACA	AAAAAAA
>3764031-1	CTTATAGCTCCTTGGT	GATTAC
>5260955-1	TGAAAACGGTTTAGAAATAGGC	AAAAAAAAAAAAAA
>6431274-1	CCCCCGTCAATTTCCATAGGGGTAGGAAGTCCATAAA	GCTTCCTAACCCCA
>5606257-1	ATCGTACTTAACAATTAGA	AAAAAAAA
>5882802-1	ATGGTTTGCATAACGGAGT	CCCTCGC
>6767203-1	ACCCAAAACGGAGCTGAAGTCCCTCGCTATAA	AAAAAAAAAA
>232968-9	TCAGCTTCAAATATATTAA	TGAAAGTGAGAA
>229142-9	TACTCGATCCTCACTAAAATACTTTTCCCTGAGGAACTCCTCAG	GGAAAAGT
>6770827-1	TTGCATGTTTCTCACTGAATTGGCATCCTCTATGGCCTT	GAATCGGAAGAGCGGTTCAGCAGGAA
>6822827-1	ACAAACTCCCCCGTCAATTTCCATAGGGGTAGGAAGTCCATAAA	GCTTCCTACCCCCTCC
>1958161-2	TCGTTAACGACTAGGGGC	GGTGCCCGAGAAAGAGCAAG
>5062237-1	TAGTAATCAAGACAAGGTTAACGAGAGTATAAAA	AAAAAAAAA
>4891009-1	GTTACAAACTCCCCCGTCAATTTCCATAGGGGTAGGAAGTCCATAAA	GCCTCCTACCCCCAC
>1800649-2	GTTACACCTATATTGA	AGATAAGA
>2998704-1	TATTGTCCAATATGAAATACTTAAG	AAGGTGA
>3428395-1	AGAGCTTTAGGAAGATCAATGGGGGAG	AAAAAAAAAAAAAAA
>5478352-1	CTAGGCAATTAGAGAAAATCC	AAAAAAAA
>5623305-1	ACTTGGTACCACATTGGT	ATAAAAGACGCAGAGTAGTGAAA
>5436690-1	ATAAATATAAAATCCCTCCTCGATTTTTATTATAAAAA	AAAAAA
>439210-7	TTGAGAAAGAACTTGGTTCAA	TAAAAAAAGT
>7080452-1	ACAAACTCCCCCGTCAATTTCCATAGGGGTAGGAAGTCCATAAA	GCTTCCTACTCCCA
>3148257-1	GCCGCAGGGAAGCCGTTAAGCCTGCCGCCTGGG	AAAAAAAAAA
>6896066-1	TAAATCCGGCTCAAGATGA	GGGAAGGGA
>2629136-2	CTTTCAGCAAGATATACTACACTACCAAGTAACTCACAAATAGCATATTG	AAAAAAAAAA
>5184756-1	AAGTTAAGCCGCTCACGTTAGTGGGGCCGTG	AAAAAAAAAAAAA
>5738225-1	TCGATAAATTACATGAAATTATCCAGAGGCATAAAC	TAAAAAAAAAAA
>2707323-2	ACAAAACTATAATGTAACGGTAGCACAAGAGTATGA	AAAAAAAAAA
>7142574-1	GGAAAAAGTAAAAAAGGA	AGACAAGTAGGGGG
>2823295-1	AAAATAAGGGAAAAAA	AAAAAAAA
>3520932-1	ACTGTTAAAGAGGCATTATAGAAGCACACCGCATTAGAAA	AAAAAAAA
>3648005-1	TCTCCACAAGATCTAAGTG	AAAAAAAAAA
>2803743-1	TCTACGTGATGCCACCAACTACTCCAGGTTCGG	GGAAAAAAAAAAAA
>2131964-2	TTCATAGCATTCATGTACGGTCTATCTAAAAGCGA	AAAAAAAAAA
>6741133-1	TTTAAGGGGAAAAATAGTCACTAAA	AAAAAAAA
>1766312-2	CGCGCATGTCCTCACTGATCAGTTCCCGGATTCGTCATCCTCACTTA	AAAAAAAAAAAAAAAAAAA
>5466210-1	CGCATGAATGGATCAA	AAAAAAA
>1297414-3	ACCTCCAGCCCCATATA	ATAAAAAAAA
>6971942-1	CAATTTCCATAGGGGTAGGAAGTCCATAAA	GCTTCCTACCCCAC
>5842396-1	ATTGGATATTTAAGTAGAAGTATTCCGA	AAAAAAAAAAAAAAA
>4723321-1	AATGGGCGAAAAGGAT	CACGAATTTGCAG
>7242427-1	ATTATGGTATTCATTTCCAATCATAGTAAAA	AAAAAAAAA
>4444541-1	ATAAACTAGGCGAGCAAGATGCTGAGGAAATTTTCG	AAAAAAAAAAAAAAAAAAA
>5103915-1	AAGGTGATGGGAAATGAATGAGGAAA	AAAAAAAAAAAA
>6015777-1	ATTGAGACAGCAAGTTTCG	AAAAAAAA
>2008243-2	TAGGAAAAGTAATGTCGATTATGCCTGCATATCATGA	GAAAAAAAAAAAAAAAA
>5988197-1	CTGTTTGAAAAAATGCTAGGAGGAAAGTTTAAAGAAGGAGAA	AAAAAAAAAAAAA
>7122038-1	TTTGTTTTAGAATCTAAATCACGAGAG	AGGAGACGAGGGGGGGTGAGAAAGAAAA
>1715342-2	ATTGTTTACCCTAATGCAAAAGA	AATGAAAAAAA
>203865-9	TAATGTAGTCTAACCCTAGAGTAATAACA	GTAGGAGCGAAAG
>5729877-1	TGAATGATTTCACCAAT	GAGACAGA
>5320456-1	ATAAATGCGTGTCCAGTTAATGTCTTTCAGTGGTACGATACACCTGGTCA	AAAAAAAAAA
>7630902-1	ATAACTATATCAACTTCAACCAGCACGACCT	GTAAAAAAAAAA
>4000026-1	TCTTCTTAGAAGCTCCAAATAAGCCTAG	AAAAAAAAAAAAAA
>1861782-2	TTTTCTTATACAAAATGATC	AAAAAAAA
>1050476-4	TTTTTAAACCTATTTTG	GAGGGGTGATGGGA
>6567646-1	AGCGATATAAACAACAGA	AAAAAAAAA
>6103370-1	TTTTAAGCATAGCTCCAGTTCTA	AAAAAAAAAAAAAAAAAA
>7420719-1	ACAAACTCCCCCGTCAATTTCCATAGGGGTAGGAAGTCCATAAA	GCTTCCTACACCCACCA
>645818-5	TATGATGACCGATGGGCGGCTTGAATTATGATGATCCA	AAAAAAA
>6305921-1	CTAGCTCGGTGATAGCTAGTTCCCCCCGAAA	AAAAAAAA
>7272872-1	ACTCGGGAATACTATAGGCTTG	AAAAAAAAAAAA
>2650386-2	AATTGCTGTTAATCCTTTCACAGAAGG	AAAAAAAAAAA
>720253-5	TTTACCAAAACCCAATATTAATTCAGA	AAAAAAA
>6730814-1	AGCCTGGGGCCCCGTGAACGCCCAGAGTGGGTTCAC	TCTGGGCG
>4766039-1	TCTAACGTTGTTGCGACAACCACTTTAA	AAAAAAAAAA
>1747635-2	AAAAAAGTTCTTTTAAA	AAAAAAAA
>6815072-1	TTACTCTATTTTTCTATGTAATAACAGATG	GAAAAAAAAAAAAAA
>6131365-1	TTCTTTTCTAAAAGCTGGACTAATTCC	AAAAAAAAAAAAAA
>1597305-3	TTAGTATTAAACAACTCACCCCCAATTG	GGCTAGGGTGCCCGAGAAAAAAAAA
>5048284-1	ATTCTCAATAAAGCCTATTG	GAAAAAAAAAAAAA
>4787666-1	TTTTCTAAAATAATGT	GAGAAAAAATGAGTGTTGAAAG
>6203325-1	AAAAAAAAAAAAAAAAAAAA	GAAAAAAAA
>7742860-1	TATATAATGGTTGCAAATCCCGTGGA	AAAAAAA
>1041027-4	TTATCCAAATATCAAGGAGTTTATTCAGATGACTAAAAGATAC	AAAAAAA
>4540774-1	TGATTGGGGAATTTCA	GGGGGGAAAGGAGA
>2347081-2	TTATCCCCAGTAAGGACTAGAGGTGGAA	AAGGAAG
>1259181-3	TTTCTGAGTTAAGGGCAACTGCTGAGAAATCATTAGGAGATG	AAAAAAAAAAAA
>3556965-1	TACAAACTCCCCCGTCAATTTCCATAGGGGTAGGAAGTCCATAAA	GCTTCTTACACACAGA
>4965765-1	TTTAAGTAATAGATCTGGTAATTTTTTTAT	GAGGCTTAGAAG
>1306246-3	TCCTAATTATCCCTATTATGATTACTACTT-GAG	AAAAAA
>6746561-1	ATAGTTTCTATCCTCTATCTTAACCCTAATGGAATATG	AAGAGG
>3789293-1	CTACTAAACAGCCTCAGACCTATT	AAAAAAA
>1237247-3	TTATATCTCTTATTCCATTAACCCCAGTATCTCATA	TGAAAAAAA
>4542756-1	AATACTTTCTAATGGAGAAA	AAAAAAAAAAAAAA
>7763404-1	ATCTTACGAAGCACCAAACGCATATGGTAAGACATCGCTAG	AAAAAAAAAAAAA
>3772852-1	TCACGAGGTATTGGGAGCGACAAATACGGATG	AAAAAAA
>1538910-3	ACTGCTAAAGAGCTCTTCGCATCTGGTAAGATTC	AAAAAAAAAAA
>6727888-1	ATTTCCATAGGGGTAGGAAGTCCATAAA	GCTTCCCACCCCCAAATCCGGG
>6310261-1	TCACAAAACCTAGACG	ATAATCGG
>101721-12	AGATAATCTCTTATAGATTTG	CATAACGG
>7262011-1	GTAATACCGATTTTCTCTCTT	CCCCCACTTTTTTTCCAA
>5367072-1	TACGGTAAGCCGGTAATCTTAAACTA	AAAAAAAAAAAAA
>3449611-1	TCTGGTAACGTGGAAAACAAA	AAAAAAA
>4252538-1	AACCGGCCGAAGCCCCACTGAAGGCCGGGGGTAACTCT	AAAAAAAAAA
>3862885-1	GGTTCTGGAAAATCTACT	CTGGCA
>2940672-1	ATTATTGGTGGGATATTAGCA	AAAAAAAAAA
>3164222-1	GAAAGTCGGAGTTGAATCCTCACTGAGACGTATA	AAAAAAAA
>2815398-1	GCGGATTCCCCCGCGGGAGAAAAACTCCCGCCGGGGAAGGTATCG	AAAAAA
>3290676-1	ATTAGAAGATTCTAACGA-GCTAT	TAAAAAAAAAAAA
>3524304-1	TGTTGTACTCATGGATAA	TGAAAAA
>7470083-1	CTTGAGGTTTGTCGCA	TAAGAGGAA
>5274872-1	TTGTATTCTCGTGCTTCATACATTCAGGTTCGCCCTCGCA	AAAAAAAAAAAA
>878095-4	TTGATGATGACGAAAAGCCGTTTTGAAATAATGATA	AAAAAAAAAAA
>7692989-1	CCGAACTCGTAGGCGCCGAAGAAGGG	AAAAAAAAAAAAA
>6460082-1	TTAAAGATGAGCCAAACTTTACAACAAGGCGTAAT	GAAAAAAAAA
>627019-6	TCTGCATATCCCATTTTTATTAGGATC	AAAAAAAA
>4881032-1	TTTTGGAAAATCAACTGC	AGCAAAAAAAAAAAAAAAA
>1575413-3	TATACCTAAAAAGGTATATAATAGGTGG	TAAGGGAGGAGACAAGAGCGG
>2320662-2	TTTTCATGATGAATTAGTAGAGA	AAAAAAAAAAAA
>3703874-1	ATATCGGTAATCGTAATCGTACCACTACAATATG	AAAAAAAAAAAAA
>3429428-1	AGTTTCTATCCTCTATCTTAACTCTAA	AAAAAAAAAAAA
>3276852-1	TCAGTATCCAGATGTAGTTGATCATGTTAGTAAA	AAAAAAAAAAAAAA
>179721-10	AACTTAAAAAAATAGCTTCTGAACTTAAATCCAAAT	GAAACAAAAAAAGGA
>3179464-1	GTGATCATAGTCTATGCATACATAT	CGAAAAAAGAATAC
>1139552-4	TAGCTGGAGGTATAGAAACTAGAACTA	AAAAAAAAAA
>204081-9	AAAAGAATTTAGAGAAGAATTCCTAT-T-GGTATC	GTCGAAA
>441747-7	AAGGCTAAGGTTAATTTCAGG	AAAAAAAAAAA
>740642-5	TTAATTAAAAGAATGAAATAATTAGGAG	AGAACAGAC
>6218798-1	TGGCAAGAAAAAAGAAGAAAGTT	TAAGGGG
>4733037-1	ATTGCAATCGAACTCTTGAAAGAGATGAAGTAATTTTTTATGCATA	GAAGGGAGAGGG
>2653075-2	AGGAACTAGGTGTTAA	AAAAAAAAAA
>5348351-1	ACAAACTCCCCCGTCAGTTTCCATAGGGGTAGGAAGTCCATAAA	GCTGCCTACCCCCA
>7784695-1	GTCCAGTTAGAAAGGTCTTCGTA	AAAAAAAA
>5886153-1	ACAAACTCCCCCGTCAATTTCCATAGGGGTAGGAAGTCCATAAA	GCTTCCTGCCCCCAC
>7515223-1	ACTAAAAAACAAAGGATACAATCTGGACG	TGAGGAGTAGGGAAAAA
>4225740-1	TCTCATATACGAATGATGGA	AAAAAAAAAA
>6357562-1	TGCCCGATGCATCATCAA	AAAAAAAAAA
>171238-10	ATTAAACAAATTCGGCGATAATATTAAGGTGGCATACAAGATTAATGATTGGA	CATACCGCCCGTC
>432991-7	GTTATCTAGACACGCATTCAAGGAAAGATTCG	GAAAAAAA
>3169049-1	CTTCAGAAATTATTACGTCACTTGCTGCGCCTAAT	GGAAAAAAAAAAAAAAAA
>7252299-1	AGGTTTCTCTGAGAAGCAGGAAATCTTCACCGCGAGGTGGAGATACCCCG	ACAAAAAAAAAATGAA
>7251534-1	TATGATACTCCACTATCATCTCCTCCATATAA	AAAAAAAA
>4091163-1	AAGCTTTAGATACTTTTCTTTTTA	AAAAAAAAAAAAAA
>5765502-1	ATTTATTTAATTCTCTTA	GGAAGAAA
>1843679-2	CTTATGTCCGAGATCCTTTAATACTCAATGAATTAAT	AAAAAAAAA
>3666525-1	TAATACCGATTTTCTCGCTTTAAACCTTTTTTTTC	GAAAAATGATTAGTAG
>127615-11	GAATCCCTCTGTAGCTGTTGGGACAATTCTCTCTTCGG	AAAAAAAA
>6506423-1	TCCAACCGGCCGAAGCCCCACTGAAGGCCGGGGGTAACTCT	AAAAAAA
>2829517-1	AGATTAAGGAAATGAAAATACCTAAAAATCTCCTAAG	AAAAAAAAAAA
>4683443-1	TGGACTCCTGACGGATCTGGGTA	AAAAAAAAAAAAA
>6778255-1	TACAAAGTTTACTATTTTTAGTGTC	AGGAAT
>1146572-4	CCCTCGCTTTAACCTTTCCTTGTTCATCTCG	AAAAAAA
>4675585-1	TTTGAACCAAGTTTAGA	TCCCATCT
>2256324-2	GTTACAAACTCCCCCGTCAA	GAACAAGA
>1959002-2	ATAGCTTTAGTGGTTGTAGGATTTGCTTTTGGG	AAAAAAAAAA
>1021171-4	ATCACATCTAAGGATGTAATTCACGCATTC	AAAAAAA
>5488987-1	CCCGAATGGGACCTCCTGCCCCTTTGGGGC	AGGAGGTCC
>7073888-1	TCGCGGGCGAGAGCTCCCATCGACCCCGCGGTTTG	AAAAAAA
>6453791-1	AAGTTGAGATGTTAACGTTCATAAATGAACTCT	AAAAAAAAAAAAAA
>3329406-1	ACAAACTCCCCCGTCAATTTCCATAGGGGTAGGAAGTCCATAAA	GCTTCCTATCCCCACC
>1066890-4	AATCTTATGTGAGTCCTAATATTACCTCATGCCTAG	AGAAAAAAAA
>6380803-1	TTCAAGGGAGGGAGAAAGACGTGATAATTTTTA	AAAAAAAAAAAAA
>5224684-1	AGCGAGAAGTAGAGATATCTTTAATCTTA	GGGAGAAGG
>1552675-3	ATGAACATGAGAAGAAACTTTTCAAGAGTATAATAT	GTAAAAAAAA
>4990256-1	TGGCACGCATGGATTAA	AAAAAAAAA
>4664163-1	ATTCGTTCCCCTGACCCCGGTCTAGGGGCGAAAGA	TAGGAAGAGCGGTTCAGCAGGAATGCCGAGA
>2394266-2	TTAAATATGACTACAGAAGGACCAATTGAGGAACTAGCTATCTTCATTGCG	AAAAAAAAAAAAAAA
>3448759-1	TCAGCTCCGTTTTGGATACTTGTATGGTTTGCATAACGG	GAAAAAAAAAA
>6318098-1	TATTATCGGTTTGGTC	AAAAAAA
>3035742-1	TTTCTGTAATATTTTTTCC	GGGGG
>1352984-3	AACATTAATGGACACAAGTTACACGCCTTG	AGGGGGACAAAGTAAA
>332417-8	TCCAATATTTATCTTCATGTATGGTATAACCGATCCAG	AAAAAAAA
>6547450-1	ACTATGAACGAGAGTCCACCACCACCTTC	TTGAAAAAAAA
>3128801-1	GTTACAAACTCCCCCGTCAATTTCCATAGGGGTAGGAAGTCCATAAA	GCTTCCTGCCCCCACCAGA
>3027325-1	TGAACATGGAACTGTA	AAAGAAAAAAAA
>3246905-1	ACATCTCTCCCGTCCAATAATAATTTTGCACCCTC	AAAAAAAAAAA
>6478683-1	AATGCCTTTTGGTCGTTTAAGTTCATATG	AAAAAAAAAAA
>3111132-1	ATGCTGGCGGTGCAGCTATATTGAGCTGGA	AAAAAAAAAAAA
>2216441-2	TATTAAAAACAGCAATAC	GAGGGGAA
>6866902-1	TAAAAAGACAATTGTAAA	AAAAAAAAA
>3004932-1	AAAAGTAAGCAGAAGTTACGCCACGGGTAAACA	AAAAAAAAAAAAAAA
>1318478-3	GTGCCTCCAAGGCTAAATACGTCCCGAGACCGATA	AAAAAAAAA
>6703822-1	TGTGTATGAGCCCTCAAGAGG	AAAAGGGTGGAA
>2893135-1	CTGAAATATTTAGTGGAC	GAAGAGA
>5682459-1	ACTGCCTAATCCCTTCTTTATCA	GATAGAAGGGA
>5891392-1	TTTCCATAGGGGTAGGAAGTCCATAAA	GCTTCCTTCCCCCAAATCCGGT
>4492798-1	ACGTTATCTCGAAATAGTATC	AAAAAAAAAAAAAAA
>5050230-1	TCCTAGTATAACGAAAA	AAAAAAA
>5770783-1	TTTAAGCCTAACACGGATGATACTAGAGAAA	AAAAAAAAA
>432269-7	CTTATTTATTTTGTTCTAA	GAACAAGCATAACGAAGATTTGGGT
>2631508-2	TCGTCCTGAAACACGG	AAGTAAGTAAGAGAAAAAAAAAAA
>5041508-1	TTTAGGTTTTTCAGAACTACCACTTTCTTTTTT	CGGAAGAGCGGTTCAG
>7849003-1	TCGGTCCTAGGGAAATGA	AAAAAAAAAAA
>1076853-4	CTTCACTTCAACCTCAACATCTACCACAATCTCAA	AAAAAAAAAA
>7415037-1	ACATAGCGATGGAATCT	TCGTCCTGAGACACGGGCCGGGG
>489887-6	TTTTAACCAAGGGGCCCTCTAC	TGCTGTGGGAAAAAAG
>4821464-1	GTTAAGGCCCCAAAATGCCGGCTAAGTGCCA	AAAAAAA
>5035106-1	TTTTAAAAACTAGCAGTAATAAAGTAATA-A-CGTGAGAGAA	AAAAAAAAAAAA
>5309684-1	ATTCATGAAAGAGAAGGTACAT	AAAAAAAAAAA
>252401-9	GGCTAGGGGGCGGGAGAGGCCAGC	TGAAAAAA
>6981729-1	TTAGCTACCTCTTGGAAATGA	GAAAAAAAAAAAAAAAA
>605004-6	TATTTGTTAATAATGAATCATTGCGAA	GAGAAAAAATAA
>4258907-1	GAAGTATTGGACAACGAGGAGACAG--CCTTCAAGGC	AAAAAAAAAAAA
>581212-6	ATAATCTCCATACCGAGCACGATAAGAAAAGAGGTTAACGATTTTACG	GCAAAAAAAAGTAAAGGA
>4986821-1	CTTCGAAATCTTTTCTAATT	CAGCAAAT
>6542877-1	ACTACTACAGTTACTGTGACTTCTACTTCAACTATTCCAA	AAAAAAAAAAAAA
>2487116-2	GCATAACGGAGTTATGGAGTCCCTCGCTTTAAC	AAAAAAAAAAA
>2395970-2	AGGGCTGCCCGCCCGTTAAAGGG	ATAACTACG
>508990-6	TTTGATAAAACTGGATCTCTTTG	GAGACAAA
>5358146-1	CAGTGAACTTGGATATCGGATCGT	GATAAGAG
>315076-8	AACTATGAAGTTCTCTTTAACTGCCTCTAATTCTG	AAAAAAA
>4439277-1	GTTGGTGTGGATTTCGATCTATGTATTG	GCGGTGAAGAAAAAAAGTAAGGAAA
>7219367-1	ACAGAGAATTTTGTTAGA	AAAAAAAAAAA
>6448477-1	ATTATTAAAGGAGTTAGGAATCACAGTAAT-TTT	CAAAAAAAAAAAA
>6773799-1	CTGCACTCTTCCATAAAGCAAAACTATTA	ATGACGAG
>968892-4	ATATAACGGTAATGACGCCAACGGTATATTG	TTAAGCGATCAAG
>266941-8	CTTATTGGTACAATTAACGCATC-AAGAAGA	AGAAGGAA
>7288216-1	ACAAACTCCCCCGTCAATTTCCATAGGGGTAGGAAGTCCATAAA	GCTTCCTACTCCCACCCTTAAA
>3554350-1	TTTTAGCATTAGCTAGTCTC	AAAAAAAAAAAAAA
>4535258-1	ACCTATAATGTATTAAACGATTTGTATA	AAAAAAAAAAAAA
>4549298-1	ACTTCTGCAACATTCTTAAGGTATCTGATGAAA	AAAAAAAAAA
>5502701-1	TTATTCTAGCTATAAACGCTTGGA	AAAAAAAAAA
>4757917-1	ATCAACCGAGATCCCCTGAGAAGCGGG	GTCAGTTCG
>1119091-4	ATAAGTTAACAGAAAAAGGAAGAAAAATT	AAGCTTCCAGAC
>6144804-1	ATTACTATCTTTATTGTAAACGTTGGAGGATTTGC	AAAAAAAA
>726678-5	TTATAAAGTGTAACAAATTTCTGGAAACAGTAGTGTATACTTTCA-TACT	GATCTGAAA
>851369-4	TGGTTTGCTAAATATCGAAATTGACAAATTAC	AAAAAAAA
>7761863-1	TTCATACATCATCCATTGGG	AAAAAAAAAAAAAAA
>6178266-1	TAAGGTTATAGAATCGCAAGAAGGTGA------AAAGTTCGATATGTTAATTGG	AAAAAAAAAAAAAAATAA
>4378907-1	ACAAACTCCCCCGTCAATTTCCATAGGGGTAGGAAGTCCATAAA	GCTTCCTATCCCCA
>6538065-1	AATTAGAGCCTTTAATTTTGGTATGACCGAAGAATTGACGA	AAAAAAAAAAAA
>6846507-1	TAACCCTCACAAAAAATCTCGTAACCCTCGCACATAA	AAAAAAAAAAA
>6236579-1	TTCTCTAACAATGTCCCT	ATCCATCAA
>7824283-1	TGTTATACAAAAACTTACGAAATCATTGCA	CGAAAAAAA
>5258292-1	TCATATGTTCAAGTCCGCCCTCGTA	AAAAAAAAAAAAAAAAAA
>7558237-1	ATAGATGGACATCATGAACGCCCATTTAGGGTTGTGA	AAAAAAAAAA
>875553-4	ATACCCCGAGATAAAAGGTCAGATAATAACTGAGA	AAAAAAAAA
>7140621-1	CTGCCGAGACCCAAGCG	AAAAAAAAAAAAAA
>1320220-3	GGGGAGAGAAGAGGAG	AGGAGTGAAA
>3976058-1	ATAGCGATACCTCTAGCAGCTAGTATTCCAGTTGCCG	AAAAAAAA
>2909872-1	GTAGCCAAATGCCTTGCCGGGTAAGTTC	AAAAAAAAAA
>7719907-1	ACACCAACAGCTCCTCAGCAAATGCGTGGA	AAAAAAAAAAAAAAAAA
>7584728-1	TTCCCGGCAATGGTCGTCAGCCGGGAGTGA	AAAAAAAAAA
>4900362-1	ACAAAAAAAAAAAAAAAAAAAAA	AAAAAAAAAAAAAAAAA
>229385-9	TACTGCAGCATGTAAAGTTGCAAAGTCCGAGAAG	CGAGAGGTGACAGGAGA
>1691344-2	TTTCTTTGAAATAGCATTCAGTAATGTACCATA	AAAAAAAA
>6251509-1	TTGGCAAGGATAAAGTCGATTTGTGGCTCAAAGACATAGCG	AAAAAAAAAA
>6668163-1	AAACTGTATTTAGAAGATCCCGATAAGGCAA	AAAAAAAAAA
>1655916-3	GGTTCCCTTTCACAGATGCGAT	AAGAGCTGAAAGGCATGCCCTGAGGGCCCAGGAGTGT
>4291468-1	AGTACCTGGTGGAGTACT	CCAAAAAAAAAAAAAAAA
>7354076-1	TTTTAATAATTATCGA	AGAGTCAGG
>312356-8	ATGGTTTGACTATGGGATGCCACCACACGCCGGTTTTG	AAAAAAAAA
>1789197-2	TCAAGCCTACGACTCATGAGTTCTCG	AAAAAAAAA
>7294519-1	ATTAACTGCAGCAGATT-GATAGT	AAAAAAAAAAAA
>7257173-1	AAGTATTAGCTTAGCCAAGAGGATGGAAAG	AAAGAGAAAAACGGA
>5154651-1	AACGACCTTGCCTGACTCGCGGAGAGGAG	AAAAAAGAAAAAAAA
>7036391-1	TGGACGCAAATGTACCCAGGCTATGCTAAGGTA	AAAAAAAAAAA
>150372-10	AACTGGACATGGAGGTGCTACGACATTC	ATGCGAAGATAAA
>3690824-1	GGGTCCAATAATGATGCAAAAAATGCAAGAAATGAAATACCCAATG	CGAAAAAAAA
>4431799-1	ACCGCAGATGGTGGATGGAGAAGGG	CTACCTCCATCACCCTACAAGA
>7284957-1	AGTTACAAACTCCCCCGTCAATTTCCATAGGGGTAGGAAGTCCATAAA	GCTGCCTACCCCCAAAA
>1367203-3	GAAGATCCGATAGCGA	GAGAATGGGGAGAAG
>4983343-1	GTATGGTTTGCATAACGGAGTTA	AAAAAAA
>6309763-1	AAATTAGAAAATAGGG	AAAAAAAAA
>5723824-1	ATAGAAGTAATTATTCCTAATTTCGTTTGTTGT	AAAAAAAAAAAA
>3557795-1	TTAATCAAAAGTATTTTTCTAATGTA	AAAAAAAAAAAAAAAA
>4605865-1	ATGTCTATAACGGTCCCTCATGGTTTAT	GAAGGGG
>7251142-1	TAGTCAGATCTGCGTAA	AAAAAAAAA
>1843381-2	TGATTTATTACTTCCCGTACTTTACTGGTAA	AAAAAAAAAA
>873211-4	CTTTTAAGTAATAGATCTGGTAATTTTTTTATT	GAAAAAA
>6352117-1	GCTACATCGATGTCGGCTCTTCCCACCCTGGGGGTGCAGCTGCCCCCAAGGGTAAGGC	AAAAAA
>1573289-3	ATTCGGTAACAAATCCTACGGTAGAATT	GGAGGCA
>2134469-2	TCCGAATAATCCACCTACTGTTG	AAAAAAAAAAA
>5285945-1	TTATACCTTCCAAAACTAGTTCTAATGATGATG	AAAAAAAAAAAAAAAA
>6075731-1	TTCAGCTAATTCATCAATGTTTCCGGACTTGAATACAAAGCCG	CGCGAAAA
>3796486-1	TTCACATCACCTACAG	AAAAAAA
>505718-6	CAATCTTGGCTGCTTT	AAAAAAAAAAA
>5059753-1	TTCTAATGTAGTTTTTTCT	GATAATAACGTGAGAATAAAG
>3063398-1	AAACTAAAAGATATTGTAAGCAAAA	AAAAAAAAAAAA
>969287-4	ATTAGAGTGGCCAGGACTGAAAAATGTGATGACATGTTTTTAA	AAAAAAAAAAAA
>4563147-1	TCTTGGTTGGAGGAATTACTGGA	AAAAAAAA
>258047-9	CTTTCCTCTATTGATA	TAGACAAAGAGGAATCAAAAAAAAGG
>7843171-1	CCCCGTCAATTTCCATAGGGGTAGGAAGTCCATAAA	GCCTCCTACCCCCACCA
>6184459-1	ATATCCCCCACAACGGACCCGCCGGGATTTGAACCCGGGACCAC	AAAAAAAA
>1714799-2	AGGGCGCCACCCCGAGTGCTCCCGTAAGGGAGCTTTTC	AAAAAAA
>323916-8	TCTACAGCCTTATCATATATACACCAGA	GAAGGGCGGC
>4557972-1	AGATTATAGCCAGAGCTGGGACAGGACTAGACAA	AAAAAAAAAA
>1085192-4	CCTTGCAACTTCTCGTATCGCA	GAAAGAAAAAAAAGGAGAAAAGTAAA
>5174131-1	ATTCTCATGTTTCATATGTTCAAGTCCGCCCTCGTA	AAAAAAAAAAA
>1858582-2	TTATATCAATGATGCGTTCGCTACTG	AAAAAAAAAAAAA
>3910868-1	GATGACCGATGGGCGGCTTGAATTATGA	AAAAAAAA
>217736-9	CTCTTCCCACCCTGGGGGTGCAGCTGCCCCCAAGGGTAGGGCTGCC	AAAAAA
>4131509-1	GAGTATTTTTTAGTCTCCTTTCA	AAAAAAAAAAA
>1269161-3	ATCTTCAATCTCTGTTTTTAATGC	AAAAAAAAGGTAAA
>5658376-1	TCTTTATGTAGAAGAAGTGGATTTTCTTTAGATCTAGCA	AGAAGAAA
>833215-5	GCGATGCAGTCGTAAAGACCCTAGATTCC	GGGGGAGTAAACGCTGGGAG
>6459934-1	TAGTAGTAGAGAATTTGGAAAA	AAAAAAAAAAAA
>4341315-1	TCCAGTCAAACTCCGAACTTGTAGGCGCCGAA	AAAAAAAAA
>749522-5	ATTAATAACTGATGTAAAGGGGAGATG	TGAATGTGGTCGAAACG
>2478535-2	TAACTCCGGTTGAAACACTCT	CGTGTGAAGAGTAAC
>5689749-1	TATTGATTTAGAAGGTTT	AAAAAAAAAAAA
>5560473-1	TTTATTCCTGATAGTA	AAAAAAAAAAAAA
>6044583-1	ACGAATGGACGCAAATGTAC	TAATGAGAAAAGAAAAAAA
>661475-5	ATCAGCAACTGCAGTAAGTGCAATCGATA	AAAATGAAAAAAAAA
>4309315-1	TTACCTCAAGTAAGGCTATCCAAAGGAAATCG	AAAAAAA
>4633797-1	GGGTGTGGGAACTCCCCGAACGAAAA	AAAAAAAAAA
>5845915-1	CTAATAGTGTAGTCCTATCTGACCTACATATAG	ACGAGCGAAA
>7417350-1	TACGTAAAGATCTAGAATCTGGAATACCGATATTAATATA	AAAAAAAAA
>4075228-1	ATTCCATTATTATTCCGTTAT	AAAAAAAAAA
>2359555-2	TTCATACAATCACAGACACCAAAAGCCTTTCA-TTCTTTGTAAAAA	AAAAAAAAAA
>4384284-1	ATACACCTAATACGCAGC	AAAAAAAAA
>6193248-1	ATTGACGACTTTAAAAGATAT	AAAAAAAAAAAAAAAAA
>3506756-1	ATAAACGACGGAAATAGCTGGGTCCTTCCAG	AAAAAAAAA
>5806000-1	CTCACTTTACTACACTCACTATATATCA	AAAAAAAAA
>3140805-1	ATAGGAGCCGTTGCTGCGGTAACTCTACTTAGTCATAAGCC	AAAAAAAAAAAAA
>319721-8	CGAGAATATTTAGGGAATCATTACCTAAAG	AAAAAAAA
>5415388-1	GTGACAGCCCCGTAGGCTAGAGGTAGGTGG	AAAAGAAAAA
>2433293-2	TAACTGAATTGACTCCAAAATATTTCAAAATAGAA	AAAAAAAAA
>4002508-1	TCCTCTTCTGAATAAGCATAATGAATCCAAGTATATGCAAC	AAAAAAAAAAAAA
>2653685-2	TAATATGACTATTAATAGAAAGGGAATTGTATTAGGA	AAAAAAA
>3465352-1	ATGACGAAAAGCCGTTTTGAAATAATGA	GGGGAAAATGGTAAAGAAA
>6148374-1	ATTAAAGACAACTTTGA	AAAAAAAAAA
>134446-11	TCAACTACCACAAGTGTCTCTACATCCGTAAG	CACTACTACGG
>2593324-2	TAACAGCTCACCCGCCGAGGCTAGAGGCCCCGAAGA	AAAAAAAAAA
>6018781-1	TCCTCAAATTTTCTCTAACTTGGG	AGAAAAAAAAAAA
>5162327-1	ACCTCACTTCTACACAGC	AAAAAAAAAAAAAAAA
>2983696-1	TAATGGCAATTTTCTTCTGGTTGTCTAATATCTTCTTAGCGATTGGACTA	AAAAAAAAAA
>4992545-1	CCCCGTCAATTTCCATAGGGGTAGGAAGTCCATAAA	GCTCCCTACCCCCAC
>4403574-1	ACAAAAAATCTCGTAACCCTCGCACA	CCAAAAAAAA
>5461819-1	GTTACCCCGGGGATAACAGGGTC	AGAAAAAAA
>2757188-2	ATCAACTAGATGAAGAGAAACTCACTGTAAAGTGTTA	AAAAAAAAA
>3482767-1	CTGAATTTTTCTCACGTGGTGAAAACGACGTG	AAAAAAAAA
>2349898-2	ACGAAATCATTGCATTACGTTCAGAGGTTTG	AAAAAAAAA
>448381-7	CTCCCCCGTCAATTTCCATAGGGGTAGGAAGTCCATAAA	GCTTTCTACCCCCA
>5148248-1	CGTTCCCCTGACCCCGGTCTAGGGGCGAAA	AAAAAAAAAAAAAAA
>7379080-1	CCAGACATATTATTCTATAACGAATGG	GGCGGGAAGCGAGGCTG
>3382925-1	TTTCATCTCCTTCTCCCTCAACTTCTC	TGAGATCAGAGAGC
>4681863-1	ACATTGAAATGTTAGAACATGCATCAGGATTTT	CAAAAAAAAAA
>892247-4	TTACAGATACCCGTGACATCTTTAGACTTCGTAAA	GGGAGGCAGAG
>1671691-3	TGTGGTACTGGATCAAGTTAATCTATA	AAAAAAAAAA
>1049176-4	TTCTGTAACATTAATACTGCTCTA	AGTAGTAGGAA
>6491397-1	TCTAATAACTCATTTAATTTCCTCAA	AGAGAAAAAAA
>7829216-1	AAGGGCTCGATGAAGCTGGCTTAGGGCCGAAA	TCCTAAGTCAGCCGAGGGTC
>6933349-1	TTTCTTTTAAGTAATAGATCTGG	AAAAAAA
>1032308-4	TCTGATGCTGAGAAGGGCTCGGCTTGATCT	AAAAAAAAA
>5795209-1	AATCCCGGCCGGTCCAC	CAAAAAAAA
>3746088-1	GTAACAAGGATA--AATTAAAAGAATGAAATAATCAGGAGTAAGTAA	AAAAAAAAAAAA
>4388096-1	CTGCTTTCACTTGCCGTG	AAAAAAAAAAAAAAA
>7851376-1	GTTGTTGCCCACCTTGCTCCTTCT	AAAAAAAAAAAAAAA
>6832112-1	ATGATACCTATATCATCAATGGTTGTCAACTCATT	AAAAAAAA
>4110096-1	AGCGCAGCCTTCCTGGAGGTTGCCTACGGGGTAGAGTAA	AAAAAAAAAAAAAAAAC
>5829756-1	TTTTTACCTATGGCTCTTATACCAATATCTACTATACCAA	GCGATAAGAGG
>3514064-1	TCTAAAATATCTGGTCCATTAGTTGCAGCTATAACTACAACTCTATT-AGTGATTGAA	GAAAGG
>3085312-1	ACAAACTCCCCCGTCAATTTCCATAGGGGTAGGAAGTCCATAAA	GCTTCCTACCCCACCA
>7667074-1	ATAGTTACAAACTCCCCCGTCAATTTCCATAGGGGTAGGAAGTCCATAAA	GCTTCCTACCCTCACC
>6214070-1	TTAAATGATGTTATGGCTAG	AAAAAAAAAAA
>7753282-1	AAAGCGAGGGACTCCATAACACCGGGATGCAAAC	AAGGAGACC
>898232-4	GATAAAAAGGAAAAAA	AAAATAAGAGAAAA
>1347913-3	ATATTACAGTTTCTAATATACCTATAATAGTAGATG	AAAAAAAAAAAAAAAAAA
>2924379-1	GGTATAACGTACTATT	TCTGCTCTAAAGGG
>4142091-1	TAGAGAATGAAAGAGATAGATTACTATCATCTCTACCG	TAAAAAAAAAAAAAA
>3291464-1	TTAAGCCAGAATTCTTTTTTAACAAAGTTTA	AAAAAAAAAAA
>785176-5	ATTCCAGATTTATACACCCATTCCA	GAATAACAAAATGTAGTGGAAAA
>7198698-1	CCATGGGCTCAAGCTGTTAATCCAG	TAAAAAAAAAA
>7326783-1	ACAAACTCCCCCGTCAATTTCCATAGGGGTAGGAAGTCCATAAA	GCTTCCTACCCCACC
>3638157-1	GTGGCTTCGAGAAAGTCTATGTGGAT	TTCGAAGAAGAGGA
>6129911-1	TTAACCTATTCCTCATTAGCGCCAGCCCTAATATACTGGTTTG	AACTAAAATTAGAAAAAAAAGAA
>1698856-2	GTATTAATGCCTAAGTTAG	AAAAAAAAA
>349577-8	TATAGTTTAGAAGAAAACAAACAAATAATGA	AAAAAAAA
>7611449-1	TCACCTTGTCTTCACCAC	TTTATTTATAACCCACTCTCCCCCCCCCAGGAATGC
>589887-6	AAGTGCATACATCTTT	CTGAAAA
>3598212-1	TTTCCATAGGGGTAGGAAGTCCATAAA	GCTTACTACCCCCACC
>7808040-1	TTAACCCCGAAGGCATAGGGAAACCGAGTGCCCGCAA	AAAAAAAAA
>4427684-1	CATACAATTGCACAGACAAAA	AAAAAAAAAAAA
>3378716-1	CTCTATTACGATACTGAGTCTGGCA	GAAGAC
>1149972-4	ATTAGCTGGTCTATTGTTAATTTTCTTCTTCTTTTAAAA	AAAAAAAAAAAAAAA
>1447774-3	GCGCCTTCAGCTATTTTAGGGGACATATTGCATC	AAAAAAAAA
>3827120-1	CTCTTTCTCCGGCTTTTCC	GGAGATGAGGG
>7777700-1	TTTAGGAGTGTCATTGA	AAAAAAAA
>1755350-2	TCTTAGGCCGCATGGAA	CACATTACA
>2090312-2	AGACTTCTGCCTCAAGATCCA	AAAAAAA
>5423731-1	TGCTCATCTCTTCGCTCATTTCC	GAGCGCAA
>1146756-4	AGACCAGTAATGGTTACAGTTAGAGCTGGT	ATTCAAAAAAA
>7577525-1	AGCGAATTTGGAATTTG	AAAAAAAAAAAA
>4583865-1	ATTAGTGACTCTAAAGGTG	AAAAAAAAAAA
>3076024-1	ATGAGTAAAGTCGAAGAATATAAAATAATAGAA	AAAAAAAAAA
>1824986-2	ACCCCGGGGATAACAGGGTCGTCGCGGGCGAGA	AAAAAAAAA
>2102967-2	CTTCTAGAGAATAATTACATCACAAAAA	AAAAAAAA
>7555135-1	AATATACATTTTCACATCCATAAAAGGA	AAGGTCTAGTAAGAAAAAAAAAACAAACTAAAACAAAA
>7814867-1	TTTTACTGTTACAACTCTTAAGACC	AAAAATGGGAAGGGAT
>7606880-1	AAAAAAAAAAAAAAAAAAAA	TGAGAAC
>6214470-1	ATATAGTGGTACTCCAGTAATTTTCGCCAATAGCGA	AAAAAAAAA
>7074328-1	ACAAACTCCCCCGTCAATTTCCATAGGGGTAGGAAGTCCATAAA	GCTTCCCACCCCCA
>1622317-3	CCTCGCTGAAAGGCTCATGGGCTATTCCCCGCTCATG-GCG	GGGGCGCCCGAGCTGGTCAAAGG
>1544935-3	CCAATCAGCTATGGCGAAACAAGCTCTA	AAAAAAAA
>3095331-1	TCGCGGGCGAGAGCTCCCATCGACCCCGCGGTTTG	AAAAGAGT
>4226498-1	TAATACCGATTTCCTCGCTTTGAACCT	CTAAGAAGATAAGT
>1689928-2	AACTCCTACTCCCGCAATACCGGAGGAGGG	CACCACAAAAAAAAA
>6090654-1	TCCCCCGTCAATTTCCATAGGGGTAGGAAGTCCATAAA	GCCTCCTACCCCCACC
>1013141-4	ATTAAACCTCCGTCATCAACCCCATTACC	GAACTCGAGGTGGA
>7844173-1	AGCCCCGTAGGCTAAAGGTAGGTGGGAGGTGACTGGAGGC	GAATAGGGAGGTAGA
>5383649-1	CTTCGGTCAAATGACGTTCTCTGA	AAAAAAAAAA
>3040969-1	CTCCTCTAATAGTCTTC--ATGGTATCAA	AAAAAAAAAAA
>4519796-1	GGAAATCCATTCTTATTTAATGATTCTGGCGA	AAAAAAAAAAAAA
>2562345-2	ACAAACTCCCCCGTCAATTTCCATAGGGGTAGGAAGTCCATAAA	GCTTCCTACCCCCGC
>4318697-1	CTTATTCGTGGAGGGGCAAGATCGCCGGG	AAAAAAAA
>7147637-1	ATGGTATCTAATATACAGATTGCTCAGAGCTCTATGGAGGATAAGAAG	AAAAACAAAAA
>7553301-1	TTATTCTTTATTTCTTTATTCCACCAAAGAA	AGGTAAAGAAGGA
>4170889-1	AAAAGCATCAATAGAACGTGATATCACATCTGGAGATG	AAAAAAAAAAAAAAA
>4569081-1	GAGGGCGCCACCCCGAGTGCTCCCGTAAGGGAGCTTTTC	AAAAAAAAAAA
>1426368-3	AAAACATAGGTCCCCGCTAGCCCGAAAGG	AGTTAGC
>6202093-1	TGC-TTTGTTGTTGGCAAAACTGATGAAAAA	AAAAAAAAA
>3119490-1	ATCACACATGCACATTTAGATCATTGCGGAATGGTG	AAAAAAAAAAAAAAAA
>536964-6	AATTATATTTGACGGAGGATTCTCAGGCTTT-CGA	GTAAGAATAT
>805892-5	CTGGAAGTACCACAGCAATACCTACTCCAAATG	AGAGAATAGAAAA
>3400746-1	TTAATAAAAGAGAAACTGGAGTTAGTGGATCTTCCTTATAATGTAGTTAA	AAAAAAAAAAA
>4246534-1	ATCCATATTATTTTTTTTTTG	TTAAAAAAAAATGA
>613870-6	ACTATCATCTCTACCGAACCTTGTAGCTGACGACGTCCCAAACG	AAAAAAAAA
>6808501-1	GTTACAAACTCCCCCGTCAATTTCCATAGGGGTAGGAAGTCCATAAA	GCTTCCTACTCCCAACCT
>7343321-1	CGCCTAAAGGATCACCTAATTACTTTATACCGCTAT	AAAAAGATTAGGAGGAA
>95771-12	GGCTTCACCACTAATCGTCTTATTAACAA	AACAACGTGAGTAAAAA
>2082820-2	TTTAATGCCTCACTTAGCCAATCCTCTCTAAGAAA	AAAAAAAGGAGAAA
>7327765-1	ATATCCCCCACAACGGACCCGCCGGGATTTGAACCCGGGACCAC	AAAAAAAA
>3315894-1	ATTATCTAGTTTCTTTTTTTTT	TTTTTTCATTGC
>1347419-3	ATAAAAAGGATAAAAA	AAGAAGAGAAT
>4092803-1	AAGGGCGTCTCTAGCCTTAGA	AAAAAAAAA
>5590298-1	AAAGAAGGGACTAGAA	AAAAAAAA
>6682498-1	CTTTCTTTTAATTTAATATATTCTTTATA	AGAAAAAAAAA
>6727331-1	AAAGGAATTGGCGGGGGAGCACCACAAG	AAAAAAAAAAA
>6810618-1	TACAAACTCACCCGTCAATTTCCATAGGGGTAGGCAGTCCATAAA	GCTTCCTACCCCCCC
>5515956-1	CCTCTATTGATAAGAA	AGAAAGAAAGGAGAGGTGAGGGAGGAT
>743001-5	TCTAGACTTTTCAAAA	ATATCATC
>2889780-1	CTATTGAGAACTTCTCATCAAGTC	AAAAAAAAAAA
>2932048-1	ATAGTCGACTCCAGTGGCAATCCAATTAAA	AAAAAAAA
>6542350-1	ATTGATTTCCTTTTTTTA	AAAAAAAA
>2420193-2	TAAGTGGAGCAAAGCCTAGGGAAGCAATC	ATCGAATAAAAAAG
>3563241-1	TTTTTTTAAAAAAAAA	AAAAAA
>5196007-1	AATGGAGGGCCATAGAGG	AAAAAAAAAAA
>6908287-1	CTCCCCCGTCAATTTCCATAGGGGTAGGAAGTCCATAAA	GCCTCCTACCCCCACC
>1863333-2	ATCCCGGCGGGCCCGCGCACTATTTCTT	CGATTTTTAAAAAAA
>1765094-2	TCTAGCTCGGTGATAGCTAGTTCCCCCCGAAATGCGT	AGAAAAAAAAAAA
>5232412-1	GTCTTCACCACGTGATAATACCGGCTTCCTCACCT	CCAAAAAAAAAAAAA
>2915502-1	TTATATGAGAGAGGGTAA	AAAAAAAAAAA
>3689517-1	TTTGTAATTGATAAAAATGG	AAAAAAAAAAAA
>472146-6	TAGGGGCGAAATCCTCAGATCTCGGGAGGA	GCGAAAG
>6251676-1	TACAAACTCCCCCGTCAATTTCCATAGGGGTAGGAAGTCCATAAA	GCTTACTACCCCCACC
>3619370-1	CTGAGGAAATTAAAAACTATGAGTGGTTT	CCGCCTAAA
>3832503-1	ATAACTTCTAGAAGCTTAATTAAGAGATCTCC	AAAAAAAAAAAAA
>6121344-1	CTTACAAATCCTTCCAACAGATGTGACATA	AACTACA
>4008113-1	TTTTACCTAGACGTTTGA	AAAAAAAAAAAA
>2626845-2	AATCCCGGCGGCCCCATTGTGGGGGGTACCCCCCACCCCCAATTCCA	AAAAAAAAA
>364447-7	TTTTAAAAGGTTTTATGCCAGTTTTTCCAATATATGA	AGAGAGA
>3625329-1	ATAGGGGTAGGAAGTCCATAAA	GCTTCCCACCCCCACC
>847513-4	TTATAATAGAAAATATTCACTCTCACCTACTT	CTGCTAGTGGGT
>7718626-1	TTTGTGTATGACGGAGATAA	GAAAAAAAAAAAAA
>3386737-1	CTCCCCCGTCAATTTCCATAGGGGTAGGAAGTCCATAAA	GCCTCCTACCCCCACCA
>4904112-1	ATGATGAGTACGTTAGTCAAGTC	AAAAAAAAAAAAAA
>1553910-3	GTTAAGGAGCTGAAAGAAATTACTGAAAAGGAGGCTGAAAGGGACGCA	AAAAAAAAAA
>1498734-3	AATTGAATTATGATCAGTCCTCACAC	ATCATCTAAAC
>6818656-1	CTATGCTATATAGCTACTGGTACTGATCAA	AAAAAAAAA
>6832134-1	AGTTTATAAACGTTTAAA	AAAAAAAAA
>1333985-3	AATACTAGATTTATGG	AAAAAAA
>3798953-1	AGAAGGTGACTTAGAGTCAA	AAAAAAAAAAAA
>7004782-1	TCCATAGGGGTAGGAAGTCCATAAA	GCTTCCTACACCCACC
>4946079-1	ATATGGCGAGGCAGCCACTGATGA	GAAGAAGCGA
>5336050-1	CCATAGGGGTAGGAAGTCCATAAAAC	TTCCTACCCCCAC
>4486102-1	AAATGAAGTAGCTAAAAAGGCGGCTCAATGGC	AAAAAAAAAAA
>4517360-1	ATGGAGAAATCTCTTCAAGGATT	AAAAAAAAAAAAAAAAA
>3775267-1	ATTTATCTGATAATGGCTTCAACACCACTATATGGGATAACATCAG	GGAGCGAAA
>4173769-1	AAACGCTAGCAATAGAGTA	AAAAAAAAA
>7359616-1	AAGAATGCGGGCCTCTCGA	AAAAAAA
>1124465-4	GTCCCCAATGCGCGGAAGC-TGAGGGCGCCACCCCGAGTGCTCCCGTAAGGGAGCTTTTC	AAAAAA
>4089877-1	ATACCCGAAGTTATAAAGAA	AAAAAAAAAAAA
>4104598-1	TGGAGAGTCCTCGAGTTCACGTACCAC	CAAAAAAAAAAAAAA
>750563-5	TGGAAAGAAAGGCACTGTTCTTTCTAGACGA	AAAAAAAA
>4241231-1	CTCCCATCTGGAAAAGAA	TGAGATC
>1495691-3	TTTCATCACCTATCTTTTTCAATCTCATTAGGTATGTTATCTCTTCTATTA	AAAAAAAAAA
>2661650-2	TCATTAGTGTCAATATTAATTAGAA	AAAAAAAAAAAA
>6835945-1	TAAAGTATCATCAACTCTAA	AAAAAAAAAAAA
>2838930-1	CGAAGGCATAGGGAAACCGAGTGCCCGCAACCCGGGAAACCGGGTGAGGGGC	GGAAAAAAA
>4466522-1	TTTGCCTCCCATTTCTCATGTAGT	AAAAAAAAAACGA
>4926558-1	CAATCAGAATAGAATAATTTTTTTTAAGTTATGTA	GGGGAAAAAAAAAAAAAAAA
>4177202-1	TCCGAACTCGTAGGCGCCGAAGAAGGGGA	AAAAAAAAAAAAAAAAA
>6296263-1	AATGCTGAAGAGATACTGGTAATATCTGAAGATGGATT	AAAAAAAAAAAAA
>7234937-1	TCCATAGGGGTAGGAAGTCCATAAA	GCTTACTACCCCCACCA
>6122610-1	GTAACAGCGAGGAGGGGTAAGACTCCCCTCCG	TGAAAAAGTGA
>4148745-1	TTAGACCGTCGCGAGACAGGTCGGACTCTA-GGG	AAAAAA
>4094677-1	AGGGAGCGTGGCGGACTGCTGAGTAACA	AAAAAAAAAAAA
>7511676-1	TTATATAAACGTTACAGTTTATCCTCCGTTA	AAAAAAAAAAAA
>4293746-1	TTTCCCCCCAGGGTCCCTGGATATC	ATCCCC
>2595794-2	TGAAGTAGAAGATATAGAGAAGGAAATAAAGAA	AAAAAAA
>3205608-1	CTCACTGACCTCATTCCAGTATTTTATCCCGTTTCAA	AAAAAAAAAAACAAAA
>3149815-1	AAATTCCAATAAATTAATCTCCTCCCCCATTTGAA	AAAAAAAAAAAAAAA
>7707047-1	TAATGAATAAGATGAGTGAATAC	AAAAAAAAC
>7538614-1	TTAAACGATAGTATTATTAGTAGTGATGAG	AACGAATAGA
>6570835-1	ATTCGTTCCCCTGACCCCGGTCTAGGGGCGAAAGA	AAAAAAAAAAA
>1093853-4	AATTAAATTATTTTATTAAATTATTTTA	GGAGGGGGGAGGCAAAAGAAG
>5525617-1	TAAGGGTGACTGCGTATGATCCCTTAGGAGGGGTGCCCCATGGCGG	TGTGGAAAGGTGCA
>1640666-3	TTATAAAATTACCGATATAGAAGTTGTAGCAGCATTCGAC	ACTTGCTACAAC
>5780261-1	AGGAAATACGCTGAAAGCAGC	AAAAAAAAAAAAA
>7137723-1	TTGATGGAAAAAGCCTTATCTCTCATATCCGATCTTCCCCAA	AAAAAAA
>2467223-2	AATTTCACTTATGCAAATGAAA	AAAAGAAA
>3379803-1	TTAAAAGCATATAAAAACGATA	TGAGATCGG
>6450197-1	TTTATAGGCATAAAAA	AAAAAAAAA
>7680814-1	AAAATTCTACTATGATCTCAGTAA	AAAAAAAAAA
>3874359-1	ATAATTTGCAAAAAATA	AAAAAAAA
>562508-6	TGATTATAAAACCCGAACCA	GGCCGAGGAGTGGG
>7587213-1	AGGAACTAGCTGCACCCGGTAACGTAGA	AGGGAGGAGAAGGAGA
>6942545-1	CTTGTTCTATTGTTTTTTCT	AAAAAAAAAAAAAAAAAA
>4929716-1	TTAGGGATTTATCCATGAGTGAA	AAAAAAAAAAAA
>3365064-1	ATTCCCATAGATGTAGCTGGTAAGGATGAA	AAAAAAAAA
>5708634-1	TCATCTCCAAGTTCAAGTTG	GAAGGAAAAAAAAAAAA
>6025599-1	GCAGAATTATCGCCCAGAACAAATTTCTGA	AAAAAAAAAA
>4893845-1	TACAAGAATAACTTCAATGAGGACGA	AAAAAAAAAAAAAAA
>3920630-1	TTTGCAAAGGAGGCGTTAAAGATAGCATCAAAGAAA	AAAAAAAA
>3320960-1	ATGGTTTGCATAACGGAGTTATGGAGTCCCTCGC	CAAAAAAAAA
>5961662-1	AGTGATTGCTGCTATAGTTGTAG	AAAAAAAAGAAAAAAGAGAAGAGCAAAACAAAAAGG
>6272746-1	TTAATGGTGTATAGGTATGAAAAGGTATAA	AAAAAAAAA
>2509819-2	AGGTTTCTCTGAGAAGCAGGAAATCTTCACCGCGAGGTGGAGATACCCCG	AAAAAAAAAAAA
>1060702-4	TCCAACCGGCCGAAGCCCCACTGAAGGCCGGGGGTAACTCT	AAAAAAA
>163287-10	TCCTCATTTTACTATCTTGACGATATTGATAAAA	GGTTAGGATAGA
>4665912-1	ACCTCTTTTTTAACTTCGTTAA	AAAAAAAAAAAAAAAAAAAAAAAAAA
>690214-5	TATGCCAATCAATAACGATTC	AAGGAGGGAAAAAAAAAAA
>4368492-1	TTTACGAGGTTAGACTACTCTCTCTCG	GAGAAAACA
>4041472-1	ATATACCTTATAAACGTAAAA	AAAAAAAAA
>6496304-1	ACTGCCAAGTTTGCCTATCCCGATAAAGCT	AAAAAAAAAAA
>5020269-1	TTATTACTAATTCAGATTTCGTGTATGACG	AAAAAAAAAAAAAAAAA
>1151330-4	AACCTATAAATTAGACCACGAAGAC	GGAACAAAGGAAGAA
>3863466-1	TACGACGAGAACGTCA	AAAAAAAAAAA
>5620405-1	GGAAAGAAAGGCACTGTTCTTTCTAGACGA	AAAAAAAAAAA
>378964-7	TGAAAGACTCAACTGATGGTTTAGATACCCCCAGGGCTAATGTC	ACCCTGGGGGTG
>5830961-1	ATTAACATTTTTTCCGATCCCATCCAGTCAACTCCAGA	AAAAAAAAAAAAAA
>4465650-1	ACATAACGCCTAATGTGACGACAACTG	AAAAAAAAA
>6853781-1	ATGAGTTAGGTATACC	CGACAGAAAAAAAAAA
>3205326-1	TCTTCATCAAACTCTGATCACGA	TGTAAAAAAAAAAA
>2106524-2	TACTTTGAATTTCCTACTACACTGCTTGC	GGGATGGAACAGGAACGAAAGAAA
>3712945-1	AATTAAATAAAATAATCGACATGGTAATAGATG	AAAGCAAGAACCAA
>6244554-1	TATAGGGTAAAAAAAGAAA	GAAAGGGAAA
>2017996-2	AACAGGGTCGTCGCGGGCGAGAGC	AAGAAAA
>6519276-1	GGAAAGATCCAGTAGGAATGGGAG	AAAAAAAAAAAAA
>87465-12	TTACCAGCAGTTAACCCAGAACCTTTCGCCTCATCTATAATTTCA	AAAAAAAA
>2565314-2	TTCCCACCCTGGGGGTGCAGCTGCCCCCAAGGGTAGG	CTCTCCCCACCCTGGGGGTGCAGCTGCCC
>1024172-4	TTTAGTGGTTGTAGGATTTGCTTTTGGGCTATTCGGA	AAAAAAAAAAAAA
>7418472-1	ATTCAGGTTCGCCCTCGCA	AAAAAAAA
>6229604-1	ATATTGATTATGAGTACTTATTTTTGCCCACCCGGTCACA	AAAAAAAAA
>6296032-1	TACACGATTTCATAGCA	AAAAAAAAAA
>1077608-4	TTAGCGGGTATATATAATCTTTAGGAGCCTTCGGAAACG	AAAAAAAAAA
>2212306-2	CTTTTAAGTAATAGATCTGG	AAAAAAAAAA
>2957238-1	TTTTATTCTTTTCATCTTTCT	AAAAAAAAAA
>7037507-1	TAGATACCCCTGTAGTCCCGGC	AAAAAAAAAAAA
>6059928-1	TAGAAAGAGAGTCATC	TTTGTAGCCCTTATTACGTAAAA
>6677482-1	TGGTTTGCATAACGGAGTTATGGAGTCCCTCGC	CAAAAAAAAAAA
>4562761-1	AACGGAGTTATGGAGTCCCTCGCT	AAAAAAAAA
>7733879-1	TAATATTC---TATTATTTTGTACCGAGA	AAAAAAAAAAAA
>5123266-1	TCGGAATATCAGCATTA	AAAAAAAA
>5960965-1	GTTAGGAGTTAAACAAGATGCGTC	AAAAAAAAAAA
>1940113-2	CTCTGGCAAGGTGGGGCTGTGAAGCAGGAAGCTCCCTCCT	AAAAAAAAAA
>6450231-1	TAGTCGTAGCAGATAACATGAGAAATGCACAGATG	AAAAAAAAAA
>3534764-1	AGGGCGCCACCCCGAGTGCTCCCGTAAGGGAGCTTT	AAAAAAAAAAA
>3021309-1	ATACAGATCACTCTGTATCACTATACAAGAGC	AGAAATATGTGTGAAA
>6214637-1	GAAGCCGGTTACATTAAACCT	TGAAAAAAA
>6948466-1	TGTAATACCAACACAAGCTGCCAACTCTAA	AAAAAAA
>5641343-1	TTTTAGGTTTTTCAGAA	AAAAAAAA
>4125893-1	TTACACCAAACTGCTAT	GGGAACA
>2554428-2	ATAATTACGATGTACAAAGAGTGATGA	AAAAAAA
>3418430-1	TAAATTAGTTGAAAAA	AAAAAAA
>4349811-1	AAGTAGATCTCGCTGGACAGGCGAAAATGGGTTA	AAAAAAA
>407935-7	GGATTATCTTCACTATTACCAAAAA	TAAAGAGATGGGA
>6247594-1	ATCCCGAAAGGCTGGTGCTGAGATACAAGATGTGCG	AAAAAAAAAAAAAAAAAAAA
>178132-10	GCCTTCACTATATTCAATATTTGAAAGTGCG	GAAAAAGCCGA
>370093-7	TTTCTTCTCTCCTGAA	AAAAAAA
>6004995-1	TAGGGATTGGGATCTAGTTGATATAAGTAGTTATATTCTTAAAGA	AAAAAAAAAA
>4957325-1	TTTTTTTATTTCTAATTCCAAATTA	GAGATAAGGGTAAGCGTAAGAAA
>3879304-1	CCAACTTGACAAAGATTGGACTACAAGAATTG	CAGACA
>1409642-3	TGAAGAAGATCTAAGAGTG	AGATCA
>5062427-1	CAGGAACTGTTAAAGAGGCATTACAGAAGTACA	AAAAAAAAAA
>2376074-2	ATTAATTTGATTAACGATAA	AGAGCGGGA
>1437609-3	CTGCCGGACCCGACCGCTATCGGGGTGGGGCTAAGCCATG	AAAAAAAAAAAAA
>7584311-1	AAAGCAGGACATGGGGGGAC	AAAAAAAAAA
>1829630-2	TTGGCGTTGCCCTAGTAATTGCGGGA	CAAAAAAAAA
>6015577-1	CGCTTAGAATCGTTAACGACTAGGGGCACCAAGCCAGCCG	AAAAAAAAAAAAAAAAAA
>701461-5	GTGGGTTCGCACTAGACCTCAAGATGTGCGG	AAAAAAAAA
>3565583-1	GTTGGGGGGGTAAGGGCCCCCCAAGCC	CGTGAGGCTCCGCAGCCCCA
>715332-5	AGAATATTGGATTCTG	AAAAAGGGAG
>1335949-3	CCTTATTATTATTGGGCCTA	GTTCCGACCC
>7519062-1	CCCGGTTGAACTTCGCCGGTTTAG	AAAAAAG
>3631936-1	ATTATGTCTCTTAACATACTGT	AAGGCGCTGGACAAGAAAAAAAAAAAAA
>5239785-1	GAATTAAAAGAAATCAAGGAAACGGT	AAAAAAAAA
>3649476-1	ATAGGGGTAGGAAGTCCATAAA	GCTTCCTACACCCAAATCCGGT
>4198814-1	TATCATCTGGAGTTAACTCCTTACGAACTTCAACACCTAA	AAAAAAAA
>4729794-1	TCGCCAATAATTAAGAAGCTAACTGACGAAAAA	AAAAAAAAAA
>5330012-1	AGGTGTAAGATCTCAA	AAAAAAA
>6838706-1	TACTCTCCCTAAGGGCTCGATGAAGCTGGCTTAGGGCCGAAA	TCTTAAGTCAGCTGCGGGTCGTA
>3451617-1	ATTACCACGAAGATTTCAAATGATCTCAAATA	AAAAAAAA
>795562-5	AATATAACTATCCTTTCTCAGGAATTTTATGA	AAGACAGAAAAA
>7499694-1	TCAACAACCGTTAGTTCAACAACAGCAACCTAA	AAAAAAAAAAAAAAAA
>6204627-1	CTAGATCCCGCGAGAAGGCTAACCATAGCAAGATGG	AAAAAAAAAAAAAA
>317074-8	CTACATCGATGTCGGCTCTTCCCACCCTGGGGGTGCAGCTGCCCCCAAGGGTAGGG	AAAAAAAAA
>1025999-4	TTTTACGCAATTTAAA	CTGGAGAAAAAAAAAAAA
>358405-7	GCCACTTCCAGTAAACTTCCAAACATA	AGGAGAGGGAACCT
>459753-7	TGGTTCCCTTTCACAGATGCG	CCGAGGAAGGAGACGAAGA
>7622897-1	CGATGTCGGCTCTTCCCACCCTGGGGGTGCAGCTGCCCCCAAGGGTAGG	AAAAAAAG
>511881-6	AAGAAAAAAAGAAGAAAAAAGGAAAAAGAAAAGA	GAGGAGAAAA
>3164872-1	ATAAGTAAAGCTTTGAGAGCAAACGTGT	AAAAAAAAA
>2240606-2	GTTAATAAGGACGTACCGGGATCTGTGGTTAA	AAAAAAAAA
>3322535-1	ATTATATTAGTAAAAAAA	AAAAAAAAA
>4253053-1	AGGACCCTTACCAACATTAGCTAAGGATGAGAAATCAGTTAGAG	AAAAAAAAAA
>4852622-1	TTCTTTAGGGCAATTATCACTGCTATCATGAC	CAGAGGGGG
>146437-11	AAGAAAAATAAAGGAAAA	TAGAAGAGAAAGAA
>4462933-1	ATAATATCACAACTTT	GAGGTAAGAAAA
>5974539-1	AGATACCCCTGTAGTCCCGGCTGTAAA	AAAAAAAAA
>382856-7	TGTTTTTATTTGCTTGTTCTC	AAAAAAA
>316066-8	TTAAAGATATTTTGATCTGGATCACG	AAAAAAAAA
>2686316-2	ATCCACAAACCATCACTTTTCTCTACTT	AAGGAAAAAAAAAA
>2056431-2	TTAGATCGAGTACTCATGCTTGAAAGATTAGACCCA-CACCTATA	AAAAAAAAAAAAAA
>5282651-1	ATTCGTTCCCCTGACCCCGGTCTAGGGGCGAAA	AAAAAAAAAA
>2956072-1	CTTGAGGGCACGATGATTGCCGGTCCACCTAACATTAAAA	AAAAAAAAAAAA
>5858799-1	ACATAATAGGGGATATAATGC	AAAAAAAAAA
>3497114-1	TAATAGAAGTGGAGAACCATTGGTCGCAACTGCAGTAATCG	AAAAAAAAAA
>154643-10	TTCCCTTGAGCTAGAGAATCCAAGAGTTTACG	AAAAAAA
>4665058-1	GGTCTCGACGCGAAAGCGCGGCCTAGC	AAAAAAAA
>3089627-1	ATAGTTACAAACTCCCCCGTCAA	AGGAAGA
>4703324-1	TGAAGGCCGGGGGTAACTCT	AAAAAAA
>4840299-1	TATCTGAAAAGGATATAAGGCTGGGCATATCGGCGGGAAAAGAA	AAAAAAAAAAAAAAAGAGAACG
>3781749-1	ATACTGCAGGGGTGGCTCAATAGATGTCTTCTAATCAACAAAAAA	AAAAAAAAC
>236673-9	ACCATTATGGCAGGACCGGCAGCTGGAGGTG	AAAAAAAA
>781811-5	AAAAAGAATTTTCGAACAACTCAAA	GTTGAACAAGA
>351605-8	CATTGGCCCAATACCTATAGTGTTCGGCTC	AAAAAAAAA
>4150492-1	TACTTGAAAACTCGGAGG	ACTGATCATA
>6694436-1	TTAATGGACAAATGAACGTCACTGCACATGACAAC	ATGTTTGCAGTGACGTTTGCAGGCGGTCTG
>6186409-1	TGGCGAGCCTAAGGGGGTTAACCCCGAAGGCATAGGGAAACCGAGT	AAAAAAAAAAAAAAAAGAAA
>755885-5	CCCTGACCTCATTCTTATAAAGGTCTGCC	CGTAAGAAGAA
>751775-5	ACTGGGCCTAAAGCGCCCGTAGCCGGCCCGACAAG	AAAAAAAAA
>5915585-1	ATCTCGTCTCTCTTAACCTGCGTTGCTACC	GGGAGG
>1594870-3	AAGACTAGGGATTCAAAATTCCTCAAGATCGAGATAG	AAAAAAAA
>589337-6	ATTAGGGTATCCATCAGTTAGAGTT	AAAAAAAAA
>3499095-1	TTAGAAATGGGTAAGTTCGATGAGTATTCTGGA	AAAAAAAAAAAA
>6135386-1	TGAGAGATTTTTATCCA	GTAGAAGAA
>6232353-1	ATTTAAGGATGATTCCGGTCGTTGATG	AAAAAAAAAAAAA
>72134-13	CCATCTCTCTTCGGTTCAGTCCCATTCCCAGTAATGGCTATTTTCGCA	GAGCGAAAAAAAA
>5708483-1	TATATAAACGATTATC	AAAAAGGGA
>287345-8	ACGTTAATAGCAAGCATAAAGA	ATGGGGGAGAAA
>6585036-1	TGCTCGTATGTCCTCCATATAACGCCGATTTCGA	AAAAAAAAAAA
>3586041-1	CATTACTCTTCCAGCT	ACGATATAA
>997722-4	ATAGAGATGTCACGTTTTTAGATGATTATG	AAAAAAAAA
>2394967-2	GTTAATATCAATATCTC	AAAAAAA
>74642-13	GATGATAAGGGCCCGTGTTACTGAACATTA	AAAAAAAAA
>5099170-1	ATTAGGAAATACATCAAGAGTTG	CAGGCGAAGGGGGGGGAAAGAATAAAA
>2102068-2	TGTAACTAAACTTATAA	AAAGAAAGAGAC
>1103367-4	TATCCACATTAATTTT	CTGGTGCCCCTG
>6674168-1	CTAACGGTAAGGTCTATAAGGTGAA	AAAAAAAA
>4470140-1	ATGATGTGTATAGAAAGCTTGTAGAACATAGATAAGTG	GAAAAAAAAAAAAAA
>5806799-1	ATGTATGCATAGACTATGA	AAAAAAAAAAAA
>5620631-1	TTACCAGAGAGTGATAGGCAAAGGTTAAATAAGTCTGTTGAG	AAAAAACAA
>1192100-3	ACGAGGGAGATGGACCGGGGTCTTGCCTTTCGTCCTGGAAA	AAAAAAAA
>4693660-1	AATATACATTTTCACATCCATAAAAGGA	AAGGTCTAGTAAGAAAAAAAAAACAAACTAAAACAACA
>937169-4	ACATGGGACGAAATACCCGGCTATAGGTCTGCTGCACATACA	AAAAAAAAAAAAAAA
>2842461-1	AAAGATATTACCTCAGAAAGCCGGTAAGAAGGTGA	AAAAAAAAAA
>4767149-1	TCTTGAGCTAGAGAAAGGAGTAACATCTTACGAA	AAAAAAAAAAA
>6159753-1	ATTGGCGGATCTGGACTATACGAACCGGGTATCTTT	CGAAAAAAA
>6989423-1	AATGGCTAAATCGATCGTTTCTA	AAAAAAAAAAAAAAA
>5175836-1	CCAAACACCGCCGTTAATGAGGGAAAGG	AAAAAAAAAAA
>1709149-2	ATTACTATTCACCCTATGAGGCGCA	AAAAAAAAAAA
>7288485-1	ACAGCAGCTACAGTTTATAAAGCTAGATCGCT	AAAAAAAAG
>5671843-1	TTCTGGGATGGGGGACCCGAAG	AAAAAA
>6078062-1	TCCTGCCCCTTTGGGGCGCACCCGACTCGACGAGAGTTCG	AAAAAAA
>4388814-1	ATATATACCTCAAGGTAC	AAAAAA
>6411523-1	CGTAACATGTTCATCAGGATTCAGCCCG	AAAAAAAAAAA
>4172940-1	TATAGGTATAGCACACCTCA	GGCGGAAAGGAGAAAAAAAAAAA
>7260450-1	TGGAGGTTTAAATTGGTCACTTTTCCCAA	AAAAAAAA
>2343036-2	CTTGAGCTAGAGAAAGGAGTAACATCTTACGAAG	AAAAAAAAAA
>3423854-1	AACCGGCCGAAGCCCCACTGAAGGCCGGGGGTAACTCTGACC	AAAAAAAA
>4604365-1	TAAGATATATGCTTGCTCTTATACCAGTAAGTTATTT	AAAAAAAAAAA
>4000242-1	TTTCAAATTATCTTAA	AAAAAAAA
>1936328-2	TTTAGAACGAATCTCATCCTTTAAGGGGTTTA	AAAAAA
>5394023-1	TAACTGAAACCTTTTTAATTCCTAATC	AAAAAAAAAAAA
>285601-8	GTTTCCCTCGACTAGCCC	AGAAAAAAA
>7467548-1	AAGAGGCTCGTCCTGGGG	TCTTATA
>984820-4	CTGGCTCAGTTCTGGCGTGGCTCATCATTCCCCTTTCCCCGT	CCAAAAAAAAA
>5308747-1	ATATGCCACATTTACTTTCGAGGTATCG	AAAAAAAAGAAAAAAAAA
>7204046-1	ATAATAGAACACATACCG	AAAAAAAAAA
>7218732-1	TCCATAGGGGTAGGAAGTCCATAAA	GCTTCCTGCCCCCAAATCCGG
>4318354-1	TTTGTCCTAAGTGCGGAGGA	AAAAAAAAAAAA
>1174495-3	AATCATAATCTATTCGATCTGGATTGT	AAAAAAAAAAAAAA
>4676864-1	AAGGGTATTGTATGAGGGGGACTTCCTGCCG	AAAAAAA
>7789102-1	TAAGAAATTCGACAAACTATGAAAGTA	AGAAAGAGGGAA
>6036847-1	CCATAGGGGTAGGAAGTCCATAAA	GCTTCCTACCACCAAATCC
>3899587-1	ATGGGAGCTAGTGATA	AAAAAAA
>6196569-1	AAAAAAAAAAAAAAAAAAAAA	AAAAAAAAAAAAAAAAA
>5689972-1	AAGGCTAAGCTTATTGTTGAGGGTGGAAA	AAAAAAAAAAA
>3830691-1	ACAAACTCCCCCGTCAATTTCCATAGGGGTAGGAAGTCCATAAA	GCTTCCTAACCCCA
>1124153-4	TCTTTTTCCTATAACGTTCAG	TCAAGCAAGATGAA
>1512527-3	CTAGCAGAAGATAGAAGGGAACTACTGAAGAAGCTTCATGA	AAAAAAAAA
>4261667-1	ACAAACTCCCCCGTCAATTTCCATAGGGGTAGGAAGTCCATAAA	GCTTCCTATCCCCACC
>1380343-3	AACTTATAAGAGTGAATAACTCTTATATCTAA	AAAAAAA
>3595579-1	AATAGATGAGGCTGTGA	AAAAAAAAAA
>1866289-2	CTTTACTACACTCACTATATATCATCTCTATATGTATCCCAC	AGATCGGAAGAGCGG
>2866574-1	TAGGACCGTACCGAGAACCGACACTGGTGC	TCAAAAAAA
>7524045-1	CTCCTCAGTTGTACTC	AAAAAAAA
>675022-5	TTTTCATCCTTTTTCTGTATTAGCGTAA	GAGAGTACAAA
>241695-9	TAGTGGGGATTAAGAATGGGTCATCGAAAGTTAGCCTCACCTA	AAAAAAAAA
>694461-5	TTATTTAATAAGTCAA	AAGCTCGATAAGCTGCCAGATGAGGATG
>753370-5	GGCCTCCAGTCTGGTTTAAAGCCGGCCTCCCTGGCCTACCTAGCCGAACT	GGGACTGTCGGGCTAG
>135699-11	ATCCTACAGCCATTCTATCTTTCTG	GCGCTAGAAG
>1627752-3	TTAACAGTAATTCATCAGAACTTGACAAGTGGGG	CAGAAGGGG
>5842947-1	TACCCCGGGGATAACAGGGTCGTC	AAAAAAAAAAAAAAA
>3006390-1	TTTACTTATACTGATAAGAAA	AAAAAAAAAAAAA
>1330620-3	TATGAATTATCTTTTGCACAAATTGAAGAT	ATTAAGAA
>1849611-2	CAAC-TGTATACACTAGCACAA	AAAAAAAAA
>5080863-1	CTTATTGCAGTATAATCTATTTT	CCGAGGCG
>4173437-1	CGAACCCCTATCAACCCTAGCGTCTA	AAAAAAAAAA
>3580325-1	TTGATGCAGAGAGGGG	AGGGACAAGGGAG
>1195687-3	ATTGGGGGCGACAAATACGGATGGGAGGGTA	AAAAAAAAA
>1275947-3	ATGCAGCGGAATTACTTTCCAACAAATCTGG	GAGCAAAGAAATAAAAAAA
>2469881-2	CGATGGCCCACCTAGG	AAAAAA
>583022-6	ATTTATTTTGTTCTAA	GAAAGGGAGGGGGTGGTAGGAAGGAAA
>3957513-1	TTCAACTAATATCTTACCCGGATCGTGGA	GAAAAAGCAGAT
>2355879-2	ATCCGCTGGCGAAGGCCTTCGCGGGTTCAAATCCCGTCCCCCGCA-CCA	AAAAAAAA
>7847197-1	TTCGACTCGTGGTACGTGAACTCGAGGAC	CCCCCACAGT
>7531286-1	ATGGAAATATACATCGA	AAAAAAAAA
>2382234-2	TTCATGATTGTTAACATTAATCCTCTGTT	AAAAAAA
>1227799-3	TTTTTTAAACATTGATTA	AGGGGAAAAAA
>6628592-1	TACAAACTCCCCCGTCAATTTCCATAGGGGTAGGAAGTCCATAAA	GCTTCCTACCCCCTTGAAACG
>6307236-1	AGTGAAAGTGAAAGACTTAGGTCTTTCTGATGAGGAA	AAAAAAAA
>4794796-1	TAATCTAAAACCAAATATGGAAAGCGTAA	TAAAATAAAGAAT
>5597422-1	AGTAATAGCATCAGTGACAATA	TAACTCTTGC
>3766376-1	CACTTTATTCGACAAATTATACGAT	AATAATGGGAAA
>4495042-1	TAATAAAAACATAGGTCC	AAAAA
>6390474-1	ATCTCACCTCATAACTGTAAA	GAAGGGAGA
>892263-4	TTTAGGACTATTAGCCTTTACGATTG	AAAAAAAA
>4766045-1	AACCCCGAGGTCCCTGGT	AAAAAAAA
>6017500-1	AAAACAAATGCTTCACTACCTAGATCTC	AAAAAAAAAAAAAAAA
>3147202-1	GTCAATTTCCATAGGGGTAGGAAGTCCATAAA	GCTTCCCACCCCCAAATCCGGT
>1452590-3	GGAAAAACATTTCCGATGTAAT	AAAAGAGGGAGG
>2288312-2	GGTGAAATCAGGATGGCCCATGGTGAACGTAATTATCTTGG	AAAAAAA
>3814634-1	TCAAATATACGTGTTAGATATA	AAAAAAAAAAAAAAAA
>4107441-1	AAGGAATTGGCGGGGGAGCACCACAAGGGGT	AAAAAAAAAAAA
>5621811-1	AAAAGAAGTAGATGTTTCAGTTCCATCTGTCG	AAAAAAAAA
>2527461-2	AGCTTCCTACCCCCAAATCC	AAAAAA
>3589796-1	CTACAGAAATTCTCATC	TGAGATAAAAAAAAAA
>1959433-2	GGCGCCACCCCGAGTGCTCCCGTAAGGGAGCTTTTCC	AAAAAAAA
>1941560-2	CCAGGTTCCCTTGAAAA	AAAAAAA
>1146464-4	TCGGGACTCTTACTGGGCCTAAAGCGCCCGTAGCCG	AAAAAA
>4581383-1	ATTACCGGCAAATACAAACCCG	AGAAAAAAAAAAAAAA
>5741251-1	ATCCCTGCGCGGCTACCTCTCGGCTAATTTAGTTTTGTTCT	GAGAACT
>7829390-1	ATAGAACAGAAGGTTTTAGTACTAAATATCGACTGAGTGCCG	AAAAAAAAAAAA
>3895050-1	AAAGGTGAATATAAATACGATTTTCCAGACTCTGCTG	AAAAAAAAA
>6253454-1	AGAGAATACAATAAGAA	AAAAAAAAAA
>5283058-1	TGGCCCTTAATAGAAGATAT	AAAAAAA
>1166407-3	CTGACGAAGGGCGCGGCAAGTGGCAAAA	AAAAAAA
>2770676-2	ACTACGAGCACTACAACAAGTACAACAAC	AAAAAAAAAAAA
>4916729-1	TCCCCACAACCGTAGCTCTATCGGAT	AAAAAAAAAA
>5335232-1	CTTTTAATTGAACTGGAGAGTTAACG	AAAAAAAAAAA
>6128319-1	TAAAATAATGTAAATTGAGCCACACTTTAATTTTTTTGC	GAGAAAAGAAAAA
>3945501-1	ATGAGG-TTATCAGAGAATAATTTATA	AAAAAAA
>6596410-1	ATTGCAAATAGTTTCCTTAAAGTTTGT	AAAAAAAAA
>6403046-1	ACTGGAGTAAACTTCCTAATGACTATAATAAAATTAAAGAAAA	AAAAAAAAAAAAAA
>7238178-1	ACCAAATAACACCATAGCAGTTA	TGGAAAAAAAAAAAA
>5512973-1	ATCAACTTTTAAACGA	AAAAAGTCAAGAAAAAAAAAAAAAA
>2108438-2	ATGGTTAATGAGTTTCGTTCGGGGTCGGAAC	AAAAAAAAA
>4464888-1	CCTCGAGCTAAATGCAAGCGATGAAAGAGGAATAGA	AAAAAAAAA
>3907428-1	GTCTACGTTCCGAAGAATGTAAAGATAA	AAAAAAAAAAAA
>6337441-1	TAAACCGGGCAAGGATTACCTCTATGAGTTGGATTGGAAAAAAA	AAAAAAAAA
>916385-4	ACTACCACATCACCATTTAACTTCACCTTAACC	AAAAAAAAAAA
>6563342-1	TAGTTTTTTCTTGTTTTCTAAGCTGTTGTTT	CGAATGAATATACAGGGT
>1035217-4	TTTTGTCCCAGAGTCCAAGTATA	ATCGGAAGAGCGGTTCAG
>6277088-1	GAGGGACTTCAGCTCCGTTTTGGATACTTGTATGG	AGTCCCTC
>1070305-4	TAGAGGTAAAGGAGAAGGGATTAGGCAATTTGGGC	TAAAAAAA
>1796470-2	ATCTACTGGTCTTTTTGCTGTAAACATATTTGCTGATCCAATACTGAA	AAAAAAAA
>5903124-1	ATTTAAAGCAAATGCA	AAAAAAAAAAAAA
>4142660-1	TTAGAAAAATATCCAGTT	AAGAAAAAAAAAA
>2101376-2	TCATATGTTCAAGTCCGCCCTCGT	CAAAAAAAA
>4439149-1	CATGTGGATCACGGAAAAACCACAACTAGCGATACG	GAAAAAAAA
>4470455-1	CTTTGCATCTTGTGAAT	GAAAAAAAAAAAAAAAA
>6398157-1	CTTAATGTTTTATTTGATATA	AAAAAAAAAAAAAAA
>4759465-1	GCCACTACTAATCCAACTATTGCTCAGA	AAAAAAAAAAA
>6687141-1	TTTTCCATGGGCATCGTCATATCAAACTT	GGGAAAAA
>676949-5	ACAAACTCCCCCGTCAATTTCCATAGGGGTAGGAAGTCCATAAA	GCTTCCTACCCCTAC
>5163638-1	AAATGAAGTAGCTAAAAAGGCGGCTCAATGGC	AAAAAAAAAAAA
>4737765-1	TAATAGGAGTAGGCGCAATAGCGTTAGGAGCTGCCG	AAAAAAAAAAAAA
>252363-9	AGTCCCTTGACAGCCCCGAAGAAGGGTATTGTATGAGGGGGACTTCCT	CATACAATACCC
>3024191-1	ACCCAACGCTTACTCTATAGGA	CGGGGTAA
>1878448-2	AATAATTAAAGTGATATCGTCACCAATAAGGATAGACC	AAAAAAAAAAAA
>1651524-3	ATGAGAGTATAAAATATATAGCCATAAAGATGCTG	AAAAAAAAA
>3970149-1	ATAAGAAGAAGAGATA	AAAAAAAAA
>6467207-1	ATCCAGCTACAGTAGTTAAAAACCTAAAGGATTC	GAGAAAAT
>5081725-1	ATTATTATCTGTCTATTCTCAAGAAAAA	AAAAAAAAAAA
>6554307-1	TTTCTGGAGAAAAGTTCGTATATGCGAGGGCGAACCTGAAT	AAAAAAAAAAAAAAAAA
>407171-7	AATGAAACTTTTCTGTTAAGGCTTCTAAA	GGAGGCAAAAAA
>221823-9	TTTCCGTCAAAGTACGAAGTAGTACTTGGAACTTTGGCCATAGCTGC	GAAAGTAAGAAAA
>6472474-1	TAAAGAAAGAAGAGATAGGACACATATTCCTTATAAATACAAAAAT	TATAAAAA
>5465805-1	GCTCGGTTGGCATCCGAGAGG	AAAAAAAAAAAAAAAAAA
>3404148-1	ATCTCCCTATTTAGTCTCTCCAGTCCTATCGAAGATG	AAAAAAAAAAA
>119259-11	TTTTCCCATTAGGATATATTATATATGTTATCGCCA	GGGTAAC
>6768459-1	TAAAGATGCTACTTTTTCCATTCCAGAGGGAAG	AAAAAAA
>6258077-1	ATTAGGACGTACTAACGATCTTTCAGGGTATGCG	AAAAAAAAAA
>203920-9	CTGGCCACTGGTGGTTGGTGAAAGCCGGG	AAGGACGAAA
>6834860-1	GTGAGCCAAAATGCGGAATAACGAGAGTAATATACG	AAAAAAAAAAAAAAAA
>3540267-1	GGGGACTTTGGGGAAAATTATGTAGAAGGCA	CAAGGAGG
>7382529-1	CTAAATGGAATTGATATCTCGTC	AAAAAAAA
>442152-7	AAGGTTATGAGGAAATATTACGCAATAGATTATAATAGAAGAATCGTTGCT	AAAAAAAA
>2686563-2	GCTTATACAAGCTGGTAAACCTCCAGCTGCA	AAAAAAAAAAA
>4158625-1	AAAAACCGGTTCTCTCACCGGCACTATATA	AAAAAAAAA
>7391501-1	CGTTACTCCTTTTTTCG	AAAAAAAA
>7837131-1	CCCTTTGGGGACTTCACCCAATCCCA	TTTTCAATATCTCCCCCCCCCGGCCCCGCAGCCATGCCGA
>7167126-1	TTTCCATAGGGGTAGGAAGTCCATAAA	GCTTCCTACCCCCAACTCCGGT
>6890640-1	TACATTTGACGATCTTGTTAGACAAGGAAA	AAAAAAAAA
>5194137-1	TAACAGCTCACCCGCCGAGGCTAGAGGCCCCGAAGA	AAAAAAAAAAAA
>2783655-1	TCCCACCCTGGGGGTGCAGCTGCCCCCAAGGGTAG	AAAAAAAAA
>7785652-1	CCTCCAAGGCTCTGCA	GTGTTAGAA
>3956038-1	AAACTCCCCCGTCAATTTCCATAGGGGTAGGAAGTCCATAAA	GCTTCCTACCCCACC
>1969591-2	ACCGATACTGCGCCCAAG	AAGAGCG
>2996353-1	TCGTTAACGACTAGGGGC	CGGTGCCCGAGAAAAAAAAAAA
>4969418-1	TCTTAAGCTCTTAATACACTTTGCTATTTCTTCATATTCCTTATC	CCGGTAGG
>4394648-1	TTTCATATATTCAGGTTCGCC	TTAAAAAAAA
>2028960-2	AACTGTTTTAGATTTTGCATCACTATATCCTTCAATAATTAGAACGTGGAA	AAAAAAAAA
>4929544-1	TTACCGTTATTAAGGGCA	GTTCACTCTGGCAT
>2330487-2	CCCAAGCAAATAGAACTCTCTAGCTAAA	AAAAAAAAA
>245824-9	AAAGGCTCATGGGCTATTCCCCGCTCATGA	AAAAAA
>308752-8	TGGATGGCTCGGCTCGGGCGCTGACGAAGGGCGCGGCAAG	AAAAGGAA
>3109091-1	TATTGTTCGTATTAGCCAA	AAAAAAAAAAAA
>6746034-1	ATTCTAAGGTATATATTGGAAATCTTC-AGCGTAGTCGAA	AAAAAAAAAAAAAA
>5549649-1	TCAAGTTCGCAAACTCCTGTAGTTTATATAAAATATTATAACAATTA	AAAAAAAAAAAA
>6097794-1	TTTGAATATTTAGGCTCTGGAAATCGAAAATCGCT	AAAAAAAAAAAAA
>3846387-1	ACTCGGTATCATCAAACGGTCAAGTGATAGG	AAAAAAAAAA
>3276162-1	TTTATGGTTCATTAGGA	AAAAAAAAAAAA
>934669-4	TGAGGGCGCCACCCCGAGTGCTCCCGTAAGGGAGCTTTTC	AAAAAAA
>2232130-2	AATTACACTTGTATAGGC	GAAAAAAGCTGCCGGA
>2264681-2	GTTGAGGGTGAGTGTGTATGAGCCCTCAAGAGGGGT	AAAAAAAAAAAAAAA
>7011033-1	CCTCGCTGAAAGGCTCATGGGCTATTCCCCGCTCATG	CGGAGGCGCCCGAGCTAGGTCGAAG
>1084184-4	CACGGCAAAACAAGTTGACAGAAAA	AAAAAAA
>7434510-1	ATAACCTCTATTGTACAGAGAGTTGG	AAAAAAAAAAAAA
>590941-6	CAAATCGTAACTCAGGCCGCTAAACAAATAAA	AAGCGGTTAG
>5808753-1	ACCAAAGGGATGGGAAA	AAAAAAAAAAA
>6872720-1	ATTGGGGAAGCTATAAAGGATTAA	AAAAAAAAA
>3030963-1	ATGATAACTAGACTGACGTAGCCCTTAGTTTGTGATATCTTCCTC	ATTCATA
>2031169-2	AGGGCATGCTAAGGCAATCT	AAAAAAAAAAA
>5184497-1	ACATCGATGTCGGCTCTTCCCCCCCTTTGGGTGCAGCTGCCCCCAAGGGTAGGGCT	TCTCTCTGCC
>5469377-1	TTGATATAACTTTTTATAGGGCTGA	AAAAAAAAA
>1707835-2	TTAATGTATGTACGTAGCCCCTTCTATTAT	AAAAAAA
>7776954-1	ACAAGTTTGTTGACTTCCTTCTACCTAATGGAA	AGAAAAAAAA
>1763654-2	ACCGTCAGTTTTTGCTCCCTTTAAGAGAGATCCAACG	AAAAAAAAA
>5978693-1	TTACTGCCTTTTCTAGCACTCAACTCAAACA	AAAAAAAAAAAA
>4213245-1	TTGTTCAAAAAGGAGAAAGGAGGG	GGCAAAGGAT
>5143475-1	AAGTGCACGAAATGCGGTAAAGTATGGA	AAAAAAAAA
>84780-13	ACGCAATTACTAATAAACGGCGATCCTAAACAAGTAATGCA	GTACGTAAGCGCGTTT
>7599689-1	ATTACTTTAGTATCATCTAACGAAGTTTTTA	AAAAAAAAAAAAA
>4986311-1	GTAGGGGAAGGAGGAGAAATCAA	AAAAAAAAAAAA
>785694-5	TTAACGCAATTCCTATTT	AGTAAAAGGG
>7814040-1	CTATTAACTTCGTAAAA	AAAAAAA
>6449892-1	GTCAATTATGAAGATCCGCTAACTAATAAGCCAGAATCAC	CTCGCAAG
>5795869-1	TTAATAACTAGCAGGGGGA	ATCAAAAAAAAAAA
>997769-4	TGACTCTAATAAATTATTATTAGAATTT	GACCAAAA
>4229353-1	ATCCATTTTGTCATTAAAAAT	GAAAAAAA
>4918993-1	CCAGCGTTACTGCGAGGGACC	AAAAAAAAAAAA
>3808909-1	TACTTTCAACGTTCTACCGACAACCACTGTA	AAAAAAAAAAAA
>1673012-3	CTATAAGAAAGAAACAATAATAATGCA	AAAAAAAA
>7713314-1	CTTCTAAACCAGATCTTAGGTGGAGAA	AAAAAAAAAA
>4421831-1	CCCCCGTCAATTTCCATAGGGGTAGGAAGTCCATAAA	GCTTCCTACCCACACC
>364194-7	ACAGAAATTCTCATCCTCTCAACTTTTTC	AAAAAAAAAA
>905586-4	TAATAAACGCATTATACTCCTCA---CCATTTCCAGTCT	AAAAAA
>2284402-2	GTGAGAAAAAGTTCCTAGGAGGTCTCG	AAAAAAAAAAAAAAAA
>2699907-2	TTATTTTAATCTTCGT	GCAAGAG
>4640307-1	ACCAGTAAGGTTTTTTCTGATTTCGCTGA	AAAAAAAAAAA
>2318633-2	ATAACCCAGATTTCACAAAGATAG	TACAACCTAC
>2112458-2	GTTATTCCTAAGTATGC	AAAAAAA
>3027974-1	GGAAAGATGACTACTGATGATCTC	AAAAAAAAAAAAAAA
>4923377-1	AATTGAGAGTGAAAGCTTTAACTATATCACGTTAAAA	AAAAAAA
>5716245-1	ACATTTACAATATTCCAAGTAGT	AAAAAAAAA
>5645986-1	GTTGTTCTTTCTTATTTAAAAGGGAAAAACTATTATTTTC	AAAAAAAAAAAAAAAAAATGAAAA
>457109-7	TAAGCGGGAACCCCTCCCCGAAAAGAGGCA	AAGAAGGTAAATAG
>7569894-1	AACGTCCGAGTCATGGTACTACCCTCTCCTCCT	CCCGCAGGTAGGAGGAGGGGGCGGGCA
>4282807-1	ATAGTTACAAACTCCCCCGTCAA	ATTGGGGGAGTGTTATCAAACAG
>5388732-1	TTTAAAATGGCAATTCC	AAAAAAAAAAA
>355697-7	CTTATTTTCTCTTCTTC	CGTGAA
>5371463-1	TTTATGATGAGATCCATG	AAGGAG
>6820574-1	TTTGCATAACGGAGTTATGGAGTCCCTCGC	CAAAAAAAA
>3975181-1	ATGGATCCTCTAACCAACTTCATAGCAAATA-A-CGGCAGG	AAAAAAAAAAAAAA
>6870045-1	TCTGATTGTGATCCTGATAATAATTGAAA	AAAAAAAA
>5536391-1	TATATCAGTTTTTAGCTGCAATAAGACAACCG	AAAAAAAAA
>6627236-1	ATTATAAGGAGGTTAAACTTCTCGATC	AAAAAAAAAAAAAA
>6932994-1	CTTAAAGGAATTGGCGGGGGA	AAAAAAAAA
>7625433-1	CTTCTCGTGAATTACA	AAAAAAA
>3770463-1	TTAGATGAGAACCTAAAGCCCATAATCAGAGGAGG	AAAAAAAAAAAAAA
>6091137-1	ATGCAAATACTAGCCGGATCTAAGTTAGTAAG	GCAGAGGAAGAAAAAAAG
>5240784-1	TATTCGTATTATTGTAAATCACTGTGACTCCATTTCGAG	ACAAAAA
>3641208-1	GTCCTGCAACTCCCCACACCGA	AAAAAAA
>5634892-1	CCTATTATGTAGTAGGACAT	GAGACGGAAGAGCGGTTCAGCAGGAATGCCGAGACCGATCTCGTA
>1007853-4	ATAGTGGACGCGCTCGCGCAGAGACCAGAAA	AAAAAAA
>6292992-1	ACAGAACGCATTCTTCAGAGAACCAGTA	AAAAGGTGGAAAGCTGGGAA
>811071-5	CTTCTTTTTTCAAAAACCTTATTTTAGA	AGCGAAAAT
>4914429-1	AAATGAGAAGCTTAAACTGAAAACTAATGATAGATC	AAAAAAAAAAAAAAAAAAA
>6395560-1	TCTGTTAGTTTCTTCAACAAATATGA	GCAAAAAAAAAA
>2485039-2	CATCTTCCAAGATACA	AAAAAAA
>2338420-2	ATAAGGTAATTCTTGAGGCCTTAGATGA	AAAAAAAAAAAA
>6337756-1	AATAAGAGGAGAATTCTGAA	AAAAAAAAAAA
>1753447-2	ACTAGTGGTCGCAATGCCACCATTAACTGCGGGACTAGTTTTC	AAAAAAAAAAAAAAAA
>1811753-2	ACGAGGTTCATGATGCCTACCTAAAGAACCTC	ATTGCAGAA
>6882082-1	TTCTCGTGGTTAAAAAG	GAAAAAAAA
>3365054-1	ACGATAAGGACCAATTCTTCACTAAGA	AAAAAAAACAAAAAAAAAAAAAAAAA
>7061540-1	TTGTGAAGAGTGATTCCAATATCAGATCATTATG	AAAAAAA
>6525655-1	ACATTACCAATATTAAAATTACTAAATAGGGATGAAATAA	AAAAAAAAAAAAAAAAA
>5385102-1	CCTCGCTGAAAGGCTCATGGGCTATTCCCCGCTCATG	CGGGGTTGCCCGAGCCTGGTCAAAGC
>3732782-1	AAGTATCCTCTGCGCT	CTACACGTTTTC
>1118114-4	GTAATGTATTCTTTAAATCCAAGTAA	CAGAAGGAGTAACGAGGGAGTCTGAGAAAAGGGGGAAA
>1682522-2	CTGCCGGACCCGACCGCTATCGGGGTGGGGCTAAGCCATG	AAAAAAAA
>716022-5	TATCGATGAAACCGATGATCCCAATTCAAGATA	AGGGGGGAGA
>2598242-2	AGATCAATAAAGGACAAGAAAGAGCTCG	CTCCTGAT
>2181379-2	AAGATCTAGACCCGGAAATAGTGAAAGCAGCA	AAAAAAAAAA
>7306632-1	AAACAATTGATAATCTCTTATAGAATTGAAAG	AACAAAAAAAG
>7322917-1	TCTGCTGAATTAGAGTTAAGTGAAGGTAAAAGGGTTAGTTAAAA	AAAAAAAAAAAA
>2196311-2	CGATTATTAACGTAAA	AAAAAAAA
>5150312-1	ATAATATAATACCTTTCAATAAACCTT	CTCGGGAAAAAAAAAAA
>7568460-1	AACATAAAAAAATAGCTTCTGAACTTAAATCGAAAT	GAAACAAAAAAAGGA
>5388474-1	AGGAATGTTCCATATTTTCATTGACA	AAAAAAAAAAAAA
>4638303-1	AAATCTAGTATTAACTTTAGTTAAAGGGCGACTAGTAAG	TAAAAGG
>3814195-1	TTACTCAATACAACTCCAC-TTTTGCCATTAGTATTC	GGAGAC
>2291626-2	ACGATAGCTTTTCAGTA	AAAAAAAAA
>4604848-1	ATTAAGCATAAGGGACTAGCAA	ACAGAAAAAAAAAAAAAAAAAA
>867126-4	TTAAATCTAACTCTTCAATTGGGGAG	GAATAAGGACGGGG
>796989-5	GTAATTTCTTTTTTTAATTATTTTTGA	GGGGGAAATGGGTG
>681557-5	GTACCTACTTGGGTTATAAAGAGGAAAATTCCG	AAAAAAAAA
>3105729-1	GTTAGGGTTCAAGTTCGAAGCAATACCAGGGTATG	AAAAAAAAAA
>6495281-1	CGCAAAGATAATTTATGATAAAACTGGCGTAAAACCCATAATGTTCCAA	AAAAAAAAAAAGAACCG
>855992-4	GTTATAAAGAACATAGAAGAACAAACTGATGG	AAAAAAAAA
>4463453-1	ACCCCCACCACTAGTTGGTATCCTGGTCTCCGGGCCGGGACCACA	AAAAAAAAAAAA
>1610433-3	CTTAAAGGAATTGGCGGGGGAGCACCACAAG	AAAAAAAA
>1994156-2	ACAAACTCCCCCGTCAATTTCCATAGGGGTAGGAAGTCCATAAA	GCTTCCTACTCCCA
>3331511-1	TCATTATCTCCTGGATCATACCTACTATCG	AAAAAAAA
>2015524-2	ATATCATCAAATGTAGTTGATG	AAAAAAAAAAAA
>4137356-1	TAACTCTTCTGAGCTATAACA	AAAAAAAAA
>3871780-1	TACCCCGGGGATAACAGGGTCGTCGCGGGCGAGAGCTCCCA	AAAAAAAAAAA
>5616945-1	TTGAGAAGTTTAGTGATCTCTCTTAATAACTGA	AAAAAAAAAAAA
>7372043-1	AAGAAAAGAAGAAGAAA	CAAACAGAA
>5027585-1	ATGATGATCCATTGTAGCACTGATAAAAACAC	GCGCCCAATGGTGTA
>1347936-3	ATCCCGCTAAGGGGTATGAACGGGTCTGCCCTTGACTCTGGTG	GAAAAAAAAAAAA
>5035564-1	CAAAAAAAAAAAAAAAAGAAAAA	AAAAAA
>2923328-1	TTGGCTAATGAACAAGGTA	AGGCAAGTGGGACAT
>6264957-1	ATTAGGTTATTTAGCTGATAGAATAGGCAGA	GAGAAAAAAAAAAAA
>972602-4	ATCATTCGGTTACTCAATACAACTCCA	TAACAAGGAGATTGTCAAA
>6773724-1	AAGGTGAGGGTTGTTCAAGACGCGAGGAAGTG	AAAAAAAAAAAAAAAAAA
>4459373-1	TATTTTGAAGGAAAGAAGA	AGAAAAAA
>550126-6	TAGGAATATTAGGTCTAATCTATC	CTCAAAAAAAA
>5128929-1	ATTTCTTTTTCTGCTCT	GAGATCAGAAGAGCA
>1770527-2	TGATAACGAGATTCCGGGATTGCCTCC	TGAGATCGAAAAA
>51706-15	TAGCAAATGCGGCTGTGTTTAG	GAAGAGCGAAAAGGGGGCTAG
>1490569-3	AAGAACTTATACAACGCTG	AAGAGCGGTTCAAAAAAAA
>6895888-1	CGTCAATTTCCATAGGGGTAGGAAGTCCATAAA	GCTTACTACCCCCACCA
>2463055-2	TTCTTAAAAAGATTGA	AAAAAAAA
>7055472-1	CCGTCAATTTCCATAGGGGTAGGAAGTCCATAAA	GCTTCCTACCCACACC
>1873023-2	CTCATATACTAGCAGG	AACGCAA
>2691568-2	AATAAAGGACAAGAAAGAGCTCG	CTCCTGAT
>3715614-1	CAGGTTCGCCCTCGTATATACAAAC	AAAAAAAAAAAAAA
>5134555-1	ATACAGAAAGGAGCTTCGGA	AAAAAAAAAAAAAA
>2303396-2	TTGAGAACGAAGCTGAA	AAAAAAA
>3368859-1	ACCCCGGGGATAACAGGGTCGTC	AAAAAAAAAA
>716216-5	ACTGCTGCAATTCTTA	AAATAGAGTCAAAAAAA
>3910899-1	TTTTTTTTTCATTGCGGTGT	GGAAGAGAGTTGTGATATGAAAATGCGAAAAA
>1597776-3	TAAGAAACGATTAAAAG	TCGGAAGAGCGGTTCAGAAA
>884868-4	AGGAGCTAGAGCATGAAAGGGAAGAGTATT-TAA	AAAAAAAA
>5186288-1	CTTCCAGTCAAACTCCGAACTCG	AAAAAAAAAA
>1591570-3	AAAAGAAGAAGAAAAAAAAGAAAAA	AGAAAGAAAAAAATAAAAAAAAAACTAAAGAAAAAAAAAAA
>4645140-1	TTTTGAAAAGCTAATAATTGAAATAGTCG	TATAAAAAAAA
>4373733-1	TTTAACGAAAAAGGTGTTACGATAAAAAT	GAAAGGAGAAGAA
>3725945-1	ACGATAAATTCCCACTAAATGCCTACTCGG	TAGGGGAGATGAAAAAAAAA
>2746466-2	GAATAATTTTTTGAGAAATATTTT	GAAGTACAAAAGAAG
>4267698-1	GTTCTGACGTGCAATTCGTTCCCCTGACCCCGGTCTAG	AAAAAAAAA
>5895634-1	CTAGTGAAGATTGATTAGCTCTTAGTA	AAAAAAAAAAA
>6336646-1	TTTACCGGAGTTGGGACTGTAGAAGTTGA	AAAAAAAAAAAAAAA
>557001-6	TTCTATGGAAGAGAAAAATATCAGA	AAAGAGAAGCGACCAAAAAAGAA
>7553446-1	GAGTACTTGGGTACTCCCATAAAG	AAAAAAAAAAAA
>6527086-1	TAATGAATAAGATGAGTGAATAC	AAATAAAAAA
>5598681-1	ATATTAGAAGTGAGAAAGC	AAAAAAAAAAAA
>1792106-2	ACTGGAATTGGAGGTACATTAGGTA	AGTCACCC
>4696998-1	AGAAATATATAAGCTATCTTAAGTCAAGCAG	AAAAAAAAAAAAA
>4183638-1	AATTATTCTTATCTGTTTTTAGAGAAACAAA	AAAAAAAAA
>3916251-1	TGATCTGTGATGAACCCGAGCCATGCTAACTGAGTTTAA-AGA	AAAAAAAAA
>7524333-1	TGGGGATTTCATATTTAAATCTTTCAGTAGATGA	AAAAAAAAA
>7182973-1	TCATGGTTTGCATAACGGAGTTACGGAGTCCCTCGC	CAAAAAAAA
>7550906-1	CAAACATTCAGGTTCGCCCTCGTATA	AAAAAAAA
>475161-6	GATGTCGGCTCTTCCCACCCTGGGGGTGCAG	GGAGAGGGC
>7283636-1	GCTTCATATTACCAGCAAGGATAA	AAAAAAAAAAAAAA
>5189583-1	TCCAGTCAAACTCCGAACTCGTAGGCGCCTAAGAA	TTTGCTCTCTTCCTAGCGTTTGAGCAGTCC
>5448726-1	ACAACGAGTGGACCTGAAGACTTGAGGACG	AAAAAAAAAAAA
>7746260-1	TTTCCATAGGGGTAGGAAGTCCATAAA	GCTTCCTACCCCCTC
>2828104-1	CAATTTCCATAGGGGTAGGAAGTCCATAAA	GCTTCCTACCCCCGCC
>4421176-1	TTTTAATTCAGATCTA	AAGGAAGAAGAAA
>107856-12	ACAAGATAGTTAATATAACTCCACATGCTGTAGTATCAG	AAAAAAGAAA
>1226505-3	GGTAGCTCACCTATCCT	AAAAAAGAAAA
>1386230-3	CTTATATACAATATTTGAATATAGGGGGCTCGA	AAAAAAAAAAA
>7700793-1	TCATGTTTCATATGTTCAAGTCCGCCCTCGT	TGAAAAAAAAAAA
>6064241-1	TTTGGTATTAGATATAATTC--CTGAAGCTAA	GAGAGAAAAAAAAAAA
>424134-7	TTCGTAGTAATCTCTTCTGATTTGCCGAT	AAAATAACGGCAGAGC
>7630485-1	TTAACATATCTACTCTTCAATACCGTATTCAG	TGAAAAAAAA
>2154561-2	TTAGAATTAGTTAGAG	AGAGTGACAGAAG
>4590512-1	GGGGAGCACCACAAGGGG	GAAAAAAAA
>4791209-1	ATAACCTTAGAAGCACTTTGTGA	AAAAAAAA
>5064160-1	TAGCACCATCTAACTTCTCAATTACCG	AAAAAAA
>6062862-1	TACCCCGGGGATAACAGGGTCGTCGC	AAAAAAAAAAAAAAA
>1192282-3	TTAGCCAAACTAATAGCCGATTATAGACCTATGGCAGTGGCTTTGCCTTCTG	AAAAAAAAAA
>6532930-1	CTATCCAAGAGGAATTGGCGGATG	AAAAAAAAA
>4465191-1	TTTATATAAATTTAAATAGCGCCGGGGGCGGG	CACCCCCCAT
>1743071-2	TTCTTGTTAAAGCTATAAATTCTATTACTTTTCA	AGGATAAAAAG
>4837427-1	TTTTTCGTATTTCACTGGATAGTTGGTG	AAAAAAAAAAAAAAAA
>1791789-2	ACGGTAGCACAAGAGTATGAGGAAGGAG	AAAAAAAAA
>1942505-2	CTTGAGTATACCCCAAG	ATCGGAAGAGCG
>3323116-1	GTTTCTGGAGATACTGTAGGTGCA	AAAAAAAAA
>7647120-1	TTTGCTGGAAGCACGATAGATGGTAAG	AAAAATGA
>678532-5	TATCAAGTGAAATTACAATTTATGATAA	ACATGGCAGAAGAA
>1276161-3	TTCACTTATGCAAATGAAACCATTTATAAAGTTCTAA	AAAAAAAAAA
>7206028-1	TTACCTATTTCAGCAA	AAAAAAAAA
>5971153-1	AAACGTTGTAAGATCC	AAAAAAAAAAA
>6351336-1	ATGTCGTTGCTACTCCTCCGCAGGGTGGGCCTACTATTAGT	AAAAAAAAAAAAAAAAAAAAGA
>3888358-1	ATTAAGGGCAAGACATACGAGTGAACTACCCTGCCCTACAAGG	TGGGGG
>6324377-1	GTCGCGAGACAGGTCGGA	AAAAAAA
>1238541-3	TTTCACCTCTCTACTAGATTATATTGATCTACTTT	AAAAAAAAAAA
>5236943-1	AAATCAGCTCCTGTCTTTCCAGCTTCTTCCATTATTGCAGCTGCTGGGTCTCCCT	GTTCTCGTAAG
>2501494-2	ATTTTCTATTGGTTTA	AAGGAGT
>4627631-1	TTTTAAATCTTGCCTCCTTTTC	GAGGTCGGAAGAGCG
>7845712-1	ATAACTGTTATAGCCCAGAAGAGTTAAGAAAA	GCTATTG
>6144111-1	TAAAGATCCATTTGAATAATTTTTTGAGAAATA	AAAAAAAAAAAAAAAA
>936150-4	TGGTAAAATACCATACG	ATCAAGATGTAGAAAA
>7709102-1	AAAAACTATTACGCAAATATAAACATGTATGGTAAAGA	ATAAAAAAAAAAAAAAAA
>3457887-1	TTATTATTATTTCTTC	CTCATC
>417079-7	GAATACCAGTTGATTTATACGTTCCGGGATG	AGGAGAGAG
>4192562-1	GTAATACCATTTGTCTAGTATTATCAATAGA	AAAAAAAAAA
>454681-7	ATTATTTTTCCCAATAATCGAGA	GGAGAAAGAAGAAA
>3928536-1	TTTTCTTAGACCTTGG	TAAAGGGAAAAA
>2017288-2	TTTTCCGTAAATCAGAATGAG	GAAAAA
>5830817-1	AATGAGAATGTGCCAGATGA	AAAAAAAAAAAAAA
>3654120-1	ATCAGGATTTCTTAAGGTTAGATAAG	AAAAAAAAAAAAA
>7849079-1	AAAAAAAAAAAAAAAAAAAAA	AAAAAAAAAA
>5808082-1	TGTAAGTTATCAAGCAGAAG	AACAAA
>2611212-2	ACGAATGGACGCAAATGTACCCA	AAAAAAA
>3649158-1	ATTTTCTTCAGTTAAAGAGG	AAAAAAAAAAAAAAAAA
>3829245-1	CTAAGGAACATGGAGAGAACTCATTGGGCGA	AAAAAAAAAAAAA
>5000744-1	ACCCCGGGGATAACAGGGTCGTCGCGGGCGAGAGCTCCCATCGA	AAAAAAAA
>3136898-1	ATACCGAGAGAGTATAGATTTAGATGA	AAAAAAAAAAA
>5165657-1	TTGGGCTGTTCTCTATTACGATACTGAGTC	AAAAAAAAAAAA
>4390197-1	ACCCCGGGGATAACAGGGTC	AAAAAA
>838643-5	TTGATCCCACCCGCCTCACGGTAAATACTT	AACAAAAGGAGGAG
>950055-4	TTTTAAAAGATAAGATTT	CAAGGAAATAAAA
>843061-4	ATTACAACGGGCAACCAGGTTACACCAGATATGATCCAACCCGATGCGTTCCCG	AAAAAAAAAAAA
>5565956-1	AGAAGGTAAACCAATCCAAGCAA	AAAAAAA
>244873-9	TTCAACTAATATCTTACCCGGATCGTGGA	GAAAAAGCAGAT
>2382225-2	AATCCCGGCCGCGGCGTATTTAAA	AAAAAAAAAAA
>50387-15	CTACGAAGAATAGATCTTCTGCCG	AGAATAACATAGAGGAGA
>1688750-2	AAAAAAAAAAAAAAAAAAAAA	AAAAAAAAAAAAAAAAAAAAAAAAAAAAAAAAAAAAAAAAAAAAA
>3895395-1	ACAACAAGCTCCTGCTAGATAATAAACTATTTTTG	AAAAAAAAAAAAA
>4725690-1	GTTCCTCGCTGAAAGGCTCATG	AAAAAAAA
>4633539-1	ATCCCTGCCCGGCTAC	AAAAAAAAAAAA
>6294254-1	AATAAATCTCGCTATGGAT	AAAAAAAAAAAA
>7365175-1	CTCCCCCCTCAATACCTCATTCAA	AAAGGGCGAG
>6131780-1	TCCCCACAACCGTAGCTCTATCGGAT	AAAAAAAAAAA
>3389005-1	TGGAGGAGTTCTGGAAAC	AAAAAAAAAAA
>1165862-3	GGAGCTAACGATGAAAATATAAAATTTGGTATGCCA--AGTAGCCAATTTG	AAAAAAA
>5208301-1	TTCGTAACTCCCAATCAGCCA	AAAAAAAAAAA
>2128344-2	TTGAAATCTCCCTGCCCTTATAACTGTGGATTATG	AAAAAAAAAAAAAA
>2209996-2	CTAACGACCTTGCCTGATTTGCGGAGAGGAG	AAAAAAAATTCAAAA
>3510106-1	TATGTACAGTATGCGCA	AAAAAAAAAAAA
>6828697-1	CACGTGTATCCTTCGTAAGAAAGCCCAAAGAAACTGCAAAGGCAGATCTT	AAAAAAAAAAAATGAA
>3750791-1	CTTTTGCTAAACTGTATTTAGAAGATCC	AAAAAAAAAAAAAAAAA
>2804958-1	ATACTAACTTCTTCATTCTTGACGAGCCAA	AAAAAAAAAAAAAAAAAAA
>2874692-1	ATGAAAAAGAGTTCATGGAAATCGTAATGAGAGATGAAA	AAAAAAAAAA
>1960230-2	TCGTTAACGACTAGGGGCACCAAGCCAGCCGG	GAGAAGCCGAG
>273449-8	CTAATGTGACGGCGATTTCAAGTTAAAAGG	AAAAAAAAA
>6447517-1	CCATAGGGGTAGGAAGTCCATAAA	GCTTACTACCCCCACC
>6244889-1	GGGAGTAGAGGGTAGTACCATGGCAAGAACA	AATCGGAAGAGCGGTTCAGCAGGAATGCCGAGACC
>3149540-1	TTTTTAGATCTTTAACCC	AGAAAA
>4236345-1	CCCCCGTCAATTTCCATAGGGGTAGGAAGTCCATAAA	GATTCCTACCCC
>2062460-2	ACAAGAATATTAATAAAAAGAGTGAAACAATCTTAGA	AAAAAAAAAAAAAA
>6527401-1	TCTTACTGGGCCTAAAGCGCCCGTAGCCGGCCCGACAA	AAAAAAAAA
>6393843-1	TTAACTTTTTTTTTTT	TTTTAATAAAA
>6902271-1	CAGAAATTAAATGTAACTAAAGCGTCTA	AAAAAAAA
>809606-5	CGGGTTACAATGGCAGGGACAGCGGGATTCCGACCCCGAAAGGGGA	CGAAGAATAAATAAGGAAAG
>4754583-1	ATTTCGAAGTTTATTGATTTAGAA	AAAAAAAAAAAAAAAA
>7711794-1	CAGAGGAAGGCCAAAAAACAGAGGA	AAAAAAAAAAAAA
>1078499-4	ATGTTTTAAGCGAATATAGTATTGATAGCCCTACTTCAG	AAGAAGGA
>6806402-1	ATCCATTTAATTCATCTAAAGATACGG	AAAAAAAAAAAA
>1262675-3	ATCGACCAATAAGTAACAATAAAG	AAAGAGGGCA
>565693-6	AGTCGTATAGGAAAAAGATCTATGTAATAAGG	AAAAAAAA
>7469363-1	CATAAAGCAAATAGAGCCTA	AAAAAAAAA
>1702748-2	AATACTTGAGGGGGCGGGGATAGCAGGA	AAAAAAA
>6877242-1	AGTCTGGTGTCAGCCGCCGCG	AAAAAA
>7818763-1	TTTTTTATAGATCTAGGAGAATTTATA	AAAAAAAA
>3678284-1	ACGATAATTATAATACTGAGCTTATGGGGGGAATTC	AAAAAAAAAAAAAA
>248997-9	GAAAAATAAAGCAAGAA	AGAAAAAAA
>2854306-1	TTTCTAAGCCATACCAACTAATACATGA	AAAAAAAAAAAAAA
>4884003-1	TTCACTACAGTATTTTTGGATATGCTAAAAAGCACATTTGGTG	AAAAAAAAAAAAAAAAAAGAAAA
>2388947-2	ATACCTATAAAGAAAGTCTCTTACTCAGATGCAATAGA	AAAAAAAAAAAA
>1533499-3	ATGTTAACAAACCCTTACGATCGGATCA	CAAAAAAA
>5117875-1	CACCTCAAGTTGCAGATGCAGCAGATAGGAAAAAAA	AAAAAAAA
>3328559-1	TAGCCAAATGCCTTGCCGGGTAAGTTCCG	AAAAAAAAAAAAA
>7378730-1	GTACTGACATCTTCGACAATACCATCTTCGCAAAC	GAATGAAGAAGCCAAGGG
>6851411-1	CATCCAGTAGTATATTACGTTCCATTCCCG	AAAAAAAAAAA
>6558998-1	GGTGCCGGATATTATGTAACTCTAAGTTACG	AAAAAAAAAAAAA
>5254136-1	TTTTACGAAAAAGAGACC	AAAAGCAGAAAGAC
>1308797-3	GTAGTCTCTGCGTTCATTGTAGTCTTCGCCAGCACG	AAAAAAAAA
>3713787-1	GTGGGCGGTTCGGCTGGGGCGGCACTCCCGCGAAAA	AAAAAAAAAA
>4496130-1	TTTCCCTAGTTTTAAA	AAATAAGGCAAAGA
>4718079-1	AGTTGGGCAAAGAGAAAAG	AAAAAAAAAAAAA
>718779-5	ATTCTATTATTATTTTGTACCGAGATC	GATATAGGAAA
>4015855-1	CTTCCCTCAGATATTGGAATACCA	AAAAAAAAAAAAA
>322639-8	ATGCGGGGGACGGGATTTGAACCCGTGCAGGCCTTCGCCAGCGGATCTCTTACT	AAAAAAA
>6365790-1	GTTACAAACTCCCCCGTCAATTTCCATAGGGGTAGGAAGTCCATAAA	GCGTCCTACCCCCAC
>6336815-1	CTAGCTCGGTGATAGCTAGTTCCCCCCGAAA	AAAAAAAA
>5068537-1	ACAAACTCCCCCGTCAATTTCCATAGGGGTAGGAAGTCCATAAA	GCTTCCTGCCCCCACC
>2092652-2	ATTAGAGTGGCCAGGACTGAAAAATGTGATGACATGTTTTTAA	AAAAAAAAAAA
>4731201-1	ACGATGTCAGTAATTCTGGATTTAAATGCAGATG	AAAAAAAAAAAA
>3319022-1	GCCTAAAGCGCCCGTAGCCGGCCCGACAA	AAAAAAA
>7383765-1	TTTACGTTCTATTGCTGAATATCAATTCGA	AAAAAAAAA
>480530-6	ATTACCAACTACTATCGAAAGCCCTTATAGAACCTCCAGATTGG	GGGAATAAGAGAC
>5076904-1	ACCCGGGAAACCGGGTGAGGGGCAGGGTCTGCCAGGGCCTAGTGTCACTGGCGTG	GTACCCCTCCC
>259356-9	TCGTTCCCCTGACCCCGGTCTAGGGGCGAAAGA	AAAATGGAACGAGGGCGAGGCGA
>2902812-1	TTCTGAGCTTGAAAATCTAGGTCTAGTTGAAG	AAAAAAAAAAAA
>3640778-1	ATGACCATAGTCTCTCCGGGTATGGGTAG	AAAAAAAAAAAA
>3533498-1	AAAAAAAAAAAAAAAAAAAA	GAAAAAAAAAAAAAAA
>6716272-1	ATTTCCATAGGGGTAGGAAGTCCATAAA	GCTTCCTACCCCCGCCA
>4046435-1	CTTATGTGCGAGGACCTCGAG	AAAAAAAAA
>1552928-3	AGTAGCGTTCCCATACTTTAGCCATTCCTCTTCA	AAAAAAAA
>7749820-1	ATGACATTTCTTTGGACGAA	AAAAAAAAA
>614942-6	ATACGCGCTAAGAATACTTAGGGAAAAAGGTCTAA	ACAAGGTAATGT
>7753336-1	ACTACAGAACTACGTAAAGAAAGGA	AAAAAAAAAAAAAAAA
>7175060-1	AGAACTGGAGCAAAAACGTGATTAATTTCAATAATAAGAGA	AAAAAAAA
>5871308-1	TTC-TTCTCGTGCATCATCTAAACAAGGTAA	AAAAAAAAAAAA
>3015440-1	AAAGCGCCCGTAGCCGGCCC	AAAAAAAAAA
>5309591-1	ATCGTATATTTTGCAA	ACTAAAAAAAAAAA
>4924677-1	TCATAGCATTCATGTAC	AAAAAAAAAAAA
>3527709-1	CTCTCCCTAAGGGCTCGATGAAGCTGGCTTAGGGCCGAAA	TCCTAAGTCAGCCGAGGGTCGTATTA
>4065383-1	ATAGTTACAAACTCCCCCGTCAA	AAAAAAAAAA
>4816811-1	AAGGCCCCAAAATGCCGGCTAAGTGCCAGT	AGAGCGCCGGCTATC
>6286550-1	AGTAACAATGCAAGAT	AAAAAAAA
>2635565-2	TCTGGAACCGGAATATGGA	AAGAGCGGTTCAAAA
>1711948-2	TCATCCTTGCTCATCCCG	AAAAAAAAAAAA
>3526947-1	TTTAAGAGAAGAATTA	AAAAAAAAAAAGAGA
>6670830-1	CTTTGGGGCGCACCCGACTCGACGAGAGTCCGGGTG	AAAAGAA
>6405822-1	TAGCTGCTAAAATAATGAAAGGAAAGAAGGTCAAGA	AAAAAAAAAA
>3142918-1	CGACCTTGCCTGACTCGCGGAGAGGAGGT	AAAGAAATTAGCGACGAAGGGAG
>1636964-3	AGGGAGATTTTGAATTCTTGTAATTTGAAAAAATTTCG	ATGCGACA
>5921089-1	ACTAAGGCACAGAACGTAAGG-GAA	AAAAAAAAAAAA
>7684802-1	TCTACTGAGATAATAAG	TAAAAAGGGAAG
>5765728-1	AAAGATCCATTTGAATAATTTTTTGAGAAATATTTTTTTCTA	CAAAAAAAAAA
>7190077-1	ACCTGCGGCTGGATCACC	AAAAAAAAAAAAA
>3496319-1	ATTTTTAATTGATAAA	AAAAAAAA
>854173-4	ATAGCCCCGTACCTTCGGTAGAAGGGGTGCCTACT	TCTCAT
>1726734-2	CCCGAACCGCCTCTTGATTAATGATAGGGGCTGATGA	AAAAAAAAAAA
>2552968-2	ATTCCACTTCAAGAACTGGTTACAATTGATG	AAAAAAAAAAAA
>335385-8	AGGGTGACAGCCCCGTAGGCTAAAGGTAGGT	TGAAAAA
>776449-5	TTCACTCTACGTAATGTATCAACAATATTCATCAACACTCCA	AGGAGTAGGCAAAAAAA
>7727905-1	ATCCTTCAAATCTTACAGCTTTGATATA-AA-TATGATCA	AAAAAAAAAAAAA
>4458083-1	TACACATATCTTGATA	TAAAAAAAA
>4979991-1	GAGGGTGAGTGTGTATGAGCCCTCAAGAGGGGTGCCC	TGAAAAAAAAA
>3679786-1	CTATGATCTTATCTAAAGGACCTACGTAA	GGGAAAGGGGGAGACGCAAACAGA
>6734803-1	ACAGACTCTAGAGAATGAAATTGCAAAATTAAA	AAAAAAAAAAA
>7783045-1	TTCTACAGAAATTCTCA	GAGTTAAAAAAAAAAA
>1591618-3	ATCAGTTAAGGGACTGAGAAGAGATT-ACGAAAAATGTCA	GAAAACAAA
>3880836-1	TAGACCGTCGCGAGACAGGTCGGA	AAAAAAAAAAA
>2049151-2	TTACTCTTAGGAAGTATGCACTTCATGGA	AAAAAAAA
>5998931-1	AAAGCCGGCCTCCCTGGCCTACCTAGCC	TGAGGCCGGAAGAGCG
>3240337-1	ATTTCCCCCCAGGGTCCCTGGATATCCTA	AAAAAAAAAAAAA
>2705493-2	TTTATGGACGGGCTAGCACGCTTTCCAAGAGAAAAGAAA	AAAAAAA
>605531-6	AATCCCGGCCGGTCCA	AAGGTAAGAAAAAAA
>3605746-1	TATAATACCTTCTCTGGCAGTTTGGAA	AAAAAAAAA
>3027713-1	TTCTATGGAAGAGAAAAATATCAGAGCGGAGTTAGAAAAA	AAAAAAAAAA
>456202-7	GAGAAATATTTTTTTCTAGA	AAACGA
>6355442-1	CTGGAAAATGGATGTGCTTAGGACG	AAAAAAAAAAAA
>7677337-1	TAATCAAATTCGTCTACGATATTTCTTTG	AAAAAAAAAAAA
>6154742-1	TGAATAATTTTTTGAGAAATATTTTTTT	AAAAAAAAAAAAAAAAAA
>5760229-1	TTTCCATCTAAAGGCTAGGAG	AAAAAAA
>4001883-1	CCTCATGGAAATCTTAAATGAAATCT	AAAAAAAAAAAAA
>2617023-2	TTTGCATTAAAGAAAATAGA	AAAAAAAAA
>6343866-1	TTTTGAGACTATATTTAGTGGTA	AAAAAAAAAAAAAAA
>5419407-1	TAGACCGTCGCGAGACAGGTCGGA	AAAAAAAAAGAAAA
>6800955-1	TCGATGATGAGTCAAGAA	TCAGCATGCCCCAAT
>2046313-2	ATTGGTTTAGAATAGGGTATACCTTCACG	AAAAAAAAAAAAAA
>4320874-1	ATTTAAACCTTTTTCAGCAAAACTATATCATATGGCTGAA	AAAAAAAAAAAA
>7463185-1	TTTATCTACTATTCGC	AGATCGGAAGAGCGGT
>3069384-1	ACAGCATCTACATGAACACCA	AAAAAAAA
>2531997-2	TAGAAAACATAGAACAAGA	TAGGGAAAAA
>7199475-1	TCCAATAACTAGACCTAATAAGGGTG	AAAAAAAAAAAAAAAA
>5931992-1	ACAAACTCCCCCGTCAATTTCCATAGGGGTAGGAAGTCCATAAA	GCTTCCTACTCCCACC
>5281457-1	TAGATAAAGTACCATCAATTAGG	AAAAAAAAAAAAA
>7633414-1	TTCCATAGGGGTAGGAAGTCCATAAA	GCTTACTACCCCCAAATC
>5427379-1	CTTGTCTCTTCTATCTAGGCTAGATTATATG	ACGAACGGGTCCAAGTGAGTAGG
>3222342-1	ATGCAGGCTAGGTGTCACATGGGCTTAGAGCCCATGTGG	AAAAAAAAAAAAAATAAAA
>4687656-1	CTCGAAATAATATTGAA	AAAAAAAAAA
>1524736-3	GAAAAGATGGAGGAGAATATAATAGCTGA	AAAAAAACAAAAAAAAAAA
>5829517-1	GCATCAAAGAAAGAAAA	AAAAAAAAAA
>2849510-1	TGGGACAAAGGCAGAGAAAGCACAGAAAACATGGCA	AAAAAAAAAAAAA
>2756336-2	TTTTTTATTGTCTCCTTAACACCTAGTTCC	AAAATAGAGGG
>7389964-1	GTTATGCAAACCATGATATTACCCAAAACG	AAAAAAAAAA
>2321445-2	TTAATTATGAACTTCCAC	GAAGGGATGAGA
>7828556-1	CTGAAATCTTTGGTTATGCCCCAAATA	AGGGTGA
>5279240-1	TCTTCTTTGGATCATCTAAAATGCCAGAGCCTTTCAGA	AAAAAAAAAAAA
>2578833-2	AGCTGCGGCTTTCATATATACTGTTA	AAAAAAAAAAAAA
>265409-8	TCTGAAGAAAATAAATCCGTATCCACTCCTTGCC	AAAGAAA
>6960860-1	CACAACGGACCCGCCGGGATTTGAACCCGGGACCGCCGGCCTCC	TAACTTTCGGA
>7530701-1	AGTTAGCGTGCAAAATCTACAACACCTTAAGGTGGGCAGACA	AAAAAAAAAA
>873034-4	TAATATCCCCATGGCGCCTACATCACATAA	GGAAAGAG
>7101947-1	CTATAACAACTTCAAC	AAAAAAAAA
>4214216-1	TCATTACCATTTCCAGTCTTTATTGCAA	AAAAAAAAAACA
>6817885-1	ATCTAAATCTACAGCAATGCAATACG	AAAAAAAAAAAA
>5092649-1	AATAAAGCAATAGTAGAAGG	AGAGATCGGAAGAGCGGTTCAG
>6969289-1	TAAAGAAGAGCAAGAACAACACGTGA	AAAAAAAAAAAAA
>148825-10	AATAGCTGAGGCTTATGTCCGAGATCCTTTAATA	AGATGAGGATA
>4833780-1	TTGATGATGACGAAAAGCCGTTTTGAAATAATGATA	AAAAAAAAAAAAA
>109152-12	ACTATCCGATTTTTCAGCTCCCGGTTTAA	AAAGAGTG
>6155340-1	TTTTAGTAATTTACGAATCTTGA	AAAAAAAAAAAAAA
>688636-5	GCAGAGAGGGGGGAGTACATT	CGCAAGGGAGGGTGAGG
>1960003-2	TCACTAAAATACTTTTCCCTGAGGAACTCCTCAGTTCCT	CAGGGAAAAGTCC
>1844537-2	ATTCATTCATTCAATA	AAAAAAAAA
>4917285-1	GTAGGGCCTAACGGTTCTGGTAAAACTAATCTTGTCGA	AAAAAAAAAAAAA
>3492503-1	ATAGTTACAAACTCCCCCGTCAATTTCCATAGGGGTAGGAAGTCCATAAA	GCTTCCAACCCCCACC
>4254100-1	CAGACTTTTGCCTGCACCGTCAAGTTTCGAGGAA	AAAAAAAAAA
>3651490-1	TAGTAATAGCATCAGTGATAATAGCTTTAGTGGTTGTA	ACAAAAGGGGAAG
>6712743-1	CTTTAAATACCTCTTTTACCTT	AGGTAAAAA
>4454382-1	TTAATGAATAAACACTTTGGATCTACTCGTGTAGCGCTACTAAGCG	AGGAAAAAAAAAAA
>1353305-3	ATATTGAACTATAGTTTCTCTTCAG	AAAAAAAGGGAAGGAAAGA
>2983425-1	CATTCCCCTTTCCCCGT	CAAAAAAAA
>5394656-1	ATTCGTTCTCCTGACCCCGGTCTAG	AAAAAAA
>4142377-1	TTACAACTACACTATTCAACATA	AAAAAAAAAAA
>2034801-2	ACAAACTCCCCCGTCAATTTCCATAGGGGTAGGAAGTCCATAAA	GCTTCCTACCCACA
>1519406-3	ATTATGGACGTATGTTAAATCACACTTATATAT	AAAAAAAA
>7429883-1	AATCCTAAGTTACCAT	AGGTCAAAAAA
>3731611-1	AAGATTTTTACAAAAGT	AAAAAAA
>4321208-1	ATGAAATTCCTTGCTTAAGTTGTA	TTTTGGCAAAGAAAAAAAAAAAAAAAAAA
>7378131-1	TCGAAAATGCTTAACAAGGGCTATTCCACGATAAAA	AAAAAAAAA
>4974463-1	ACACCTTTAACATATCTACTTCCATTCTTTTTTGG	AAAAAAAAAAA
>5224235-1	CACTAGCATTACAACCCTTCTATTCTA	AAAAGA
>7121636-1	ATCTGCGGTGAATACGTCCCTGCTCCTTGCACA	AAAAAAAAAAA
>3555438-1	AAAGAACATGATAACTGGTG	AGACAGAA
>7637380-1	ATACTGTCGGGCTAGGGGGCGGGAGAGGCCAGCGGTA	AAAAAAAAA
>5611346-1	ATTATGCAGCTAAATTCCTAAGCGATATG	AAAAAAAAAAA
>5056106-1	ACTCCTCTTCCATTGTAGAAGCAGATCTCTTCTTTGCCTCCCCTTTAA	AAAAAAAAA
>1990186-2	CAAAGCCGTTACCTCCCTCTATAATAAGCTCA	GAGGGGTAAAGGAAAAAAG
>5095366-1	TAAGCTAGCTGTTATTGATGCTGATGCACTTAAGGCAATAA	AAAAAAAAAAAAAA
>5438940-1	ACCTGGTAGAGTACTTGGGGACTCCCATAAA	AAAAAA
>4079634-1	ATAGCCGGGATAAATAAATGC	AAAAAAAAAAAAAAA
>2997398-1	TGGTAGAGTACTTGGGGACTCCCATAAA	AAAAAAAAA
>363080-7	ACTACCGAATACTTATTATGACATTC	CAAGGGTGGAGGATCAAGGGGATG
>7587501-1	GTAAAGATGACTAATGATCAA	AAAAAAAAA
>4938842-1	TTTTTCTCCAAACGAGTGAGTTATACATGTATTACCTCTTCACTGT	AAAAAAAAAAAAAAAA
>7146880-1	CTAGAGGTGATTTTGTGAGTATTATTAATGA-GAG	CCTGGAAAGA
>4556812-1	ATCTACAGTAGAAGATCTGCGCCCCG	AAACGGGGCGC
>1881841-2	TCGCCGAAAGGGAAGTGG	AAAAAAA
>3245860-1	ATGTTTGTGGGTTTAGCTTATGCTGTAAA	AAAAAAAAA
>1566057-3	CAAAAAAGGTAAAAAA	GAGAATAAGGGGGAT
>1371437-3	ATTAGGACGTACTAACGATCTTTCAGGGTATGCG	AAAAAAAAA
>4289008-1	TACAAACTCCCCCGTCAATTTGCATAGGGGTAGGAAGTCCATAAA	GCTTCCTGCCCCCACCA
>2793516-1	GTTACAAACTCCCCCGTCAATTTCCATAGGGGTAGGAAGTCCATAAA	GCTTCCTACCCCCC
>4203941-1	ATAAGTTATGCAATATTAGATAATAGTACAATAATAAGTTTAGATGAA	AAAAAAAAAAA
>6210802-1	AAAAAAAAAAAAAAAAAAAAA	AAAAAAAAAAA
>5463430-1	TGGAAAATAACATGTACGAACCAGAACAATTCCCAGGACCAATTTTCAGAATG	AAAAAAAAAAA
>7153980-1	TTGTTTTTATGTAAAGGAA	AAAAAAAAAAAA
>5724100-1	AGATAATCTCTTATAGAATTGAAA-AAAG	GTGAATAAGAAAAAA
>3974868-1	CTGATAGCGTCCTCAATGTTCTCTGGA	AAAAAA
>3871243-1	TTTTGGGTAATATCATGG	AGTCCCTCGCC
>6950857-1	ATAAATGTCTAGCCTCAAG	AAAAAAAAA
>4982184-1	CAATCAGAATAGAATAATTTTTTTTAAGTTATGTA	GGGGAAAAAAAAAAAAA
>1290451-3	ACTTGTCTCCATTTTT	AAAAAAAA
>3103919-1	TTTTAGTGATCTTATATACGTAAA	AAAAAAAAAAAAAA
>470867-7	CCTATTAATACGTAAGCTAGTAATTCTGGATC	GGGTGGAA
>2890918-1	TACAAAAAAAAAAAAAAAAAAAAA	AAAAAAAAAAAA
>114080-11	TTCACAACCACTGTCTACAATATCTTC	GAAAGGTAGA
>7808737-1	CGGTTCGCACCCGAGAGGTC	AAAAAAAA
>3304502-1	CTTAGTAGGGGAAGGA	AAAAAAAA
>787983-5	TTAAAGACATTACTAAATAGTGGACCAAAGACTGAAGAC	AAAAAAAA
>6457200-1	AACCCCGAAGGCATAGGGAAATCTCGTTCCCGCAACCCGGGAAACCGGGTGAGGGGC	TGCTGTCGG
>5021589-1	ACAAACTCCCCCGTCAATTTCCATAGGGGTAGGAAGTCCATAAA	GCTTCCTAACCCCACC
>606637-6	ATGATAACAGCTGAAATGGTACCTCCAGATCTTTTGA	GTGCGGA
>6657356-1	CTTATTGAAAGATCCTAA	GTAGGGG
>4063984-1	TAACATATTGGGGGGCAGTCTTCG	AAAAAAAAAAA
>6883827-1	GTTACAAACCCCCCCGTCAATTTCCATAGGGGTAGGAAGTCCATAAA	GCTTCCTACCCCCCCCC
>7809902-1	ACGAATTAATAAAGCAAGTACCAGCATGGG	AAAAAAAAAA
>7233084-1	ATCCCGTCCCCCGCAC	CAAAAAAAA
>7103548-1	TACTTGAAGCATCTATTTCCTTAGCAAACTATG	CCACAGGGGGATAGCAGGGTGAGGGAAT
>7838177-1	ATCCCGTCCCCCGCAC	CAAAAAAA
>5027012-1	TAGTTACAAACTCCCCCGTCAATTTCCATAGGGGTAGGAAGTCCATAAA	GCTTCCCTACCCCCACC
>3160028-1	GTAACA-TTTACTGAGGATACTCTGGA	AAGAAAAAAAAAAA
>6720711-1	AAAATGAAGATCCTGCGCAGGGCTGATTAA	AAAAAAA
>4630900-1	CTTAGTCGAATCCCCTCAGTACAGAAGCCGGG	AAAAAAAAAAA
>5050843-1	GTTCCTCGCTGAAAGGCTCATGGGCTATTCCCCGCTCATGA	AAAAAA
>5068950-1	ATACCAACTAATGGAAGCC	AGAAAAAAA
>6558349-1	CCATTTAAAAGCGAAGTGGGACCCATCTATTTCCTCTGG	GATAAGA
>4253031-1	TTCCATAATGTAGGTGTTGAAGAG	AAAAAAAAAAAAA
>563441-6	TGAGGTAAACTCTGGGGTAACTGAG	AAAAAAAAAA
>6254924-1	AGTTAAATATACAGAACGACGTCAAAACGAAA	AAAAAAA
>3934718-1	TTATTAACCAAATTAG	TATATAAA
>3028304-1	CTTGAATTAGGTCCTCA	TAACAAAAAA
>5791452-1	TTTTCAATCCAAACGCATCAATATTTTATCAAACCCA	AAAAAAAAAAAA
>5655526-1	AATACCAGCCCCGCGAGTGGTCGGGACTCTTACT	AAAAAAA
>6153705-1	CCGTCAATTTCCATAGGGGTAGGAAGTCCATAAA	GCTTCCTACCCCACC
>4913135-1	ATAATGGTAGAAGGAGGTAATGTTAAGCCAG	AAAAAAAAAAA
>4049882-1	TCTCATGTTTCATATATTCGGGTTCGCCCTCG	CCAAAAAAAAAAA
>4908703-1	TCCTTTGGAATATCAATAGCGTTAC	AAAAAAAAAAAAA
>7802096-1	ATTTATGGGAAATAAATTAA	AAAAAAAAAAAAA
>2839575-1	TTAATGAACTACCAATGCCTCCAGCAA	AAAAAAAAAAAA
>5285419-1	GTCACGGTTGCAGATTATGTTTCAACTATTGC	AAAAAAAAAAAAAAAAAAA
>38785-17	TTTTCCCCTCCACGGCATATCCTCTC	CTCCTATAACT
>672046-5	CCGTTATGCAAACCATGATA	ATGCAAACCA
>3717005-1	ATTTAAACCTTTTTCAGCAAAACTATGTCATATGGCTGAA	AAAAAAAAAA
>4998757-1	ATTCTGCAATGGCTGCAACGTTTG	AAAAAAAAAAAAAAA
>3312716-1	ACAAAAGGAAATTTCTGTAGTATACGGTAGCGATCCTGCAAATACTAC	AAAAAAGGAATGA
>2981890-1	ACTCCTACTCCCGCAATGCCAGAGGAGGGTGTCTAC	CAAAAAAAAAAAAAAA
>6800838-1	GTTTTGCATCAGCATTCTATCACCCAATAGGTGCG	AAAAAAAAA
>3999378-1	CGAAAAATTCTTTACCACGTTCCTTCCGGA	AAAAAAAAAAAA
>4967798-1	TTAGACCGTCGCGAGACAGGTCGGA	ATAAAAGA
>2339540-2	AACGACCTTGCCTGACTCGCGGAGAGGAGGT	AAAAAAAAAAA
>7364169-1	ATGAGGGGGTAGCTCA	TGAGGTCGGAAGAGCGGTTCAG
>968980-4	TCATAACTGAAATTATAAATATTGTTTCTGAAGTAA	AAAAAAAA
>4491018-1	AAAATTCTACTATGATCTCAGTAA	AAAAAAAAAA
>5725050-1	AAAAACTGAACAAATAAATGCAACTAGA	AAAAAAAAAAA
>3824170-1	GTTAATATCAATATCTC	AAAAAAA
>2409009-2	TATAGACAATATCGGAAGAGATAATTTAATATTA	TCTCTTCCGA
>3098514-1	TTTATCCTTTCACATACTAAGACTAATGTG	AAAAAAAAAAA
>262816-9	CTACTGCACCGATAGGGAAACCACCACC	GAGTACAGAAAGAAA
>3851210-1	TAAAGAAAATAAGGGAA	TGAAAAAA
>5526464-1	ATACATTATATAAATTTGGATTCTTC	AAAAAAAAAAAAAAAAA
>3855693-1	TTAGTCAAAATAAGTGGTCTTGTTGATG	AAAAAAAAAAAAAAA
>5989131-1	GTGAAGCCATTGTATCACTCCAAG	TGAGAAAAAA
>383073-7	TATAATAGATACAGCAAATTGCGATGCAG	AAAAAAAAAA
>1278046-3	TTTAATAAAAACATAGGTCC	AAAAA
>4245765-1	TAATTAGCTTCATACCCTTAATATTGGGCTATATATTCTATTCACTATCCACATTTTC	GGGAAAAA
>4345323-1	CATGATGTTTTATGTCCATTCTGCTTTGTAACTTCAAGA	AAAAAAAAAAAAAA
>7820377-1	ACAAACTCCCCCGTCAATTTCCATAGGGGTAGGAAGTCCATAAA	GCTTCCTACCCTCAC
>4310318-1	ATCATCGAAAAATCTAGTACCTTTTATTG	GGAAAAAAAAAAAAA
>3464049-1	CTTTGCACAAAACGGCTTT	AAAAAAAAAAAAAAAAAAA
>3750794-1	AGTGTTAATAGATAGTAA	GATAAAAAAAAAAAAAAA
>7735095-1	TCTAACTCCAGGGGAAGCCTATGTTCTATTCATTAATGCG	GAGGAGGAAGTTA
>5580806-1	ATCCTGCCGGACCCGACCGCTATCGGGGTGGGGCTAAGCCATG	AAAAAAAAAAA
>2528270-2	AGACTATACAAGGTGTAAA	AAAAAAA
>4390896-1	AGAACAAGAGAGCTGATTACGTCAATGCTTGGTGGAA	AAAAAAAAAAAAAA
>6344845-1	ATCAAGTTAATCTATATA	AAAAAAAAA
>4567448-1	ATACCTGGCGCAACAACCATAGTAGGTTGGTTA	AAAAAAAAAAAAAAAAAAAAA
>1136686-4	CTAACATACATATTTCG	AGAAGAGAGCGAGAGAA
>1272835-3	CTCTATTTTTACTCCTACTGGAG	AGCAAGATAAGACACGAGGATGAGGAAAAAAAAA
>5834119-1	TAGACCAATTTATTCGGAGT	AAAAAAAA
>4479776-1	AGATATTGAATATTAC	AGGGGTAGT
>4806327-1	AAACTCCCCCGTCAATTTCCATAGGGGTAGGAAGTCCATAAA	GCTTACTACCCCCACC
>2043552-2	TTTCCTTATTTTTTCTTCT	AAAAAAAA
>3994652-1	TTAAAGGAATTGGCGGGGGAGCACCACAAGGGGT	AAAAAAAAAAAA
>1169936-3	ACCTACCCGTAGGGGTGGGGA	AAAAAAAAA
>6164113-1	AGCCCATTCCCCAAGAATCTAATGAG	AGGTGAGAT
>6284700-1	ATTAGGGTTGGTAATACTCCTCTGGT	AAACATGTACTCAGGAGAAATTGAAG
>4606739-1	TTAACCCTAGAGGCTC	GTAAAAA
>4756726-1	ATCCCTGCCCGGCTACCTCTCGGCTAATTTA	AAAAAAAAAAAAA
>1675453-3	TTCTGCATATCCCATTTT	AAAAAAAAA
>968427-4	TCTACAACACCTTAAGGTGGGCAGACATA	AAAAAAAAAAA
>3054469-1	ACAATCTGCGGTGAATACGTC	AAAAAAAAAAAAAAA
>6827413-1	CTTATATACAATATTTGAATATAGGGGGCTCGA	AAAAAAAAAAA
>3495222-1	TTGTACACTCCTCGTCATCCACATCGTT	AAAAAAAA
>5284827-1	AGGAGCTTGGATAGCTGGACCACTAGG	AAAAAAAAAAAAAA
>5114758-1	AAGTACATTACGCAAACCCATTTGG	AAAAAAAAAACAAAAAAAAAAAA
>2667875-2	CTTCTCTCCTGCAAGGGGGGAGAAG	AAAAAAA
>6561679-1	AAAAGGGAGGAGGAGG	AAAAAAAAAAAAAAA
>4851937-1	TAATTACTGTCTTTGAGAA	GATGAAAGGGGAGTAAAAACAGCTCC
>7847166-1	CTTAACAAGGAAAGATCTA	AAAAAAAAAAAAAAAA
>103833-12	CTTTTCTTGTTCATCTCGTCCTTCCAC	TCAAGAGGGAAGGG
>6674697-1	TATACTACAGAGCGGAAAATGGGGGCTCA	TTTTCGACATCTCTCGGAA
>6479435-1	ACAAACTCCCCCGTCAATTTCCATAGGGGTAGGAAGTCCATAAA	GCTTCCCACCCCCA
>2240660-2	CGTTATGCAAACCATACAAG	GAAAAAAAA
>3112869-1	TAATAGTATAGGATTATCGGCCGTCGAA	AAAAAAAAAAA
>4607666-1	TTTGCTTCTTCTCCAGAAAAATTTGA	AAAAAAAAA
>6738334-1	ATACTCTTTCTGAACCTCGGAATG	AAGAGCGGTTCAG
>4524488-1	ACAAAGATAAAGAGAA	AAAAAAA
>1720574-2	TGTTGAAATAAAGTCTACAATCTC	AAAAAA
>3750785-1	AAAAAAAAAAAAAAAAAAAAA	AAAAAAAAAA
>7639800-1	GTTACAAACTCCCCCGTCAATTTCCATAGGGGTAGGAAGTCCATAAA	GCTCACTACCCCCACC
>7171517-1	TTGTACAATCTCTCACAATAT	GAGTAGCAGAGGAAGGCGGGAAGAGCGGAAAGAGGG
>7788920-1	CCCACCCTGGGGGTGCAGCTGCCCCCAAGGGTAGGGCTGCCCGCACGTTAACGGG	ACGGTTCAG
>716885-5	AGCTAGTTCCCCCCGAAATGCGTCCTAGCGCAGC	AAAAAAAAA
>4783794-1	TAATAGAAGAAGAAAA	AAAAAAAAAA
>6383638-1	AAAACGGAGCTGAAGTCCCTCGCTATAACT	AAAAAAAAAA
>5033822-1	ATTAATGGGGCCAGAGGGAAACGAG	GGAGAAGAATGGG
>7836574-1	TTAACAATAGGTGCTGGAAGTCCACCAACG	AAAAAAAAAA
>6393519-1	CTAAATACGTCCCGAGACCGATAGC	AAAAAAAAAAAA
>4747982-1	TTTACCGTGGTACTTCCAAGTGGTACG	AAAAAAAAA
>2004268-2	TCTAGTCTTTGGGACTTTGATGTCAGCAATA	AAAAAAAA
>328929-8	ACGGAGCTGAAGTCCCTCGCT	TGAAAAA
>3213364-1	AGCGCTTTATCTAGGTGA	AAAAAAA
>5701825-1	TTGAATCAATATACGATTTAC	TGAAAAAAA
>3833378-1	ATTGTTGAGGGTGCAA	GGAAGGTAA
>2551411-2	ATTGATTTCCTTTTTT	AAAAAAAAA
>5173322-1	CTTCCAGGGAAATCTG	AAAAAAAAAAAAAAAA
>1968386-2	CAAACATTCAGGTTCGCCCTCGTATA	AAAAAAAAAA
>657042-5	AATCTGCGGTGAATACGTCCCTGCTCCTTGC	GAGCCCCAG
>5520402-1	AATAAATCCTCCTTTAT	AAAAAAAAA
>6240360-1	ACCTTGCCTGACTCGCGGAGAGGAGG	CAAAAAAAAAAAAAA
>4349456-1	AAATATGAAGGCTCCTTGGGACCTATACAAGAGT	CAAACAGGAAAAGAACGGGAAAGAGGGT
>1833664-2	ATGCAAATACTAGCCGGATC	AAAAAAAA
>6029185-1	TTAAGGGAATTAGGACTAGTTGCGAGTAGGCCACCCCAAGCTAAA	AAAAAAACAAAAAAA
>3496082-1	ACTAGGGGAGACCGCAGGATGACGGCCAGGCTAACGAC	AAAAAAAAAAAAAA
>7138269-1	TACAAACTCCCCCGTCAATTTCCATAGGGGTAGGAAGTCCATAAA	GCCTCCTACCCCCACCAAGAA
>976559-4	AAAGAATTAAAGGAGAAG	AAAAGAAAAAAA
>7547558-1	TTAGCACGTTCCTTCCATACAGTGTC	TGAGGCG
>6295853-1	AATCGTACCACTACAAT	GGGGAAAAAAAAAAAA
>6824415-1	CTTTCTCAGCATCATATCTAAGTGGTG	GTAAATAGGAAG
>2326931-2	TTGGGTGGGGGGTCGAGCTTCTCTCCTGCAAG	AAAAAAAAAA
>198285-9	TCACAAGCTGAAAAAGAGGAGAAAAAAGGTGAA	GGCACA
>3605724-1	TTGGTTATTATCCGAAC	AAAAAAA
>7295031-1	ATGCCAGTAAGTGTACTGGGAAGGGAATTAACGTTGCGCCA	CCCCCCCCCCCCCCCCCCCCCCCCC
>5035317-1	ATAGTCCTTATAAATACAGATGC	AAAAAAAAAAAA
>3236436-1	ATCATCCTGTCCTTCTCATAGTGGACGACACCCACGA	AAAAAAAAA
>5963417-1	TATAAACTACATCGTGAATCTTGACG	AAAAAAAAAAAAAA
>5018472-1	TCCCACCCTGGGGGTGCAGCTGCCCCCAAGGGTAGGGCTGCC	AAAAAAA
>6607790-1	TTTCCGACATAGATGAACTATCAGTAAACAAA	AAAAAAAAAA
>7007612-1	CAAGATCTTTGCTGAGTTTCCTCGCTTGTTTAGGAATTCCG	AGGCGAA
>973458-4	TTGATGGGGGTTAAGGGGGCGGAAGACCCTTCCTCAA	AAAAAAA
>5252792-1	CCAGTTTCCTTTGCAACATTATCTATAAACGT	TAGTGTTTCCGA
>6142827-1	ATGGGTAATTTGCCTAAAACAGCGAAGGCATTTTTAACTCTATTTTTTCTTCTAAGTT	GAGAGC
>3045854-1	ACTGGGCCTAAAGCGCCCGTAGCCGGCCCGACAAGTCACT	GACCCCCCCCCCCCCCCCCCCCCCCC
>5170114-1	TAGGACGCTACTCGTTCAACCCAGCATCTCCTCAC	CAAAAAAA
>7610880-1	TTTGCAGGCTCAACCGG	AAGACAAAGAAAAGGCTAGTAAAAAAAAGA
>6518013-1	ACAAACTCCCCCGTCAATTTCCATAGGGGTAGGAAGTCCATAAA	GCTCCCTACCCCCACC
>6568232-1	TGATATAATAAAAAATAGAAATAAAAAAAAA	AAAAAA
>7646480-1	GTCTGCTGAGTATGGCCA	AAAAAAAAAAAA
>7162698-1	ATGTGACGGCAGCTGATTTCG	AAGGGAATGGGGTGATGGA
>3708756-1	AGACCAGAAAAATTTGTAAAAGCTCCTGGTCATGAAAA	AAAAAAAA
>1751084-2	GGAGAGGAGGATTTGA	AAAAAAAAAA
>3157641-1	CCATAATGTCTAGAATAACCACTATAGTGGGATTAGATAAGACA	AAAAAAAAAAA
>5751603-1	CAGCCCGCCAGTCGCTCATCATTTGACCCCGCTAT	AAAAAAAAAAAA
>4971850-1	ATAAAAATATCTAATGTGTCCGGTCAACTTCAA	GAAAAAAAAAAAA
>1893376-2	GTTAAGGATGAATTGTTATA	AAGCAAGAGAAA
>4645720-1	AGGTAGGAAGGAAAACGTATCATGC	AAAAAAAAAAAAA
>7456360-1	TTGTACCTCCTTCGAATTTGACTATAGTTTCTATCCTCTATCT	AAAAAAAAAAAAAAAAAAAAAGA
>6997890-1	TTTTGTATCGATTCTAACAGAATAATTGA	AAAAAAAAAAAAA
>1493911-3	TTATGTATTCTCACTACTTATTCTGTTGAG	AAAAGAAAAA
>883599-4	ACAGTTTCTAATATACCTATAATAGTAGA	AAAAAAAAA
>6608319-1	TTTCCCGGCAATGGTCGTCAGCCGGGAGTGA	AAAAAAAAAAA
>6179927-1	AAGGAAAGGCTAAGGTGTATAATTCCGAGGACGA	AAAAAAAAAA
>3759377-1	GATCTCCAAATTGCTAAAGCAATAGGG	AAAAAAAAAAAA
>3070094-1	CTTCCAAGAACCTAGAGAACATTTCGTTCTCA	AAAAAAAA
>1713038-2	TTCTGACGTGCAATTCGTTCCCCTGACCCCGGTCTAGGGG	GAGGGGGGCGGATAAAGAGG
>888996-4	TATGAATGAAAGCAACTCCCAAGATCTAACTAGAGTCTCG	AAAAAAAAAA
>6145107-1	TACCTACTGCTAAGTATTATGTAGTGATAGTG	AAAAAAAAAAAAAAAAAAAAA
>447007-7	AGGGGCACCAAGCCAGCCGGTGGATGGCTCGGC	AAAAAA
>5381153-1	CTCTCTCTGGATGGTGAAGAACTGGGTCCTTTCTGACAAAAATA	AAAAAAAAA
>4127611-1	ACGTAACTGATTCCATCAGTAAGGAGGAG	GGGACGAGT
>6979561-1	ATGAACAATACGTCAGAATTAGGGGTGTGGCTTTCGA	AAAAAAAAAA
>6078721-1	CTACCAAAGGGATGGGAAA	AAAAAAAAAAA
>6530285-1	TTTTCCCCTCCTCCAAATTCAGCAATACCCCATAGTATATATG	AAAAAAAAAAAAAAAAAAATGAA
>7176630-1	ACTGACACCACAAGAGTGTTCTCCTTAGGAAAA	AAAAAAAAAAAAAA
>7769908-1	AGGATTTAAATAAGGCTAAACGGTTTTTTTTCA	AAAAAAAAA
>2856078-1	ATTGAGTCCTCTCCTTATA	AAAAAAAA
>2668952-2	ATGGGGCTGCGGCCCATCAGGTAGTTGGGGGGGTAAGGGCCCCCCAAGCCTATAAC	AAAAAAAAAA
>3148133-1	ACTACTGGAAACCTAACATAGACCAGATTAA	AAAAAAAAAAAAAAA
>113663-11	AACAAGGGCTATTCCACGATAAAATTGTGGA	AAAAAAA
>3773076-1	TCTATCTTACTTTTTTTAC	AAAAAAA
>5331880-1	ATTACGCTGCTGTAGGATCAGGAG	AAAAAAAAAAAAA
>479632-6	ATTATCCTTATATAGGAATGGAGAA	AAGAAAGGCAAATAAGA
>3473995-1	TTTAACGTTAAGAGTAATGGCTCGGCCAGGGCTGCGAATTTCGA	AAAAAAAAAAAAA
>6137675-1	GTTACAAACTCCCCCGTCAATTTCCATAGGGGTAGGAAGTCCATAAA	GCTTACTACCCCAA
>3980132-1	TTAACGAAATCTTGATAGCCCTACCCC	GAGGGATAAAAAAAGA
>7019358-1	TTTCACCTACAGGGACTAAGATAAGAATG	AAAAAAA
>1924243-2	AAGAAAAATATGCCCAGAACACGGAGAATTTGAGGACT	CGCGGGACCTAAGGAA
>162981-10	TATTCGGGCTTCAAGCCCAACTTCC	AACCTCCTCC
>6772959-1	CTCAACTAGGTATTCCCC	CCAAGGGGAGT
>5090279-1	CGCAAGTGAAATAGTAACCATAATGGCTTTCG	AAAAAAAAAAAAAAAAAAAA
>4958138-1	CAAAAAAAAAAAAAAAAAAAAA	AAAAAAAAAAAAAAAAAAAAAAAAAAAAAAAA
>2329037-2	TCTTGAATCCTAACCCCTAAAATAT	AGCAAAAGCGAA
>4854802-1	TGATAATTTAGATCAAATGATGCGTGCAG	AAAAAAAAA
>6487318-1	AAACTATACAATGTTCATACCAAGATCATATGG	CGCAAAAAAAAAAAAAAAA
>7790070-1	AGGGGTGGAACCTGCGGCTCAATTGGA	AAAAAAA
>7205890-1	CTCCGAACTCGTAGGCGCCGAAGAA	AAAAAA
>825300-5	TTCATATATAACTTATTCCTGGTCCTAAAATCGA	AAAAAAA
>4255746-1	CTGAAGGCCGGGGGTAACTCTGACCCT	GAATGGAAAAA
>1762420-2	CTTGAGAAGAAAATAGTAGA	GTGTAATGGGCAAAAAAAA
>3346344-1	AAAGCTATAAATGATGTT	AAAAAAAAA
>3216163-1	ACCCCCTTATTTTCTTTCATAA	AAAAAAAAAAA
>3378813-1	ATAACTTATCAACATTTAGATTGGACTTCAGCAATTTAC	AAAAAAG
>6886820-1	ATCTTATATTATCGAAAA	AAAAAAA
>3351748-1	TTTTTATTGGTACTTCCTGCAT	AAAAAAAAAA
>6526761-1	TCTAGCTATTATCGGTGTAA	AAGAGAAAAAAAAAAAAA
>5971541-1	AAACGCAGCTGCTCTAAATGGAAGCTATTTATATGTAACCTATCACGATATGATCAG	AAAAAAAA
>951713-4	CTATCATATTCCGTTGTCAATGTATTATTCG	AAAAAAA
>3035275-1	CTTTTAAGTAATAGATCTG	AAAAAAAAAAAAAAAAA
>7326724-1	GGCCCTGACGAACTTCTAACTAGAACTCTACCG	ACATGAAAGCTGG
>1435003-3	AAGCTGGCTGCCGAGACCCAAGCGTGGAGGCTCATTGA	AAAAAAAAAA
>605201-6	TCAGAAATGGTTAGTCAATGG	TGAGCAGGCAATAGTGGAAG
>2188675-2	TCAGCTCCGTTTTGGATACTTGTATGGTTTGCATAACGG	GAAAAAAAAAA
>2813082-1	ATGGGAGGTGGAGGAGCGTATCACATGATGGGT	AAAAAAAAAAAAA
>4797965-1	GGGTTAAGGCCCCAAAATGCCGG	AAAAAAAA
>4932485-1	GAGGAAGAGTAGAGAGGTAAGGTAGTT--GATCTACTCTAAGGTTTTTTTAAAA	ATAAAAAAAAAA
>3334628-1	ATCACGGAAGAGGAGGATCATAAAACACCTTCCTCTTCCAATACCACTA	AAAAAAAAAAAAAAGAA
>3002266-1	AATTTCAGCCTTTAATGGATTTCCA	AGGGAGAAAAAAAAAAAAAAAAAAA
>4087765-1	AATTATTCTTATCTGTTTTTAGAGAAACAAA	AAAAAAAA
>5914173-1	AAAATTAACCGAAAAATCAATAATAA	AGAGAGC
>3485870-1	TGTAACGTTTATAATCCAGTCTTAACCCCG	AAAAAAAAAAAAA
>4065303-1	ACAACGAGTGGACCTGAAGA	AAAAAAA
>4127747-1	TTTATAAATGTGACTCTAGCCGACTTAAAGGA	AAAAAAAAAAAAAA
>2590092-2	CTAGTTGAAGAGAGAAATAAATCAAGAGATGAGAAAAA	AAAAAAAAA
>173263-10	CTCTTTCCACATTAGCTTCAGTACGTCCCTGCTACATCAC	CCCCGGAGA
>3524849-1	TCCGTCATCTAATCCAATAG	AGGAAAAAAAAAAAAAAA
>4461798-1	CTCAGCCCTTGGGCCTCACCAAAGTCACGGGGC	GAAAAAAAA
>5546981-1	TCCGAACTCGTAGGCGCCGAAGAAGGGGA	AAAAAAAA
>4698075-1	CTCCATGGAAAATCCAGAAGCCTTCTGGCG	TAAAAAAAAAAA
>5652534-1	ACTATTCTCTTATTTACTACTGCTACTCTAGTAT	AGTAGCAG
>2592467-2	AAAGGAATTGGCGGGGGAGCACCACAAGGGGT	AAATGAGCA
>4910323-1	TCCTGCTAATTTGTATT	AAAAAAAAAAAAAA
>7761517-1	GTTACTGACGGAGTAAGCGTCACCGAGGCACCTCGGTAAAA	AAAAAAAAAAAA
>7265145-1	CCCGTCAATTTCCATAGGGGTAGGAAGTCCATAAA	GCTACCTACCCCCA
>7218395-1	CGTACGCTCCCGGGCAAGGGAGCGTG	AAAAAAAAAAC
>3350812-1	ACTTTCTACACTTCGGCA	GAAAAAAGA
>865998-4	TTGCCTTAGCCAATCCAGTTCCAGAGATATGGCCGCAAGACGC	AAAAAAAAA
>7486619-1	GTTTGCTACATCGATGTCAGCT	GCCACCAAGGGTAGGGCTGG
>6433276-1	CATCTTTAAAAAGGTGAACTTCGC	AAAAAAAAAAAA
>7570875-1	CCATAGGGGTAGGAAGTCCATAAA	GCTTCCTACACCCAAATCCGG
>2284746-2	ATTATAGTAACCTATGAGATGT	AAAAAAAA
>865662-4	TTTACTCAATGAAGTAGGGGATGGCGTCCCCCTGGGGATAACCCC	AAAAAAAAAA
>7065228-1	AGTGGTACTCCAGAGGAA	AAAAAAAAAAA
>3291042-1	ACGGTTCGAATTATTTACAAGTTGTTCCA	AAAAAAAAAAAAA
>2620443-2	ACCCGGCCCCTACAAAATACGTAATCTGGAT	GTAAAGAAAAAAA
>2988409-1	ACTCTCCCTAAGGGCTCGATGAAGCTGGCTTAGGGCCGAAA	TCCTAAGTCGGCTGAGGGTCGT
>6858978-1	TTTTCACAACTTTTTTCGATAGTTGGA	GAAGAAATAAAA
>7404770-1	TTAAATCTGTTCTTATAGCATCTTCAACTTGTGGAGG	AAAAAAAAAAAAAAA
>7036384-1	TCCCCCGTCAATTTCCATAGGGGTAGGAAGTCCATAAA	GCTCCCTACCCCCAC
>794891-5	TGAGGTTATAGGAGGCATTATAAGACCTAAGTATCCG	AAAAAAAAA
>6125123-1	CTCCTCTAATAGTCTTC--ATGGTATCAA	AAAAAAAAAAA
>3393168-1	ACCCAAAACGGAGCTGAAGTCCCTCGCTATAA	AAAAAAAA
>1091056-4	GTTAAAGCGAGGGACTCCATAACTCCGTTATGCAAACCATGATA	CCCGAAGTT
>2317813-2	ATTTATATAATACCTTATGAACGCTAAAAAGAGGAAAGG	CAGGAAAAAAAAAAAAAA
>3099650-1	ACAGAGAGGCATTAAAGAAAC	AAGTTGAGGAAAAAAA
>4244278-1	ATAGGTGACGTTAACTCTCCATTAATACCGTTAG-AAAG	AGAAGTAGAAA
>6429068-1	AAGCCCTATTTAGAGGAGAAAGTGAAG	AGCAAAGAAACAGGA
>7547947-1	GTAACGCAAGCTAGACTCCTGACGGATCTGGGTAGGGTGA	AAAAAAA
>7597996-1	AAGGCGGGGGAATAAGCGGGGGGCAAGTCTGG	AAAAAA
>3239197-1	AATAGATGAGGCTGTGA	AAAAAAAAAAAAAA
>7350753-1	CCTAGGTGTAGTATTGCAAGTTCAAACTCCCCA	AAAAAAAAAACAAAA
>6284747-1	ATAGTTCCAATTGTTATTATGATGCAAACGCCA	AAAAAAAAAA
>4806823-1	ACCTAAAGTGGCAATAGATATAAAA	AAAAAAAA
>5496553-1	TTAATCTTCGTTTTTC	AAAAAAAA
>854458-4	AACTACGTTAATATTCAAGCATATAAGGACGGA	AAAAAAAAAA
>4341809-1	TAGGTAGTGTAGTTTCTACAACTACAGCTG	AAAAAAAAAAAA
>6768097-1	TCTAACTCCAGGGGAAACCTATGTTCTATTCATTAATG	AGGAGGAGGAAGTTA
>6478011-1	GAGGGCGGACCTGGCGAAGTCCCGGTTGAACTTCGCCGGTT	CGGTTAAAAAA
>4538672-1	ATTTAAGGATGATTCCGGTCGTTGATG	AAAAAAAAAAAAA
>6599709-1	AAATGATAACCCAGATTACATGACATACGATACA	AAAAAACA
>6620228-1	TTAATGCTAGTAGCTGAGAAATTAGAGCAA	ACAAAAAAA
>6023413-1	ATTTAGGGATTCGATGAATTAGGGTCTCCAGAGATCCCCACA	AAAAAAAAA
>4659923-1	TAATTCCTCCTCAGTT	CTTAGCAGAAAAGA
>6991793-1	TTATGTTAGCTAATTCTG	AAAAATAAT
>1175497-3	CTGCCCCCAAGGGTAGGGCTGCCCGCCCGTTAAAGGG	CGGGCAGCCCT
>4082099-1	CAATGGTCTTATCTGCTGTGTTATCAATTAA	CAACGAA
>3105973-1	ATAAGACTATGAAAGAA	AAAAAAA
>4570190-1	TGGGCGGTTCGGCTGGGGCGGCACTCCCGCGAAAA	ATTATCCTGTGGAA
>6247354-1	TTAACGTCAGTATGGGAATCTCATTTTT	AAAAAAAAAAA
>6116491-1	ATTAGGGATGAGTCTTTGACGAATATG	AAAAAAA
>587058-6	AATCATTTATTCCGTCACCTATAAACATCACTTTATTGC	AAAAAAAAA
>1408555-3	ATTTCCAGTCGGAGCTTCAATTGCTTTCCTATGG	AAAAAAAAAA
>4085452-1	ATTAGGATCTCCCTAACTTT	AAAAAAAAAA
>7798979-1	CAATGAATTTTTAACGA	AAAAAAAAA
>6096690-1	ACCCCGGGGATAACAGGGTCGTCGCGGGCG	GGAAAAAAAA
>7559749-1	AGAAATTGTAGACGTG	AAAAAAAAAAAAAAA
>5413843-1	AGAAAAGTTCGTATATGCGAGGGCGAACCTGAATGTA	AAAAAAAAAAAG
>6287058-1	CGGCCGAAGCCCCACTGAAGGCCGGGGGTAACTCT	AAAAAAAAAA
>6047872-1	TTATGGCCAGTAAAACAAG	AAAAAAAAAAAA
>562950-6	CAATTTCCGGTCCGAATTGGAGGAGGCC	CCAGTCGCCGG
>5174189-1	CCCGGCGGCAGTAACAGCGAGGAGGGGTAAGACTCCCCTCCGCCGGAA	AAAAAAAAAAATGAGAAC
>5419514-1	ACACATACTACTACAAAATGAAAA	AAAAAAAAAAA
>2818117-1	CTATTAAATTTTTTCGGTTATATTAA	GGAATAAGATA
>7212510-1	TTAGGAAAAACTGTTAGTAGAAGA	AAAAAAAAAAAAAAAA
>5291447-1	ATAAGTACCTAATTCTTCTATTTAATTGTGGAAA	AAAAAAAAAAAAAAAAAA
>6880007-1	CATTTTTTATCCATAGA	AAAAAAAAAAAAA
>2813381-1	ATAATATGATGACTTAAGGGC	AAAAAAAAAAAAA
>7611308-1	AAATACGCTCAGAGAATACG	AAAAAAAAAAAA
>1576468-3	AGAAGTGGAGAAGATAAGA	AGGGGGGGGAGTAAGGAA
>942210-4	TTACAAGTAACAAGTAAAGT	GAAACGGGAGAA
>5512702-1	TTAAAGAAGTATCTTATTTGATTTGA	AAAGCGGGGAGGGGGATAA
>7458338-1	TCATTCAGACACAATA	AAAAAAAA
>4609399-1	ATGTTAATCTTAGCGCC	CAAGAAAA
>6199771-1	ATCGAAGAGCAGATTATCTGAAGTC	CGAGAGGA
>503351-6	TAGTTACAAACTCCCCCG	GGTAGAGGGGGGGGAATTAGGG
>4458927-1	CCAGCCAGTGAGCTTAACCGGAATGA	AAAAAAAAAAAACAA
>7216001-1	TTAACTCCAGCTCTTAATGAGGCTTTGAAAAAGGTTAA	AAAAAAA
>786768-5	ACAAATCCTTCCAACAGATGTGACATA	AAAAAGTAACCGGGAA
>4152169-1	ATGATAAGTTAGTAGAAAGCCATAA	AAAAAAAAAAAA
>33464-19	GCCTCTGATATTGAAGATACTATCCATAAGC	AACAAGAAAGTGGA
>3759973-1	TTAACGACTAGGGGCACCAAGCCAGCCG	AAAAAAAA
>2916356-1	GTTATCAATGCTTTAA	AAAAAAAA
>1646175-3	ATCAAGGTATGAGGATATTATTGCTATACCCGATCTGAA	AAAAAAAAA
>4296276-1	TTCAATTGTAATTTCCGTA	TGAAAAAAAAAAAAAA
>1971943-2	ACTACTTAATAATCCAT	AAAAAAAA
>3346330-1	CTGACGTGCAATTCGTTCC	AAGCAAAAAAGCCGATTGAAA
>4516486-1	ACTGACACCACAAGAGTGTTCTCCTTAGGAAAA	AAAAAAAAAAAAAAAAA
>5744144-1	TTC-TTATCTCATTTGGTGGGCAAGCG	AAAAAAAAAAAA
>5092594-1	TTTAAAGCTTATTGCACTAAAAGGA-GAG	AATAGTAAGGGAAA
>3710220-1	TACTATATTTGAAAAA	AAAAAATAAAAAAAAAAAAGA
>980065-4	AAGTCTCTTTACTCCAAGA	TTTGGAGTATACTTAATCG
>1962192-2	GTCTTAAATGGTTCTC	GGAAAGAAAAA
>1153660-4	TTTAGATATATCACAAGTACGTGAC	GCGAGAGGAAAAAAAAAA
>470104-7	ATGGGCACCATGGAGA	AAGAAAAAAA
>4766663-1	ATTCCTCCCAACATTATTAGTAGAA	GAAAAAAAAAAAAAA
>1530627-3	CAGGCAATTTTAGATGACTTCAAACCAGCAGT	CGAAAAAGCA
>4885431-1	GTGGTCCCTACTGTCCCAGCCTG	AAAAAAAAA
>5822054-1	ACAAACTCCCCCGTCAATTTCCATAGGGGTAGGAAGTCCATAAA	GCTTCCTACCTCCACC
>6835486-1	TTGTTTTTATGTAAAGGA	GTAAAAAAA
>4881951-1	ACAAACTCCCCCGTCAATTTCCATAGGGGTAGGAAGTCCATAAA	GCTTCCTACCCCCG
>4427564-1	TCCTTCTTCTCCCTCC	CCTTCTCTCTTCCTCTCTTTTCCTCCTTCCTTCCTCGAAC
>6443383-1	AAGGAACACGCTGAAGAAGTGTGGTTTATAA	AAAAAAAAAAAAAAA
>1215398-3	ATAACTGGAGTGATTCTATTATTGTTAACACTAGGGGCATCATTCTTCGGATA	GAAAAAAAAAAAA
>1713572-2	AATTACCCTGCAACTGACCCCGCTCCCTACTCT	AAAAAAAAAAAAA
>5002940-1	TGGTTCTGATCATACATAAGGTATCGGACATGAAGATAGA	AAAAAAAAAAAAA
>760929-5	TTTTTAATTCAGATCTA	AAAGAAA
>5385424-1	TATAAGTTTTCCATGGGCTCAAGCTG	AAAAAAAAAAAA
>280474-8	CTGAAAAGACGTCGCCAAACGATATGG	GGGAAGAAA
>2957243-1	CATAATAGACGACACCCACGACC	TAGCGTAC
>3498847-1	TTGTACCTAGACCATTACAAGATATGAAA	AAAAAAAAAAAAA
>464329-7	GCGTGACCTCCAATGCCAGCATACAAAGACTTATATG	TCGAACGA
>5966719-1	TAGTTACAAACTCCCCCGTCAATTTCCATAGGGGTAGGAAGTCCATAAA	GCTTCCTACCCTCACC
>7647559-1	TTTCGTCCTGAAACACGGGCCGGGGAGTTCACGCCA	AAAAAAAAAAA
>6783036-1	GTCTGAAGAAAATAAATCCGTATCCACTCCTTGCCCTCCTGAAAAG	GGACGGGAGGATTGGAGGCG
>3201162-1	ATATTACGCAGATTCTAGTC	AAAAAAAAAAAAAAA
>519446-6	TCGTCGCGGGCGAGAGCTCCCATCGACCCCGCGG	AAAAAAAAAA
>5562416-1	TAAGTAAAGCGGAGATGTTAGCTAATCAA	AAAAAAAAAA
>5165064-1	GAGGGCGCCACCCCGAGTGCTCCCGTAAGGGAGCTTTTCC	AAAAAAAA
>4980177-1	TTATAGGTGTAAGCGAA	AAAAAAA
>2566093-2	TAAGGAGTGCGTAACAGCTCACCCGCCGAGGCTAGAGGCCCCGAAGAT	AAAAAAAAAAA
>1143256-4	AGCAGTGGGGGTTTTAGGGGGTATCCCCCTAACCCCACAACGGACCCG	TCAGATAAAGG
>7642004-1	ATGTATAATTTACCAGAATCACCCA	GGAAAAGAAA
>6576598-1	GTTACAAACTCCCCCGTCAATTTCCATAGGGGTAGGAAGTCCATAAA	GCCTCCTACCCCCAC
>5376514-1	CTTCTTCTCCCTTTCTTTCCCTT	CTCTCGG
>5530532-1	CTTCCTAAAAATCTAG	AGAAAGT
>1642113-3	GCATAACGGAGTTATGGAGTCCCTCGCT	GAGATAAA
>3684727-1	AGAGAGGTTGAAAAGCTTGAAGAAA	AAAAAAAAA
>5111522-1	AAACGTTAGACTAATTA	AAAAAAAA
>4140059-1	TTCTTGTTCATCTCGTCCTTCCA	AAAAAAAAAAA
>1061567-4	ATTCTAAACTCAAATTCTAATCTTTCTGTGTATTATCGTATTTTGTG	AAAAAA
>5832667-1	TGGATTGGACATAGTGACGGATTA	AAAAAAAAAAA
>7833632-1	ATCTCCCATTGAGTCTATAG	AAAAAAAA
>665075-5	CTAAACAAGGTATTTTTTCATCTCC	AGTAGAAGCGAAAAAAA
>4864026-1	TTTATCAAGAATCCCTTGTTTTCAT	AAAAAAAAAAAAAAAAAAAAAAAA
>7636571-1	ACAAACTCCCCCGTCAA	AAAGAGGA
>4098315-1	TATTGTTTCTTCTATGCTGAAAAGGCAG	AAAAAAAAAAAAAA
>4653354-1	TTTTGTTGTATTAGGCAAGGTGAGTTGAA	AAAAAAAAAA
>81033-13	TCTTACTGGGCCTAAAGCGCCCGTAGCCGGCCCGACAAGTCACTCC	CGATGAAAAAGAAA
>6561769-1	CTTAAGTCCCTGGAGTGCCGTAA	AAAAAAAAA
>2629678-2	CCTTCCAAATCCATGGCTTCCGA	GGAAAAGGAA
>7730930-1	TCTAGAATGAACTATATGCCGGCTATCG	GAAAAAAAAAA
>1675740-3	GGTCTTCATAACGATTTCCACCCATTTG	AAAAAAAAA
>920740-4	TAAATTCAGAATCACGATA	GAGAGAAGAAAA
>3460918-1	ACAAACTCCCCCGTCAATTTCCATAGGGGTAGGAAGTCCATAAA	GCTTCCTACCCCCCAATCCGG
>1835995-2	TCCAACCGGCCGAAGCCCCACTGAAGGCCGGG	AAAAAAAAA
>1328533-3	ATGGTAACGTATCTTTTGGCATTGCGGAACATGTAATTTTGC	AAAAAAAAAA
>7604034-1	TGTAAATGAGGTTATAA	AAAAAAAA
>3317959-1	AAAGAC-TTTCTTATTGGTAAGGATAAGAAA	AAAAAAAA
>5299085-1	CCTAGTTCCGATAGTTCCAATAAACTTAGGCGA	ATTACCGGG
>5766673-1	GAGATCCACTGGACCCGCCACAGGTGC	TTCACGACAGTGGCGAGCCC
>6305003-1	ATGAGAAATTCAGACTAGATTTCGAAA	AAAAAAA
>7411107-1	GATTTAGCCCGCGCCTCCCAA	AAAAAAA
>3427514-1	CCCCCGTCAATTTCCATAGGGGTAGGAAGTCCATAAA	GCTTCCTACCCCCGCC
>3401803-1	AAGAATAAGAACTTAAATTATGCATTGAAA	AAGAACAAAAAAAAAAAAAGA
>4828788-1	TTAACATTAAAAATGGAAAACTGGTAGGTCCAACTGA	AAAAAA
>6631070-1	TCCTCGCTGAAAGGCTCATGGGCTATTCCCCGCT	ATAAAAAAAAAAAAAA
>3263592-1	ATTACAATTTCAATAGGCA	AAAAAAAAAAAAG
>6490140-1	AGACCGTCGCGAGACAGGTCG	AAAAAAAAAA
>4911302-1	GCTTCAAGGAGGTTGA	AAAAAAAAAAA
>4638992-1	ATTTGCCAACCTCAAATGATG	AAAAAAAAA
>4215024-1	TTTCTTCTCCACCGACCTTAACGACACGGCTGAA	AAAAAAAAAAA
>3748385-1	ACTTTAAAGTTGCCAATGCAAGGCCCCTTGAAGTACATAAACTCA	AAAAAAAA
>7349731-1	AACTCCTACTCCCGCAATACCGGAGGAGGGTGTCT	CCAAAAAAAAAC
>3347659-1	TTGAAAATATAATACCTACTATTTCTGAGAT	CATTTCCAGAAAG
>7063331-1	AGAGTATTTAATATAGGTGGTATAA	AAAAAAAAAAAAAAGAGAA
>7361174-1	CTACAAAGGCGGGGGAATAAGCGG	CGCCCCTCCGCCG
>4002927-1	AATGCTTACTGAAGCTCTAGATG	AAAAAAAAAAAAAAAAA
>7305418-1	CTCAAGATGATTTTGA	AAAATAAAAAAAGAG
>7520753-1	GCGGTTTGCTACATCGATG	AAAAAAAAAAAA
>1595209-3	ATAAACTTATTCTTCCCTAATTCAA	AGATCGGAAGAA
>7560166-1	ATAAGATTCAGATGTTGACAAT	TTACCGATTC
>2652005-2	ACAGAGAAAAGATGAAGAGCCATTCATGC-CTGA	AAAAAAAAAAA
>1699378-2	GTTCCATATGTTCAAGTCCGCCCTCGTATA	AAAAAAAAAA
>3888942-1	TCAAATGATTAATCCC	GGGAAAAAAA
>4365324-1	TCAAGACATTAATGAAGCGGTATTGAAAAA	TATAGATGAA
>3957088-1	AATTTCAGCCTTTAATGGATTTCCA	AGGGAGAAAAAAAAAAAAAAAAAA
>4420730-1	ATGCTTCATACATTCAGGTTCGCCCTCGCA	AAAAAAAAA
>7801326-1	ACTAAGCTCGGGAGCGTCTGGGG	AAAAAAAAAA
>439763-7	CTTAAAGGAATTGGCGGGGGAGCACCACAA	CTAGATCGGAAGA
>4146341-1	TTAGGGATTCGATGAATTAGGGTCTCCAGA	AAAAAAAAAAAAAAAAAAAA
>5175057-1	ATCCCGGCCGGTCCAC	CAAAAAAA
>582899-6	TTTAATCATCCAAATAGAAAAGATGTTGAAAACGATTTC	AAGGGTACGAAGAAGA
>4095548-1	TTTACCTCGAGTTTCGTTA	AAAAAAAAA
>6109196-1	ATAATAGACTCCCTCTCTTACACTATAGGTG	AAAAAAAAAAA
>1172396-3	TACTTTACTCACTAGCGC	TCGAAAGAG
>2478093-2	TACCTTCCCTCCTCTCCAGCTCCGC	AAAGGGAAA
>4319598-1	AGGAGTTATGTCTACGAGGGA	GGAGATGGTGCGGGGAGTGGTAAGGGGA
>1747036-2	ATAACCCCGAACCGCCTCTTGATTAATGATAGGGGCTG	GAAAAAAAAG
>7712886-1	GTTCCCTTTCACAGATGCGA	AAGAGAAAA
>4068248-1	CAGCATGCCCCGAAACCCCTGGGCCGCACG	AAAAAA
>3815014-1	TACAAACTCCCCCGTCAATTTGCATAGGGGTAGGAAGTCCATAAA	GCTTCCTACCCACACCAAGA
>517963-6	ATACAGTACTGTAGCCGAAGTTGCAAAATATAA	AAAAAAAA
>6919997-1	TCATTCAGACACAATA	AAAAAAAA
>7413056-1	AAATAAGCAGGAATTGAAG	AAAAAAAA
>3502214-1	GTAATATTAAGCGAGATTGAAAATAATACTG	AAAAAATAA
>697944-5	CTTAGATGATAAAGGAAG	AATGGACAAGATAAAGGGCA
>1326396-3	TTAAGGTACCTAGCCA	AAGAACTGA
>6997746-1	ACTGGGCCT--AGCGCCCGTAGCCGGCCCGACAAGTCACTCCTTAAAGACCCCGG	AGTAGAAGGGGG
>682275-5	ATACCTATTATGTAGTAGGACA	AAGAGAAAAAGGACGAAA
>2061010-2	CTATTATCTTCAATCAC	AAAAAAAA
>6355162-1	CCCCCGTCAATTTCCATAGGGGTAGGAAGTCCATAAA	GCTTCCTATCCCCAC
>7458395-1	ACTCCTACTCCCGCAATACCGGAGGAGGGTG	CCTCCAAAAAAAAA
>5843450-1	TTAACTGCGTTGGAAAATG	AAAAAAAAAAAAAAAAA
>2121995-2	TAATAGACACCATTAAACCTGATA	AAAAAAAAAAA
>3842530-1	AAGTAGTTGCATTAAATATAATTAATGATCTAA	AAAAAAAAAA
>3824954-1	AGGCTAACGACCTTGCCTGACTCGCGGCGAGGAGGT	AGAAAAAAAAAAAAAAAA
>1643645-3	ATCCCGTCCCCCGCAC	CAAAAAAAAA
>689551-5	ATTCGTGGAGGGGCAAGATCGCCGGGCCCCTAA	AAAAAAAAA
>7620192-1	AAACATTG-AATGTTAGAACATGCATCAAGATTTTGCATT	AAAAAAAAAAAAA
>7625182-1	GGAGACGATAAAGGAG	GAAAAAAAAAAAA
>3363180-1	TTAAGCAAATCATGGAATCGTCGAAGAAACCAGTTAAA	AAAAAAA
>7422091-1	ACTTAGAGTAATGGAAGCAA	CTTTCAAAC
>7443750-1	ATTCAGGTGG-TTATGAAGTCCTAAACCTTAGCGAAA	AGTGTTAGAGGAAAGGGG
>4922457-1	CAGTACCTTCAAATGCA	AAAAAAAAAAAA
>7152804-1	CCCCCGTCAATTTCCATAGGGGTAGGAAGTCCATAAA	GCTTCCTACACCCAC
>7398146-1	CTTACTATCAGCCTAGTTAACGGTAATAGTG	AAAAAAAAA
>2696040-2	TTCACGTATTATATAAGGGGAAGATCA	AAAAAAAAA
>5116272-1	ACTCTGTTAATATCAATATCTCCAATAATCAC	AAAAAAA
>6034798-1	ATGACGGCCAGGCTAACGACCTTGCCTGACTCGCGGAGA	AAAAAAA
>3735499-1	TTTAGACCGTCGCGAGTCAGGTCGGACTCTAAG	AAAAAAA
>7504787-1	CCGTTTTGGATACTTGTATGGTTTGCATAACGGAGTTATGGAGTCCC	AAATCGGAAGAGCGGTTCA
>7827158-1	CTTAATCAGCTAGAATTTCACA	AAAAAAAAA
>569256-6	ACTTAATTTCTCACAGCAGTCAA	AAAGACGAC
>4313891-1	CTTAAAGGAATTGGCGGGGGAG	AAAAAAAAAAAAA
>4000579-1	CCAATATCCTCCCTCAAAAAATTGTAGA	AAAAAAAA
>6102071-1	CTTTCTCGTGCATCATCTAAA	GTGATCTAGAAGAAAAA
>1303807-3	TTTTAAAATTATAGGTAATGAAGGGAATAGA	AAAAAAAAAA
>1116870-4	AAACCGGAAGCAATAGTACATTTTGCCGAACAAAGATCTG	AAAAAAAA
>4848262-1	TTATGGTAGATCAACTAAAAAAA	ACGGAAAATAAAAAAAAAA
>3357644-1	ATTCGTTCCCCTGACCCCGGTCTAGGGGCGAAAGA	TTCGCCCGTAG
>7185523-1	AGCATCTTACTTCGAAATAACGTCA	AAAAAAAAAAA
>2680573-2	TAAGAAGGTCCAGACCAAAGT	CAAGCTAC
>904356-4	TTAGCGTCCTCAGTATATAATCTAG	GAGAAAAAGAAAAAAGAGCTAGGG
>7716856-1	TCCTAATAACGTATCTTGGTATA	AAAAAAAAAAAAAAA
>5995503-1	GTTACGTCTAGACCAGGACAAGAT	AAAAAAAAAA
>4681153-1	TTTTTAGGGTATTATTGC	TAAGGAGAAGGAA
>4135246-1	ATTGTACTTTACAACTTTCA	AAAAAAAAAAAA
>7382924-1	TGAAGGCCGGGGGTAACTCT	AAAAAAA
>5934683-1	AAATCCGGCTCAAGATGATTTTG	GAAAAAAAAA
>4253780-1	ATCCCGGCGGGCCCGC	CAAAAAAA
>6666992-1	TTTTTCTCTTCCTTAGTTTTT-CAA	AGAAAAC
>2113581-2	TCTTAGTATACGCTAA	AAAAAAAAA
>3591758-1	TAATCAAAGTGTTTCGCTGTTGG	GGAAAAAAAAAAAAAAA
>7319932-1	ATTCGTGGAGGGGCAAGATC	AAAAAAAAAAAAA
>3248415-1	ATGTAAAGCGTGTAATC	GATGCGAAAAAAAAAAAAAA
>1199321-3	TTACGGTTTTCTCCTCCTCTTGAACAGTTT	AGAAAAAAAAAAA
>4299703-1	ATCAACTTTTAAACGA	AAAAAGTCAAGAAAAAAAAAAAAAA
>2966075-1	ACATCGATGTCGGCGCTTCCCACCCTGGGGGTGCAGCTGCCCCCAAGGGTAGGGCTG	TGAGAAC
>3973492-1	TTCAATTCCTCTTTCCA	GATCGGAAGAGGGTTCAA
>5257288-1	ATGGTGTAAAACATATTCAA	AAAAAAAAAA
>159696-10	TAACCATAGTGCTACAGCCAAACCTGCCATAGT	GAAAGCCGA
>3105654-1	GCTATTGAGTCTGTCA	AAAAAAAAA
>6224800-1	ATGGGAGCTAAAATAGTAGGAATTAGTGA	AAAAAAAAAAAAAAA
>5297868-1	ACAAGAGGAATTGGAGAGGCTGAAAGCTAGTGACGGAAA	AAAAAAAAAAAAAAA
>5499588-1	TAGCCAAATGCCTTGCCGGGTAGGTTCCG	AAAAAAAAAAAAAAA
>2266783-2	ATGTTAAACGTCACCAAAGCAGGACATGGGGGGACCCTAGA	TCCTAAAG
>4236096-1	TCAGATCCCGTTGCCAGGAGTATAAATGCGAAAC	AAAAAAAAAAAAAA
>4200990-1	ATTAAATTATCGAACTCCA	AAAAGAAAAAAAAAAAAAAAAAA
>4692357-1	TCCACAATATTATTAAA	AAAAAAAA
>7737216-1	ATTCAATAATACTATAGATCCATTA	CTCGTACAGACCATTA
>5293735-1	AGGGCGCCACCCCGAGTGCTCCCGTAAGGGAGCTTTTC	AAAAAAAA
>1261344-3	TAGATGAGATAAGGAAAAATAAAGAACTCTA	AAAAAAAAA
>3131285-1	TTTTAGGTTTTTCAGAACTACCACTTTCTTTT	AAAAAAAAA
>7821745-1	CCGGTTGAACTTCGCCGGTTTAGTCGTATT	TGAGATAGGAAG
>3869538-1	TACCCCGGGGATAACA	AAAAAAAAAAA
>545856-6	ATGGGCTATTCCCCGCTCA	AAAAAA
>520823-6	AACGATATAACAACTTCATCTTTAGTTACTTGAA	GAAAGGAGG
>6766989-1	CTTTATTGAGGGCTGTACA	AAAAAAAAAA
>5662344-1	TTACCCTCAGAACACAAAATACAATAATACACAGAAA	AAAAAAAAAAAA
>255822-9	ATATCCTCTAATTTTTTCTTTAATTCTGAAAA	GAGAGTGCTAAGCGTGGAT
>3223976-1	TTTCCATAGGGGTAGGAAGTCCATAAA	GCTTCCTACACCCAAATCCGGT
>5784578-1	ATTGGTGATGTAATTTATGATTCTGATG	AAAAAAAAA
>984231-4	GAAAGCCGGGTCCAACCGGCCGAAGCCCCACTGAA	AAAAAA
>60221-14	ATTTTAAAGTAGAAATAACCCAAGATCATGAATTATTAA	AGACTCAAGGAA
>3423606-1	TCAGGAGGAGAGGAGACTGATGCTAGCGTTAGACTTGACGAA	AAAAAAAAAAAAA
>4180873-1	TCCCTGGTGGGTATGTTGGTCTGGATTTGACTCATTTA	AAAAAAAAAAAAATTGTGTCCGGAAAAC
>2689580-2	CTTAGAACATCAATTACATCATCCCC	CAGAACAG
>5833700-1	ATTATCTAGTTTCTTTTTTTTTCATTGCG	GGAAAAAAAAAAA
>4515668-1	TTACTTGAGGAAACCGAGTC	AAAAAAAAA
>1834123-2	ACCTATCACAGATCTTCCTATAACG	AAAAAAAAAA
>3351506-1	ACAACAGTCTAGGGTACTATTCCGAAGAAGATGA	AAAGAACA
>821396-5	ACGTTAAACCTGGTGTTGATAAAG	AAAGCAACGAAGCTGAGTTGTC
>6916970-1	CATGAAATCCTATGAAGCCCAAACCCGAGGGAC	TTCAGCTCCGATTTGGGT
>775361-5	ATAAGGCAGTATGTGTAACAA	GGAGAAGAGGGAGCGGGAAAAAAA
>2973075-1	AATAGTAAAAGTATCAAGAAA	AAAAAAAAAAAA
>4040833-1	AAAAAAGTGATAAAAA	AAAAAAA
>253653-9	AAAGAGAGGAAAAAAT	AAACCAAAAAAAAAGAAAGA
>1067284-4	AAATTCCGATAGGCGACATAAG	CAGAAAAGATCCTACATAAAACCTGTA
>3215549-1	TCCCGCAACTCCCCACACTGAGAGAAGACCCCGTGGA	AAAAAAAAAA
>7206341-1	CAGGATGACGGCCAGGCTAACGACCTTGCCTGA	AAAAAAAAAAA
>7477347-1	TAGCAGCCATTATTTTTAAAGCCTC	AAAAAAAAAAAAA
>2781224-1	GTCAAGGAATTAACTGAACTTATTAAAAACA	AAAAAAGA
>5905359-1	TTGATGTAGAGAGTAATCACTTTGGGCAAGCT	AAAAAAAAAAAAAA
>6997970-1	TTGGTGAAAGCCGGGTCCAACCGGCCGAAGCCCCAC	CTCGGCAAAATAGCACCGTACCTTCGGTAG
>1827404-2	TAAACTCACCAATTTC	AAAAAAAAAA
>691357-5	CAGAGTACCATCCCCTGGTTCGGGGGTGGGAAGTTGGGGGCCA	AAAAAAA
>5893088-1	TTAGCTTTTAGAAGTGGGAAGAGCATAAGTC	AAAAAAAAAAAAAAAAAA
>7520016-1	TATTAACAGGTAATTAC	AAAAAAA
>3523131-1	CCCTTGATAATTTATCTACCTCAGCGG	AAAAAAAAAAAAA
>4334863-1	ATTCGTTCCCCTGACCCCGGTCTAGGGGCGAAA	AAAAAAA
>7105733-1	CTCCTACCTAACCAGTAACCTCTTTGT	TAAGAAGAAAAAAACAG
>7412158-1	ACAAACTCCCCCGTCAATTTCCATAGGGGTAGGAAGTCCATAAA	GCTTCCTGCCCCCACC
>1036828-4	CGCATCCACTGATATTAGGGAACATTTC	AGACAG
>6154340-1	TCGGTTTCCTATCAAACATATTC	GACGGGGAGGGGGGGGGGTGGTGTGG
>4468322-1	TAACAGTACCAGGTTCGGGATACCCAGTA	AAAAAAAAAAAAA
>2854956-1	AGGCCCAGAAGAGTTGAG	GGGGACGGGCGTGGGGGTAGAAG
>5379351-1	TACCCGTGGCGTAACTTCTGCTTACTTTTAACCACTTCT	CCCCCCCCGACGCGCGGCTCAGCAGGA
>80164-13	TTGAATTCGTTGTTAAATTTTG	AAAAGGAAGTTAAGGAAAAAAAG
>6397386-1	AAAATATTATTCCTAATGAGATATTAAAA	AAAAAAAA
>7820060-1	ATCTGCGGTGAATACGTCCCTGCTCCTTGCACA	AAAAAAAAAA
>6814100-1	AACCTAAATAGCCTTTCTT	AAAAAAAAAAA
>4644082-1	TTTGGTCAATCCTCTTCTATAAAGT	CCTGGAAGAGA
>6383693-1	AAATTAGCTCCTCCTTCCTTTTAATTTAATATATTT	AAAAAAAAAA
>1122372-4	AGGAAATAAATAAAAT	TGAAACGAGTAAAGAACA
>671137-5	AGTGATGATGGCATCTACGCTAACCTCTCTAATTGTAGGAA	GGAAAAAAAGAAGG
>4656714-1	ATAGGGGTAGGAAGTCCATAAA	GCTTCCTACTCCCACC
>6457787-1	TTACCGGTTGTCCGGTAGGGCTGTGCCTGGCAGCCACGCCCTGTGGGGTAACCGC	GTCCCTGATC
>563476-6	AAGCCAAAGACTAAAACTGACTTTCCAACGTTCTTTAACCAAGAGTAG	GAAGATGTGGA
>5562691-1	TAGATGATGTGTGAACCCCGGA	AAAAAA
>320616-8	GACGGAGTAAGCGTCACCGAGGCACCTCGGTTAAAGC	AAAAAAA
>2288779-2	TATTTTTGCCCACCCGGTCACAGTGAGCGGGCAACACCCGGACTCA	AAAAAAAAA
>2209692-2	ATCTATTCCTAATTTTGG	AAAAAAAAA
>7714379-1	GCATGGAACCGGAAATCACTGAACACG	AAAGCAAGGGGAAA
>537108-6	ACCTTAACGACACGGCTGAA	TACGATATAGTGGCCA
>3289392-1	TCCTGCCGGACCCGACCGCTATCGGAGTGGGGCTAAGCCATG	AAAAAAA
>2358136-2	AAGCCGGCTGCCGAGACCCAAGCGTGGAGGCTCATTGAG	AAAAAA
>7245392-1	TGTTAACAAACAAGGA	AAAAAAAA
>1035652-4	TGTTCTCGGTCTTGTATAACAAGCCTCTAAAAG	GCGAGGGA
>7495825-1	TAATAAAAAAGATGAGAGAGA-GTA	ATAGTGAGGA
>1913536-2	GCAAATTATGGATATTATGATCTAGCTCACAAT	AAAAAAAAAAA
>7220793-1	ACTTGAAGCACAACTC	AAAAAAAAAAAAAA
>6618600-1	AAATGATGTGCGCGTGTGAGGACTGATCA	CCGGGTAAGTTC
>4500363-1	CCGAAAAGCCACTATAGATATCTGC	TAAAAAAAAAAAAA
>3229713-1	CTTAAAAGACCAAATA	GGAGGAAAAA
>2202964-2	CATCTTGCACATCCTCCATAAAAGATAATATTCT--CTTTCCTATTT	AAAAAAAAA
>5146484-1	TCTATACAGAGCTTCGG	GGAAGAGA
>1054076-4	GCGCCACCCCGAGTGCTCCCGTAAGGGAGCTTTTCC	TAAAAAAAAA
>5318133-1	CTCCCCCGTCAATTTCCATAGGGGTAGGAAGTCCATAAA	GATTCCTACCCCCACC
>3328236-1	CTACGGACTCTGTTTCTGCTT	CAAGAAAGAACAGG
>5003943-1	TTGACGAGCTTTACAAAATGAAAA	AAAAAAAA
>6057016-1	TATAGAAAGTGAGCTAGATGAATGGTTTTATTCAA	AAAAAAAA
>3252172-1	TAAAGATCATCGAGAAAGATGA	AAAAAAAAAAA
>5181828-1	TTAGCAGTATGTAGACTGCAATTAAG	AAAAAA
>7704600-1	AGTTAGGTTATGCAGA	AAAAAAAAAAAA
>5134875-1	TCAACCGGGGGAATGGGGGTGATACTGTCGGGCTAGGGGGCAGGAGAG	AAAAAAA
>6673146-1	AGTTGAAATAGTTCGAGGG	AAAAAAAAA
>6822177-1	ATCTATTCGATCTGGATTG	AGAAGACG
>4548193-1	TCAGTCATATCAGTTCA	AAAAAAAAAAAA
>140123-11	CTAGAGGTGATTTTGTGAGTATTATTAATGA-GAG	CCTGGAAAGA
>7636580-1	TCCTCTTCTGAATAAGCATAATGAATCCAAGTATATGCAAC	AAAAAAAACAAAA
>5822656-1	TTCACACGAAAGTTCACATGA-TAAGGTGATTTAAA	AAAAAA
>5267445-1	AGTACCTGGTGGAGTACT	CCAAAAAAAAAAAAAAA
>5593744-1	ACATTAAGACCACTATTATGAGGTTAG	AAAAAAAAAAA
>3424819-1	TGCAAATAAGATAGCTGAATATGG	GGACACGG
>4276289-1	AAGAAATAAAGGAATTTAAAAGTAGTAACGA	GAAAAAAA
>5318284-1	GTCTTCACCACGTGATAATACCGGCTTCCTCACCT	CCAAAAAAAAAAAAAAAA
>533955-6	ATTCAATAGGAATACCACCAGAACTAATAAGAA	GGTTAGAAAGCAGG
>1150605-4	TTCCCACGAGATCGCATTCTGCAGCAGCAG	GAAAAAAAAA
>7553425-1	CTAAGCATAAGGCCGAGTTACA	CAAAGGAGAGA
>6076960-1	TACAATTATGAACATCCTTATCCAGATCTA	AAAAAAAAA
>314447-8	ATCCTAAAGTCGTAAAAGTATATTATCCTGGTCTTAAGTCTCATGTG	AACAGAGATGAAG
>7680547-1	AATATAATTTACCATTCCCCTACAA	AAAAAAAAAAAA
>4424225-1	TTCGTCCTGAAACACGGGCCGGGGA	AAAAAAA
>1416333-3	ATAGTTAAGTTTGCAGCATATAATATGGATG	AAAAAAAAAAAAAA
>1424234-3	GAGCTTAACGCCTCTTATCTAA	AAAAAAAA
>4312555-1	GTAAGGGCTGAGCAGTTGATGAATAACCAGGCTGATGAA	AAAAAAAAAAAAAAAAAA
>7004354-1	ACGAACTTCAACACCTAACTCCTTCCC	GGGCAGGGAACTGGTGA
>4087717-1	TTGGTGGGGTCTATTACAAAGGATCTTTCGA	AAAAAAAA
>6937140-1	TCTTATATACCTCCAAA	ACACGATAAAAAAAGTACAAGAGGTAGAT
>1433572-3	TCTGAGGAAGCTACAAAATTTCTAGAATCCCACGACGATG	AAAAAAAAAAAA
>1397900-3	ATAATAACAGGCTAGCTACTCTGCAATTCAGTTAACTGTTTAATCAC	AAAAAAAAAA
>3945207-1	AAGATGGTAAATCTTCTTTAATCTC	AAAAAAA
>6814911-1	TTATAATATCACTACTGCAAGCTG	AAAAAAAAA
>5125388-1	CTATAGTAGTGGGATTTCTAAAATCGTACA	AAAAGGGAAAAAAAAAAAAAA
>5243968-1	TCAGACTTTTCGGTCCGG	AAAAAAAAAAA
>1713020-2	ATAAACGCAGCTAATGCAAGCATTACACAAATACAAGTAACTGGT	AAAAAAAAAAAAAAAAAAAAA
>4510093-1	ATCTATTATATAATAGGGGCGCAAATAGTCGCTGCTCCGATCATTAAAA	GATCCGAAGAGCGGTTC
>2610090-2	TCCTCAGTTTACAAGTTCCTAGA	AAAAAAAAA
>4022884-1	TAGTCAGATCTGCGTAA	AAAAAAA
>3354261-1	ACAAGAACCCCGTAAG	AAAAAAAAA
>7582002-1	TTTTTTCTTTAAATATTAGCA	AGAAAAA
>950402-4	AAAAAGAAGATTAGTA	AATAAAGG
>1289302-3	ATTCGGCTAAAATTCTTACAAAGGA	GGAAAGAGAAAAAAAAACAGAATAGAGAGAAAAAAAAAAAA
>4361956-1	TTGTCTGAAGAAAATAAATCCG	AAAAAAAAA
>6543042-1	TCGCCGGTTTAGTTGTATTCTCATGCTTCATACA	AAAAAAAA
>3960127-1	GAAACACCACTGAATTTC	TAGATGT
>569822-6	ATAATTTGATCGTAAG	AAAGAAA
>6381235-1	TAGGAGCCGTTGCTGCGGTAACTCTACTTAGTCATAAGCCGT	AAAAAAAAAAA
>3147451-1	ACTACTCACTGTATCTGCGTTATTTAACAATCGT	ATGAAAAAAA
>5717529-1	CTTTGAATCCTCATTAGATTATATT	AAAAAAAAAAAAAA
>2130875-2	CTCCCCTTCAACTTGCAGAAATAGGG-ACTAA	AAAAAAAA
>4965840-1	TTAATAAACTGAAGATGTTAAAAGAAGATG	AAAAAAAAAAAA
>2031996-2	AAGGTAGTAGCTATGCAATACGCTTGG	AAAAAAAAAA
>5033658-1	TAAAAGGTATAACTGTCTATAGGGATAA	AAAAAAAAAAAAAAA
>6572060-1	GTTATCAATGCTTTAA	AAAAAAAA
>2771367-2	GTTACCCCGGGGATAACAGGGTCGTC	AAAAAA
>484770-6	ATATAGATGGTCATCACGCTGATGG	ATGCACCTATTTAAGAA
>549935-6	TCCTTTCTTTATTTATATCC	AAAAAAAAAA
>410925-7	TCCTTACAAGAGACTGTGAATAAGCATACCGAGGCTA	AAAAAAAAA
>4283521-1	ATTCCTCCTTAAAAGAAGGA	GGGAAAAAAAAAAA
>7314615-1	ATTCTTTCAAGTGTAACCCCGGATCGTCTTCAAGAATTAG	AAAAAAAAAAAAA
>2835354-1	TTGATAATAGCCCAAAGTCAGTTCACTAGCG	AAAAAAAAAAAAA
>7073558-1	ATATCACTTACATCTTTAG	AGATCGGAAG
>5677717-1	GTTGTTCATTATAGTCGT	AAGAAGGGGTGAGG
>7761127-1	CTGATTCTATCTAGCTTAGTAGTG	AAAAAAAAAA
>7286842-1	ATGGTTTGCATAACGGAGTTATGGAGTCCCT	AAAAAAAAAA
>3739654-1	TACCTCCTTCTTAATTTCATCTCGTTTT	AAAAAAAA
>4348978-1	TTAGCCAATATGTTGATATGATACAGATTGGA	AAAAAAAAAAAAAAA
>988214-4	CTAGGGAACTCGGCAAAATAGCCCCGTACC	AAAAAAAAA
>6349598-1	ATGAGATAAAGGATGTCGTAACCAAATTATCTTAAA	AAAAAAAAAA
>6475571-1	AAATACGTCCCTATTTTAAGAATATGGAGAAACGAGAAGAGTGTAGTTTTAGGA	TTTTACACGGCC
>2554891-2	CGTATTTAATAAATATAACCCAAC	GAGAAAAAAAAAA
>1265289-3	TTTTAATGGTACTAGCAA	AAAAAAAA
>5263205-1	AAGGCGAGGCCTAATA	ATGAAAAA
>4880047-1	TTTACCGGTTGTCCGGTAGGGCA	AAAAAAAAAAAAA
>4411383-1	ATTATGGGTAAAGTCACGGGAATTTCG	AAAAAAAAAAAAAA
>615641-6	TTGGCATATTATGGGTAGATGTAGCTGGTTTAGATCCTGCTACT	GAGAAAAGGG
>1027025-4	TGGTCTACCATTGATATGGAGGACGATATGA	AAAAAAAAAAA
>1611545-3	CACTAGTAACGGCAAC	ATGGTG
>4895730-1	TAGGACCTATAGTTACTCATTACGATATAATAAAGGCTAA	AAAAAAAAAAAA
>1243932-3	ATAAGCTGGATGATAGGTGGAGCCCAAGGTTCTGGTG	AAAAAAAAAAAAA
>6690314-1	CCATAGGGGTAGGAAGTCCATAAA	GCTTCCTACCACCAAATCCGGA
>1718748-2	AAGAAAACAATCACAATAAGAGGAGTA	AAAAAAAAAAAAAT
>267179-8	CATGTATCCTATACTATATAATGCTATAAAGAA	AGTAGAAAGAAA
>6717880-1	TTAGAAAAAATATTTCTGGTGGGATAATATC	AAAAAAAAAAA
>7346134-1	CTCGGTTCGCACCCGAGAGG-CCCG	AAAGAAGA
>7371043-1	ATGGGGTGGAGGAGTCAACACAACTCCG	AAAAAAAAAAA
>448297-7	ATGACGAAAAGCCGTTTTGAAATAATGA	GGGGAAAATGGTAAAGAAA
>3485417-1	TTATTTAAAAGGGAAAAACTATTATTT-CTTT	AAAAAAAAAAAAAAAAA
>4672631-1	CTGAGGAAGCTACAAAATTTCTAGAATCCCACGACGATG	AAAAAAAAAAAAA
>3552345-1	GAGACCGATAGCGAACTAAGTACCGT	ATAAAAAGAAGTAAA
>5059145-1	TAAAGGAATTGGCGGGGGA	AAAAAAAAA
>7436403-1	ACTGCTAAATTGGTAAGT	TAATGAAA
>3933865-1	TTAAACCAATATGAGAGG	AAGAGGATGGGCGACA
>1469946-3	ATCAGTCCGGGGTTCACACATCATCTAAACCC	AAAAAAAAAAA
>1016440-4	TTTTTTCACTGCAGCAATTCCCG	AAAAAAAAA
>5624777-1	AATCCACTGGGAGATTATTCCACTCTAAACGTATCG	AAAAAAAAAAA
>545251-6	TCTTCATAAGTTTTATA	AAAAAAA
>1045310-4	AAGATGATCGCAGGAGGGTCACCCCCGGATT	AGCGGGGGCGCCCGAGCTAGGTC
>7200573-1	ATCCCTCAGATACAGGCCA	AAAAAAAA
>738919-5	AGTAATAGCATCAGTGATAATA	TAACTCTTGC
>5950610-1	TCATCTTATTCGATAAGTAC	ACAAGAGAAAA
>5764491-1	GTGTGAGGACTGATCATAATTCAATTACC	GAGAGAAAA
>6885631-1	ATTACCGCAGTGCTGG	AAAAAAAAAAAAAA
>7409456-1	ATTGAAAGTTGATATAATGTGTAA	AAAAAAAAA
>982710-4	AAAGTGCGAACCTTAAAAAAAGTATTGGT	AAAGAGTAGTAGAGGGAAGAGAA
>1732157-2	TTCCTTTCCATCATAATGCTTATTCATACTTCTATTC	AAAAAAAAAAAAA
>1391398-3	CTTCTACTAGCCATATCCATACCTA	CCAAAAAAA
[truncated: 62,807 more rows]

## Sheet: BC2
Fasta header	5‘ side of read	3‘ side of read
>4026955-1	TCTTTGGACACTTTGAG	AAAAAAAAAA
>2528479-2	TCGCTCTCATATACACCCCAGGTG	AAAAAAAAAAA
>702779-5	TATACGTACCTACTGCA	TCGGAAGAGCGG
>5520608-1	TAAAAGCCCAGTTGAA	AAAAAAAAAA
>2174594-2	GTAGCTCAACCGGGACATATACCAGTTA	GATGAAAGAGCGAGAGGAAAAAAAA
>1400616-3	TTATAAATCCTTACCCGGCC	AAAAAAAAA
>7243145-1	TCCGCTGGCGAAGGCCTGCA	AAAAAAAA
>6785729-1	TATACACGATTTCATAGCATTCA	AAAAAAAAA
>1263685-3	GACTGGAGGCAGAGTACCATCCCCTG	AGTCTATTAG
>7718137-1	ATTAAAGAAGCGAGAGA	AAAAAAAAA
>2795134-1	TGAGGGCGGACCTGGCGAAGTCTCGGTT	AAAAAAAAA
>605463-6	TTTTTCACATCCCTTAGTTT	CAACGAGAAAGA
>3695306-1	AACATAAACGTTAGCTACCCTAAAGAGCTCCTTTACA	TAGATCAGAAGAGCGGTTCAGCAGGAA
>5902774-1	AGTCGTAGTTGGAGCAA	AAAAAAAAAAA
>5314361-1	GATTGAACAAGTGGTTG	AAAAAAAAAA
>3743153-1	TTCGGCTGGGGCGGCACTCCCGCGAAAA	AAAAAAAA
>5419545-1	TTTCCAATACCGGCAG	AAAGAACGT
>7045379-1	CTGAGGACATGGATAGATTGGACTTAATATCAGCATCTAGAACTGCAT	CGGAAGAGCGGTCCA
>6142488-1	TAGATGAGCCAGATTCA	AAAAAAAAAA
>2260833-2	TGAACAAAGAGGAATAGAAGTCCAC	AAGAAAAAA
>7391941-1	GTTCCTCGCTGAAAGGCTCATG	AAAAAAAAAAA
>7786535-1	GTGAGAAGCTTTTTATTTTTTGTC	GAGAAAAACG
>673907-5	ATCTTTATTACATCAT	CGCGAAAAGAACTGA
>2879458-1	AAAGTAAGGTTCCCTGATGGAAG	TAGAAAAAAAAAAA
>6992266-1	CTGACTTATTCTCTAGC	AAAAAAAAAA
>2695055-2	AGAAACAAATAGCCGAA	AAAAAAA
>4771043-1	CTCCGAACTCGTAGGCGC	AAAAAAAAAAA
>6155354-1	ATTCGTTCCCCTGACCCCGGTCTAG	AGAACAC
>6995242-1	GACGCCTACTTCACCACA	GCGAAAA
>7547553-1	ATT-GTATAAAGAAAAAGAA	AAAAAAAAAAAA
>4983956-1	TTAAACGATTTGTATA	AAAAAAAA
>5019716-1	CTTCTAACCAATTTAGTTTT	AAAAAAAAA
>5317241-1	TAAAGCCGGCCTCCCTGGCCTACCTAGCCGA	TGAAAAA
>5414656-1	AGACGCCTGAAAGAGTAGCAAAGGCTTTATTAGAAATGACCTCAGG	AAAAAAAAA
>2252658-2	ACCCCGAGTGCTCCCGTAAGGGAGCTTTTC	AAAAAAAAA
>4059407-1	GAGGGACTTCAGCTCCGTTATG	CAAACCATG
>3489807-1	CATCGACCCCGCGGTTTG	AAAAAAA
>465443-7	TGGCATGGCCTAAAGTTCAACCAGAAG	AAAAAAAA
>1510839-3	CGTAGTAATCTCTTCTGATTTGCC	AAAAAAAA
>437853-7	GGGTGAGGAAATCACA	AACAACGAGA
>6067313-1	TCCATAGGGGTAGGAAGTCCATAAA	GCTTCCTACACCCACC
>6820009-1	CTGGGCCACAACTCTAC	TGAGACCGGAAGAGC
>5669821-1	TAACGGAGATCAAGCCCGTGC	AAAAAAAAAAA
>6456494-1	AAAAAAAAAAAAAAAAAAAAA	AAAAAAAAA
>1011334-4	TTACCCCGGGGATAACAGGGTCGTCGCGGGCGA	AAAAAAAAA
>1105755-4	ATTCCACGATAAAATTGTGGATTGG	AAAAAAA
>856657-4	CTTTCAACTCTTTATGGAGAAGCA	AAAAAAAAAA
>4931702-1	TTGTAATAGATGAAAGTGTAAGAAAAAGGATGAAAGAGGCCTTACAGAGAAAAAA	AAAAAAAATAA
>3143236-1	AAATGTAACTAAAGCG	AAAAAAAAAAAAA
>3650097-1	TGATGCTGAGAAGGGCTCGGCTTGATCTGTGATGAACCCGAGCCATGCTAACTGA	AGATAGGAA
>6978805-1	ATTCCACGGTAGGGGTGGA	AAAAAAAAAAAAAA
>7441177-1	TTGGTTTGAAGTAGAA	AGGGAAAAAAAAA
>5414414-1	ATCAATTTCCCATAGAGG	AGAAAAAA
>7058720-1	AAAGGTGAGAATATACTAAAA	AAAAAAA
>7629529-1	TTAGATGATGTGTGAACCCCGGA	AAAAAAA
>7691625-1	ATAGTTACAAACTCCCCCG	GACAAAG
>6201959-1	ACAGACTTCTAGAGGA	AAAAAAAAAAA
>7383497-1	CTAAATGCAGGACATGGTGAATTC	AAAAAAA
>6334844-1	CCCGGGGATAACAGGGTCGTC	ATAAAGGAA
>2270995-2	AGCTAGTTCCCCCCGAAATG	AAAAAA
>2032267-2	AGAACCTTACCAAGAT	AAAAAAAAA
>6941368-1	TTTTGGTGGAAATCTTACGAA	AAAAAAAAAA
>2429849-2	GTTACTGAAACTGGAGCTGGTCAATGGGGAA	TGGCTGAAAAAGCAAGGTTCCCTGATG
>1180527-3	TCTCCTTTTCTCCTTCTTTCT	AAAAAAAAAA
>2304686-2	ATTTTAAGGCCATATCGTAATA	GAGTAAAC
>1584076-3	TCTGGCATCGCATAAACG	AAAAAAAA
>4405947-1	AAAACCAGTTATACTACAGAGCGGAAAATGGA	AAAAAAAAAAAAA
>6362113-1	TGGTTCCCTTTCACAGATGCGA	AAAAAAAA
>7686691-1	AAAAAAAAAAAAAAAAAAAAA	AAAAAAAAAAAAAAAAAAAAAAAAAAAAAAAAAAAA
>4966390-1	TAACCTTTTCTTGTTCATCTCGTC	TGACAAGGA
>375914-7	TGAATCCATATGCTGGCTCAG	AAAAAAAAA
>6710673-1	TTTCTAGACGAGTGTAGGA	AGAGAAAG
>6457718-1	TCGCTACAACCAAAAGGTAGAGCTCCT	TAAAAAAC
>2607340-2	CCTAAAAATCCAATATACGTAGTATTGG	AAAAAAAAA
>3620199-1	ATAAAGAAGAAAAATCTTCTGAA	AAAAAAAAA
>2042213-2	TAAAATTACTAAATAGGGATGAAA	AAAAAAA
>663358-5	AAGAAAGAAAAAGATAAAGAAGAA	GACGAAA
>5830332-1	TTTTCTTTCAATGGGTTC	AAAAAAA
>1394136-3	CTTAATTGAGTACAGA	GGGGAGAAA
>5436853-1	AACCTCCAAATTCGGA	GGTTGGCCAA
>5818683-1	TTTTTTTTAAATGTCT	AAAAAAAAAAA
>6429987-1	ATCTAATTGATATTGC	TGGAGGAAAAAAAAAAAAAA
>6608089-1	CCCTCGCACAACTTATA	AAAAAAAA
>1488168-3	TGGAGTTTCTCTCCTCCCTCTC	TGAAAAAA
>4200792-1	GTAGGAAAGGAATCGCTTAAACAAGGATCTAAA	AAAAAAAA
>3798226-1	ACAGAACGCCGCCGTG	AAAAAAAAA
>285609-8	TTCTGTAACTGTCTTT	GACGGTGA
>2244633-2	TCGTGGAGGGGCAAGATCGC	AAAAAAAAAAA
>7724707-1	GAGCTACCCCCTCATAAATGAGGG	GGGGAAA
>2657475-2	GAAAAAAGAAGAAAAA	AAAAAAA
>2477239-2	AAAGTAAGGTTCCCTGATGGAAG	TAGAAAAAAAAAA
>4232684-1	ACATCAATCTTGGCTGCTTTG	AAAAAAA
>5492437-1	TACAAGTTTCTTCTGA	AAAAAAAAAA
>7424160-1	ACGAGAAGGAGGTGAAA	AAAAAAAAA
>479544-6	GTAGCCAAATGCCTTGCC	AAAAAA
>6860248-1	CTATGCTAACGCAATTG	GAAAAAAA
>5421769-1	ATAAAATAATAATAGAGACCGTA	AAAAAAAAA
>7292351-1	GTCACTGGCGTGCGGCTAGAAACCGGGCGATCTA	TGAAAAATCCCCCCCCCCCCCCCCCCCCCCCC
>2309348-2	CTAACATTCCGGGACTAATA	AAAAAAA
>4143458-1	ATCGAAAAAATTGGGA	AAAAAAAAAAAAA
>5428991-1	AAAAAAAAAAAAAAAAAAAAA	AAAAAAAA
>1777196-2	GTTACCCCGGGGATAACAGGGTCGTC	AAAAAAA
>7217882-1	CTTATCAAGATACCTTCG	AAAAAAA
>6639396-1	TAAACCTATTTTGCAAAA	AAAAAAAA
>5067126-1	AGAGAAGCCAGATAAA	AAAAAAAAAAA
>2340401-2	CGTTCCCCTGACCCCGGTCTAGGGGCGAAAGA	TCGGAAGAGCGGTTCAGCAGGAATGCCGAGACCG
>1862685-2	TAACCTTTTCTTGTTCATCTCGTCC	GACAAGGA
>3326165-1	TTGGTTTGAAGTAGAA	AGGGAAAAAGAAA
>6900621-1	CACGTAAATGTAAAGGGGGA	AAAAAAAA
>1636411-3	AAAAAAAAAAAAAAAAAAAAA	AAAAAAAAAAAAAAAAAAAAAAAAAAAAAAAAAAAAAAAAAAAAA
>7359258-1	AAATATAATTCCTTCT	CTCTTTTTTTAAAAAAAAAAA
>4382582-1	TAGAAGAAAACAAACAAATAA	AAAAAAAAAAAA
>5666331-1	CTCGGTTCGCACCCGAGAGG-CCC	AAAAAAAAA
>6160861-1	CTAAATGGAAGCTATTTATATGTAACC	GAGAGAGG
>3961266-1	GATTGAACAAGTGGTTG	AAAAAAAAAAA
>1976847-2	CTATATGTATCCCACCCA	GGAAAAA
>6747569-1	AAGCCGGCTGCCGAGACCCAA	AAAAAAAA
>3363234-1	AAATGGGCTGATGGTCAAAA	AAAAAAAA
>3318749-1	GTTACCCCGGGGATAACAGGGTCGTC	AAAAAAA
>454141-7	TAAGTGCGGAGGATTA-TGG	GATCAAGAAAA
>2443862-2	TCTTGTTTTCTAAGCTGT	ATAACCAAGGGAGTAAAAC
>2951537-1	ATGCCAGATGGACTAAAC	GAAGAAAAAA
>6473429-1	GTAATACCAGCCCCGCGAGTG	AAAAAAAAAAAAAA
>4741021-1	AGAAGAAAACTTCAAA	GTTTAGAAA
>6896482-1	GTGAGAAAAACTTCCTAGGAGGTCTCG	AAAAAAAAA
>1242691-3	ATTCTTCATTTGCTAC	GAAAATTGGGAGGGAAAATGTAAA
>6260128-1	CTCCCCCGTCAATTTCCATAGGGGTAGGAAGTCCATAAA	GCTTACTACCCCCACC
>1474741-3	CTCCACCAGAAAACTGG-CAC	GAAGGGGAG
>7510996-1	AAAAAAAAAAAAAAAAAAAAA	AAAAAAAAAAAAAAAAAAAAAAAAAAAAAAAAAAAAAAAAAAAAA
>4994135-1	TTATTAACTTACTAAC	AAAAAAAAA
>7306412-1	TCATTGATGGTCCATTAGCAC	AAGAAAAGC
>1864839-2	CCAGTCAAACTCCGAACTCGTAGG	GGAAAAAA
>5113110-1	CTACCCCTATATACTAGCTTAATCATA	AAAAAAAAAAAA
>5615044-1	CTGTAAACAATGCAGGCTAGGTGT	AAAAAAAA
>728843-5	GGTTCCCTTTCACAGA	AAAAAAATGAGA
>7135954-1	GTTAGCTTCCTACCCCCAAATCCGGTTGA	AAAAAAAA
>5435908-1	GGATCAACACTGTAGAG	AAAAAAAAAAAA
>861218-4	ATTGGGTGTTATACAT	AAAAAAA
>7562532-1	AGTTGGTGAGACCCATTGAG	AAAAAA
>6337687-1	CAGTTGGTGGAGTAGCTAAGATGATG	AAAAAAAAA
>1094345-4	TTTCACCCAGTATAAC	AAAAAAAA
>5069731-1	TTGGGAAAATATGGCACCAAGTG	AAGAATGAAAGG
>631988-5	TCCTCGCTGAAAGGCTCA	AAAAAAAA
>3170071-1	GGGGCTTAAGCCGGCTGCC	AAAAAAAAAAA
>4625590-1	AACCTTGTAGAGCCGG	AAAAAAAAA
>6875218-1	TCGAAAGAGGATTGCAAAGTCTCG	GAAAAAAAA
>6115459-1	AATCTAGAAATACTTTCTTCTGATGA	AAAAAAA
>6884695-1	TTTTTCCCCGTGACTAGATCTGG	AAAAAAA
>4737559-1	TTCTATCTCAATATCGAT	AAACGAA
>1243070-3	GTTACAAATCAAGAAAGA	AAAAAAAAA
>1004393-4	ATTACGGGAGTACAACTGA	AAAAAAA
>5997714-1	TTAAACTTTTACATGATG	GAAAAAAAAAAA
>7626288-1	TCTATAAGAATGGCCAA	AAAAAAA
>1573790-3	GAAGAAGCTTTACAGAACGCATTCTTCAGAGAACCAGTACCTTGGATAACTGT	AAAAAAAAAA
>7676806-1	TGAATTTGCAAAGCTG	AAAAAAAA
>1773876-2	TTAGGAGGGACATAATCAGAATACTAGAAA	AAAAAAAA
>1331473-3	ACTGTCCTATTTTAATT	CACGTAAAATAAAA
>256414-9	ACCCCGGGGATAACAGGGTCGTC	AAGAGGGTTGCAAG
>1615379-3	AAACACCTCTTTTTTCAAAA	AAAAAAAA
>6460657-1	CGAAGGGAAACCAACTACTGATGT	GCTTTCGGAAGAGCGGTTCAGCAGGAATGCCGTTCCCGATC
>6412858-1	ATGTAGATTTTATTATTTCTTCAGA	AAAAAAAAAAAAAAA
>2018334-2	GTAAGTTTATATGAAA	AAAAAAAAA
>2195891-2	AAAGATCCGGACGTTTACGTTACCG	AAAAAAA
>3997475-1	TTTTTCAAAAACCTTA	GGGGATGAACGAAA
>6194032-1	ATTAAATTCACCTTCTAAACCAGATCTTA	AAAAAAAAA
>7753972-1	ATGATATAGCAGCTTATACAACTTTCGTC	AAAAAAAA
>7334350-1	TTATTTTATTCTTTCA	TCTTTCTCGAG
>5911139-1	CCTGTTAAGTCAGGCAACGAGCGA	AAAAAAAAA
>3014841-1	TTTTTACAAAATATTTA	GGAAAAAAAAAAAA
>5145393-1	TAACCCATTACTTAGTT	CAAGGAGAAACGGCA
>473144-6	ATTCGCCATCCTTAGGTCCTGGTGTA	AAAAAAAA
>1880445-2	ATTTAGCCACATAGAA	ACCAACAGCCATATAACTGGTAGCTTTAA
>7837105-1	GTTACAAACTCCCCCGTCAATTTCCATAGGGGTAGGAAGTCCATAAA	GCTTCCTACCACCA
>545924-6	TTTTTTTATAGATATACC	GGACTGG
>4151538-1	ATTAAAAGATCAGAAGAAA	AAAAAAAAAAAT
>1068648-4	CCCATGGGGACTAACGC	AAGGAGCGA
>3838275-1	CGTGCATACACTGACGA	GGGAAAAAA
>4246115-1	ATTGAAATATATACCGTA	AAAAAAAAAAA
>4323706-1	TCATCCTCACTTACTA-AAA	GCGCGGTTCAG
>5997810-1	GTGATAAATTCTGACAAAATA	AAAAAAAAAAAGGAAAA
>5315727-1	TTCCAAGGTAGAAGACCAGCAGCCCCATCTGGAACTGTACAGA	TAGGAAGAGCGGTTCAGCAGGAA
>5932425-1	ATTCCATGATGGTATGG	AAAAAAAAAA
>3110946-1	TAGAACATATGCACCGGAA	CTGAGGGA
>2390497-2	TTACGCTATATCGACCTTTGG	AAAAAAAAAA
>398163-7	TTTTAGAATTAAAGGAG-ATAACGAACA	AGAACGCAAAGGCGG
>7837000-1	AAAAAAAAAAAAAAAAAAAAA	AAAAAAAAAAAAAAAAAAAAAAAAAAAAAAAAAAAAAAAAAAGAG
>6803146-1	TTAACTAAGGACGTAA	AAAAAAAA
>4130905-1	AAAAAAAAAAAAAAAAAAAAAAAATA	AAAGGG
>1202114-3	AGCTTAGCTCGGTAGAGCGCT	AAAAAAAA
>5868116-1	TCGGCTGGGGCGGCACT	TCGCCGGTTTAGT
>6650428-1	TCGGCTCTTCCCACCCTGGGGGTG	GAAAAAAAAAA
>4724935-1	CTTCCCTCAGATATTGGAATACCAGTTGATTTATACGTTCCGG	CAAAAAAAAAAA
>5246452-1	GGAATAGCTGAAGGACCTTTCTTTGCTGGCGTTATGT	AAATCGGAAGAGCGGTTCAGCAGGAATGC
>4291519-1	TTCCTGACAGTCATAAAATGGA	AAAAAAAAAAA
>7495286-1	ATGGTAGATCAACTAAAAAAA	AAAAAAAAA
>2424908-2	ATTTTCAACATATGGATG	AAAAAAAAAAA
>2836791-1	AGGTATGGATATGGCTAGTAGAAGAAA	AAAAAAAAAAAAAAAAA
>2715436-2	TTATCCCAATAGTACC	GAGAGGAGA
>6101650-1	TCAGACACTGTCATCC	AAAAAAAAAAAAAA
>1383715-3	ACCCCGGGGATAACAGGGTCGTCG	ACGATAGAAG
>7272088-1	ATCATTAGTCTTAGGAAAAGACG	AAAAAAAAAA
>3614749-1	CTTTTTAGCATCATCAA	AAAAAAA
>7813347-1	ACAGCGTCAGGTGGGCG	AAGAGAAAAA
>7463089-1	CGCTGAAAGGCTCATGGGCTATTCCCCGCTCATGA	AAAAAAAAAAAAAAA
>2416950-2	ACCAAAAGAGCTGTCTGTTCTTC	GGGAAAGG
>3649857-1	AGATTCCCATACTGACG	AAAAAAAAAA
>705813-5	GATGCTGAGAAGGGCT	AAAAAAGAAAAAA
>2866859-1	TATACTTTACGTTGCAT-AAGA	ACGAGAAGA
>973921-4	TTTATAATGCGCGGGGGTGCCCGAGCTAGGTCAAAGGGGGCAGGCTTA	AGAAAAAAA
>1380319-3	GATAGGAAAACCAAGAGTCCGG	AGTCAAGGGA
>3980775-1	TACAGATAGGTCAACCAGA	AAAAAAAA
>1036976-4	TTAACCTCCAAGAAATTCC	GTAAAACAGC
>4370857-1	CTTATTATTTCATCTAT	AAAAAAAAAAAAA
>5988341-1	TGCTGTGTATAATCTTCCTCTTCAAGGA	AAAAAAAA
>5358277-1	GTTTTTATGTAAAGGAA	AAAAAAAAAAAAAAA
>6773740-1	TCTAACCATATCTAAAGACA	AAAAAAAAA
>6729137-1	TCTTCTACTCCATCAA	TATAGGTTTCA
>3575019-1	ATCAATAAACATTTCTCA	AAAAAA
>1278864-3	TTCTATAAATCCCAGCTATCCACA	AAAAAAAA
>3767445-1	ATAAGGAAAATAAAAGAA	AAAAAAAAAA
>4561427-1	TCTCAGCAAGTCTTAA	GAAGAAA
>5451391-1	CTCATGTTTCATATGTT	AGACAA
>3834523-1	TTGGCATCATCAT-TGCCCCGTTCGGCTGTGAGCCTTTCACTCGTTTTATAATTTCT	AAAAAAA
>3078253-1	TACGAGTTTACGCATG	AAAAAAAAAAAA
>7734885-1	TAATAGCTTCGATATG	GAAAAAAAA
>1589924-3	ATGCAGTCATCTTATTCGATAA	AAAAAAA
>2995767-1	ATATTCAGTAAAAGATTTA	GGCCAAGGAGA
>6561070-1	TTTACCAGATCGCTTT	GGGGAGTG
>4515120-1	CCTCCACTACAGTGCT	AAAAAA
>3985303-1	TTGGAAGCAAGCGAAGCAAGAAAAA	AAAAAAAAAAAA
>6255029-1	TTTCCGTTAAATACGC	AAAAAAAAA
>6349206-1	GTGAGTGGGGCCACCGCCCCATCCAAGCG	AAAAAAAAAA
>1829920-2	AAACTCCGAACTCGTA	AAAAAAAAA
>3769705-1	CTCATAACTTTTTAATCCG	AAAAAAAAAA
>3073976-1	CATCAAACTCTGATCACGA	AAAAAAAA
>295363-8	CGGCTGGGGCGGCACTCCCGCGAAAA	AATGAGAAAA
>33999-18	TGGGTGGTCTGGGAAGAATTGATACAGGCG	AAGAAGAAAAA
>2920247-1	ATCCAGGCCCCGCTACCA	AAAAAAAA
>742964-5	CTTTCTAGGAAGACTTGAAGAA	AAAAAAAAAA
>7768566-1	AAAAAAAAAAAAAAAAAAAAA	AAAAAAAAAAAAAAAAAAAAAAAAAAAAAAAAAAAAAAAAAAAAA
>7815856-1	TTCGTAACGGAACGTTCAGAGCG	AGCAACGCGAAGAAAA
>3366986-1	TACACTCTTAGTAAGTG	AAAAAAAAA
>7512789-1	TATGCAAACCATACAAGTATC	AGCTCC
>7793679-1	TGTATTCAAAACCGTA	AAAAAAAAAAAAAA
>5280001-1	TCTTTCCACTGGCGTT	TTAGCGTC
>1463362-3	TTACGATCAGCCGAGCTAT	AAAAAAAAA
>4612898-1	CTTATAAAATAAATGC	AGATCAAAAAAAA
>847598-4	TTTTTTAACTTCAGCGCATTCCCA	GAAAGAAGAAT
>3728241-1	ACACGATTTCATAGCA	AAAAAAAAAAA
>5518388-1	CCGGGGTCTTGCCTTTCGTCCTGAAA	AAAAAAA
>5468922-1	ATCCCGGCGGGCCCGC	CAAAAAAAAA
>3600676-1	ATCCCGGCCGGTCCAC	CAAAAAAAA
>4253849-1	AGGAACATTAGAGCAAATGTTAGAA	AAAAAAAA
>4455161-1	TTCTCTTCATACAAACACGATA	GATGGAAAAAAAAA
>5020039-1	ACAAGTAATTATGAAGCA	TGACGGA
>895885-4	TTGAAGCTTTAACTGG	GGCAAA
>5688116-1	GTGTGTATGAGCCCTCAAGA	TTTTTTCC
>3637699-1	GGGAACTCGGCAAAATAGCCC	AAAAAAAAAAA
>5638044-1	TAGGGGGATGTATTGCCCCGGCCCAGTTTTAGAAAC	AGATCAGAAGAGCGGTTCAGCAGGAATGCC
>4773827-1	TGCACAAAACGGCTTT	GAAGAA
>3731760-1	TTAACGTATACTGCCCAGAATTTCG	AAAAAAAA
>4764588-1	TATATTCGAGACATTAG	AAAAAAA
>558723-6	TGCAATTAGTTCTGGATACACTTTCG	AAAAAAA
>4707138-1	CGCTGAAAGGCTCATGGGCTATTCCCCGCTCATGA	AAAAAAAAAAAAAAA
>330757-8	TCGTTCCCCTGACCCCGGTCTAG	AAAAAAA
>3318231-1	ATCCTATACTCCGTATCAGCCAG	GGCAAGGAGTA
>5592838-1	GTCTAGTATTATCAATAGAGAAAA	AAAAAAAAAA
>3115002-1	GTGGTCGGGACTCTTACTGG	AAAAAAAAAA
>3577277-1	GTTACAAACTCCCCCGTCAATTTCCATAGGGGTAGGAAGTCCATAAA	GCTTCCTACCTCCAC
>6779634-1	TTGCCTTTCGTCCTGAAA	AGATCAGAAGAGCGGTTCAGCAGGAATGCCGAGACCGATCTCGTATGC
>2308865-2	CACGATGATGAATACTCGGC	GTACCGA
>6240484-1	AAAAAAAAAAAAAAAAAAAAA	AAAAAAAAAAAAAAAAAAAAAAAAAAAAAAAAAAAAAAAAAAAAA
>6459062-1	CTACCGGTAAACCTAAGGGTATA	AAAAAAAAAA
>4101677-1	ATCCCGTCCCCCGCAC	CAAAAAAAAAAAAA
>7351467-1	TCATGGAGTCCTCCAAAACA	AAAAAAA
>3911814-1	AAATACGCTAGAAGTGCCG	AAAAAAAAA
>6449715-1	CATAGGGGTAGGAAGTCCATAAA	GCTTCCTACCCCCGCC
>6988405-1	TATTGGTAATGGGGGC	AAAAAAAAA
>3252508-1	TTTGCCTATTCCGATAAA	ACGAG
>4045257-1	TCTTTTAATTTTCCGA	GAGAGTAGAAAAAAAAG
>1501172-3	TAAATAAAGCATGGGTATTATTATAAATAC	GGGTAGGGG
>7295635-1	TTTTTCTTCTAAACACT	AAAAAAAAAAAA
>618038-6	TTGATATCTATGTCAGTAGAA	AAAGAGA
>5679261-1	AAAAATTAGGAAAAAAA	GAGAAAAAAAAAAAA
>1702686-2	ATAAACCTACGATATCC	CGAGTGAA
>1822192-2	TTCATAGCATTCATGTAC	CGGAAAAAAAAA
>1830534-2	ATACCACCCTTCTCATTT	AAAAAAAA
>3318771-1	TTATGAACCTACGTTAGAGCAAATTAAG	AAAAAAA
>2973382-1	TTTCTCTTTTATAACGTTTCAAG	GAGCGTGATTGAAAAAAAAAAAAAAAAAAAAA
>4715148-1	CCATAGGGGTAGGAAGTCCATAAA	GCTTCCTACCGCCA
>2876332-1	TCTGCGGAGAAGCAATGGCTAACCGAAG	TAAAAAAA
>2399458-2	TTTAAGGATGATTCCG	AAAAAAAAAAA
>6671663-1	TAAATAGATCTCCAGCAAA	AAAAAAAA
>6549749-1	TAAAAACATAGGTCCC	AAAAAAAA
>7580216-1	GCACTAGCATTATACA	AAAAAAAAA
>5012157-1	TAGCGAACTAAGTACCG	AAAAAAAAAAA
>7138969-1	ATGCGTTCGGGGCGCAA	AAAAAAAAAAAA
>3655592-1	ATCAAATCTGGAGATGC	AAAAAAAAAA
>4243078-1	ACGTATTTTTCCTTCTCTTAAACAGT	CAACAAAA
>6995951-1	TCCCTAAGACATTTCGAA	AAAAAAA
>1416726-3	GATCTGCACCTTTCTTCATATAAGGTTG	AAAAAAAA
>5037688-1	TTAACAACTCTTTTGAT	AAAAAAA
>4973036-1	CTCCGAACTCGTAGGCGCCGAA	AAAAAAAA
>2642725-2	TTCTTTTAAGTAATAGATCT	AAAAAAAAA
>1859599-2	AATCCCGGCCGCGGCAC	CAAAAAAAA
>5836547-1	GCAAATAGTGCAGCAAA	AAAAAAAAAAAA
>6763831-1	ATTATGATCCAGAAAAA	AAAAAA
>7182835-1	TTTTTCAATCCAAACGCA	AAAAAAA
>5092979-1	ACCTGGAGTGAGGTATAAGG	AAAAAAAAAA
>6076715-1	CCAGTTGTTGATGATTTGA	AAAAAAAAAA
>4956644-1	TTATCAAAAAAAAAAAAAAAAAAAAA	AAAAAAAA
>4363339-1	AAAAAAAAAAAAAAAAAAA	GAAAAAAAAA
>6391695-1	ATACTATTACTTGCAA	AAAAAAAAAA
>211957-9	TTCCTCTAATACCAGTTCCG	AAAAAAAA
>3941374-1	GGGTAACTCTGACCCT	AGCTGACGGAAAA
>5848622-1	ATCTAAAACCAAATAT	AAAAAAAAAAAAAA
>3375983-1	TTGGCCTCCAGTCTGGTTTAAAGCCGGCCTCCCTGGCCTACCTAGCCGAACT	GACTGTCGGGCTAG
>4371105-1	CCTTCTAAGAACGAAACCAT	CTCAGTTGG
>3263554-1	AACCCCGAAGGCATAGGGAAA	AAAAAAAAAAAAAA
>2428014-2	GTAAATGAGGTTACGGAA	TGTGAAAA
>7342253-1	CCATAGGGGTAGGAAGTACATAAA	GATACCTACCCC
>4589675-1	ACAAACTCCCCCGTCAA	AAAAAAAAAA
>7836664-1	AAAAAAAAAAAAAAAAAAAAA	AAAAAA
>5047514-1	TCTTTAGCACTAGCGGCAGTCGCTGCTGGTGCGGAT	CTGAAACGG
>1415259-3	CCCGCTAGCCCGAAAGGGTGTGAACGGGGGCTAAATCCTGGCCA	AATGCCTCGCCGG
>967838-4	TAGCCCAAACCAAACC-GCCGG	AAGAAG
>3428714-1	TTCTTAATAGCTGCTT	AAAAAAAA
>7830611-1	GTCCTTCCACCTACTTTCC	GAGAC
>4724690-1	CATAGGCGAGGAGTCCTGGAACGGTTCCTCGCTGAAAG	ATAGGAAGAGCGGTTCAGCAGGAATGCC
>7352367-1	ATCAATAAACATTTCTCA	AAAAAA
>466684-7	CTGAAACTATCGGATA	ATCCAGATC
>7328968-1	TGTTATAAAGAATCCGTGGC	AAAAAAAAAA
>1580416-3	ATCCTCCCTCAAAAAATCTGTAGA	GGAGAGAAAGAAG
>5809467-1	TTAATAAAAACATAGG	AAAAAAA
>264456-8	CGTTCCCCTGACCCCGGTC	GAATAGGATA
>787278-5	CTTCATTAGTGACAAATGGT	AAAAAAAAAA
>2492054-2	CTAATATACTTTCTGGAGGAGGA	AAAAAAAAAAAG
>7129038-1	ATCATGGTAAGACTACAC	AAAAAAAAA
>2981318-1	AAGCGGGAACCCCTCCCCGAAAA	AAAAAAA
>6871599-1	CCTTGCCTGACTTGCGGAGAGGAGGTGCATGGCCGTCGTCAGCTCGTGTTGTGAAATG	AGACGGAA
>7187832-1	ATGAAGCATGAGAATACAACTAAACCGGCGAAG	AGCGGAAGAGCGGTTCAGCAGGAATGCCGAGAC
>5082914-1	ATTAAGGGAAAAAATA	AAAAAAAA
>5920908-1	TCTGGAGAAAAGTTCG	CCCTCGTC
>2646899-2	GTAGCTGTAAAATTCGAAGATGAAGAGAATGCTTTCTATCTGATAAGTGATGA	CTATCATCTCC
>3412975-1	TTTAGTTGTATTCTCAT	AAAAAAAA
>6310801-1	TTTGCCTGCACCGTCAAG	AAAAAAAA
>4436943-1	TTGGGCGATGCTATAAATTATAAACTTATTACATCAACCTTA	TCTCCCCCCTCTCTCTATAAGAAA
>7198267-1	AACGGTAAGAAAGCCAT	AAAAAAAAAAAA
>636909-5	AAAAGGACAAAAATAAAAATAGAAAAGTTTTTAAACCTATTTTG	GGGAGGG
>5008551-1	TTAAAGGAAATTAATGATGAAGGTTGGAGGAGCCTTGATTCC	AAAAAAAAAAAAAA
>964926-4	TAATGTTACAGTAACCGAAGTTAATCCATACGA	AAAAAAAA
>124676-11	TGCGCTAATAACTAACT	GAGATCAAAAAA
>6173946-1	CTTGTGATAGAGTAGAA	AAAAAAAAAAAAAA
>3324855-1	CCGCCCCCTTTGACCCCC	GAAAAAAAAAAA
>3010653-1	TATTTCGTACCAAAATT	AAAAAAA
>5974457-1	TCTATTTCATCTAACTGCAAA	AAAAAAAAA
>5187973-1	TAGACTACGATCCAAACACGGCATAT	TCCAGG
>606823-6	GATTGAACAAGTGGTTG	AAAAAAAAAAA
>4576859-1	TTTACGGATTGCTCTATGCA	AAAAAAAAA
>3018812-1	TTTTATTGCTTTTGATTAA	AAAAAAAAA
>3193671-1	GTGGTCGGGACTCTTACTGGG	AAAAAAAAAAA
>1745824-2	ATAAGATGGTTTTCGTAGAAGGTGCAAAGAATCCAAAATCCG	GAAAAAAAA
>3264653-1	AAGGAATTCCACTGTAG	AAAAAAAAAA
>2418552-2	ATTAAAGGAATTCGGTGA	AAAAAAAA
>4463032-1	CAAAAAAAAAAAAAAAAAAAAA	AAAAAAAAAAAAAAAAAAAAAAAAAAAAAAAAAAAAAAAAAAA
>6404898-1	ATTCTTTCATCTAATA	AAAAAAAAAAATAGAA
>4204003-1	CCTGCCGCAGTTGGGATCGA	AAAAAAAAAAAA
>4911779-1	TTGAACCCGGGATTCCCGAATGGGACCTCCTGCCCCTTTGGGGCGCA	GGAGGTCCCATT
>6999930-1	CCCTCGACTAGCCCCAATGA	AAAAAAAAAA
>3525195-1	GACTCCAGAGGAATGT	CAAGCAAAAAAA
>6797871-1	TTCATAAAGTCTAGATA	AAAAAAAA
>7819948-1	ATCTAATATATTTTTTTCA	GAAAAGAAGGAAAAAAAAA
>3927126-1	AGGTTGGTACGGCTTCAAGCCTATGACTCATGAGGTCTCG	AAAAAAAA
>879524-4	CTAATAAATTATTATCAGAATT	CACAAAAAAGC
>3282751-1	CTTATAAACGGAAACTCA	AAAAAAA
>6671686-1	GTTACCCCGGGGATAACAGGGTC	AAAAAA
>7727162-1	ATTGGTAAAAAATACAAAGA	AAAAAAAAA
>5973664-1	AGGAAGTATAAGGGTA	AAAAAAAAAAAAA
>4437284-1	CTCCCCCGTCAATTTCCATAGGGGTAGGAAGTCCATAAA	GCTTCTTACCCCCACC
>2484206-2	ACAATGAAATTATATTGAATAAG	CGTAAAA
>1985984-2	TAAAGAGGGAGATCTA	AAAAAAAA
>3343351-1	GGTAGAAGGGGTGCCTACTGGGGTCGTAAACCGGCCTCAGTAGGTCGCA	AAAAAAAA
>5271365-1	TCATGATGACGCTCGGAAGGA	AAAAAAAA
>4623962-1	AATGCAGTAAAATCTA	AAAAAAAAAAA
>6374053-1	AACTTATGATAAACTTATA	AAAAAAAA
>5374753-1	TAGTTCCGTTAACAACTCTTTT	TTTCTCTCTTCCTCTCTTTTCCTCCTTCCTTCCTCTCCCTCTC
>1732230-2	TGGGTAATATCATGGTTTGCATA	CAAAAAAAAAAA
>2725408-2	ATCATAAATATCGTTA	AAAAAAAAA
>1740214-2	GTTCAAGTCCGCCCTCGTA	AAAAAAA
>4214795-1	TTGTCTTCACCACGTGATAATACTGGTTGCCTGAACTTAAATCTATCTTCAATTAGT	CGCTTAGAG
>1608222-3	TCAGAAACAATCCAAAGAT	AAAAAAAAA
>2867622-1	TCTTTGGACACTTTGAG	AAAAAAAAAA
>2474925-2	TTGCAGGCTCAACCGG	AAAAAAAA
>2198774-2	AATCCGGTTGATCCTGCCGGACCCGACCG	AAAAAAAA
>3901222-1	TTTACACCAAACTGCTATT	GCGAAATGAA
>7834701-1	AAAGATATCTCTACTTCTCGCTACGG	AAAAAAAA
>2260816-2	TGGCTTAACTTGCGACAACATGTATA	AAAAAAA
>6951160-1	TTTCGATATTTACTTAAC	TGAGATC
>7408262-1	AATCCGGTTGATCCTGCCGGACCCGACCG	GAAAAAAAA
>891008-4	ACCCTCCACAGTAATCACA	AAAAAAA
>6329713-1	ATGCCAAAAAACATGCTCCTGCGATAATATTCG	GAAAAAAAAAAAA
>3757526-1	GCGGCTGGCTAGAACGCG	GAAGAGCGGTTC
>4648270-1	CAGAACAGAAGGATAA	AATGAGATA
>7671716-1	CCGGCCTTCCAAGCCGGTGATC	ACGATAA
>6094354-1	TTATTAAATTCCCAGA	AAAAAAAA
>4209049-1	CTAACATACCTGTATATGAA	AAAAAAAAAAA
>477535-6	TTTATCTGAATATAAAG	TAGAAAAACAG
>5219516-1	CTTTCGATTTCAGCCGGACC	CGGAG
>4772981-1	TTGTTGGTCCTATACGATCT	AAAAAAAAAA
>4187688-1	CATAGACACTATAATA	AAAAAAAA
>266992-8	ATGCCCCGAAACCCCTGGGCCGCACGCGGGTTACAATG	CAAGGGGGGGGACCAAGAA
>4866165-1	ATATACGAGTATGAATACT-CAC	ATGGGAAATAAG
>3101818-1	TACGACGAAGTCTACTTCGCCCCTTCTACCCCTATAATAGAAGACA	AGAAGAAAAAAAAA
>4967102-1	TTCTGATTTCGCTGAG	GGCAGAAA
>6107386-1	CAAAAAAAAAAAAAAAAAAAAA	AAAAAAAAAAAAAAAAAAAAAAAAAAAAAAAAAAA
>3801342-1	CTAAAGTAACCACGTCCCATACCCTATTTACGGGTGGAACATACCCAGTT	CCACCCGTAA
>3647675-1	AACTGTAATACTGAAAAAGTATTAAATATCAGCTAT-ATATAA	AAAAAAAAAAAAAAAAAAAAATAA
>4535224-1	AGCATGCCCCGAAACC	GTATCTATAAG
>4915126-1	GTCACTGGCGTGAGGCTAG	TGCCTGCCCGTTAAAG
>2348357-2	ACGTACTGTTCTAGTTCGTATTTGG	AAAAAGATGCAAG
>6891287-1	CTCCGAACTCGTAGGCGCCGAAGAAGGGGA	AAAAAA
>4170340-1	CGACGTAATGAAAATATTAAAA	GATCGGAAG
>6532-286	AAAATTAAAATTTTTAC	CGCTTCGGCGTTATAACCTCACACTCAATCTTTTA
>3271909-1	TCTTAGAGAGGCTGGAGTAAATACTGTA	AAAAAAA
>6251760-1	TCTCCCTAACCACTAATTCTCCAATCCTTGACAGACCG-AATA	CCAGAAGAAGAA
>906720-4	GTTTGCTACATCGATGTCGGC	GAAAAACAAA
>5575556-1	CAGGAATCTGGAGGAAA	AACCGTA
>6708986-1	TATGGTTTGCATAACGGAGTTATGGAGTCCCTCGC	CAGAACGGAAGAGCGGTTCAGCAGGAATGCC
>681414-5	GAGGAGGCGAAGAGGATTCACGAAA	ATCCTCTTAAA
>1084728-4	CTTCTACTACTGCCGTC	GAGAAGAG
>3547895-1	CTTAAAAAGAAGATTGGAGGAAGTGAAAGCTAAATCATGATG	AAAAAAAAAAAAAAA
>7050184-1	TTCGCTTTACCTATCA	GGAAAGA
>4504943-1	AACTACATCACTAGCTCCTAGCTCTAACG	AAAAAAAAA
>139608-11	ATCCGACATGTATGCAAGTATGCCCCGC	ATATAGAGC
>1191546-3	TATAATGGTAAACAATCTCA	AAAAAAAA
>7554730-1	ACTGCTGACGCATTCGACCTCG	AAAAAAAAAAA
>1443169-3	TTTGACTTCACCAAAGCCAAACCCG	AAAAAAAAA
>3621695-1	TGGTCAAACCTTAACTGG	GAAAAAA
>2912247-1	ATGAAAAATTTATGGATCTCGTAAATGA	TAGATCAGAAGAGCGGTTCAGCAGGAATGCCGAGACCG
>2573613-2	TATACACGATTTCATAGCAT	GGAAAAAAAAAAAA
>4201557-1	ACCTGCGGCTGGATCACC	AAAAAAA
>7315724-1	CTAGAACTAGTTCTATCTTTTTCT	AAAAAAAAA
>878801-4	TTTCCCTAGTTTTAAATTAA	AGAAAAAAAAA
>6313107-1	AGGAGGAATAGCTGAAATTTTTAA	AAAAAAAA
>3969279-1	ATCACCCAATAGGTGCG	AAAAAAAA
>7710761-1	TAGAACGCGCCCGACGG	AAAAAAAA
>4977964-1	TGGTCAATGTTCGCAAGTA	AAAAAAAA
>1766052-2	TGGGCTTAACACCGGCTGCTG	AAAAAAAAAAA
>444664-7	CTCCGAACTCGTAGGCGCC	AAAAAAAA
>4739374-1	AGCAAATGTTAGAATCAG	AAAAAAAAAAA
>982131-4	TAATATCACTTTTTTCTTTTTTAT	AAAAAAAAAA
>6348786-1	GTATTGAACAACGAGGA	AGTAGGGGAA
>1674131-3	CTCTTCCCACCCTGGGGGTGCAGCT	AGATCGGAAAA
>4026711-1	GTTTACTATCTACAAGCCG	AAAAAAAA
>6642566-1	CGAATCCCGCCGGCGGCT	CCAAAAAAAAA
>2842578-1	TTGGTTCTGATCATACATAAGGTATTGGACATGAAGATAGATTTTTTTTCTTCCAGT	AAAAAAAA
>7462895-1	AGTGACTTCTGATTTGA	AAAAAAAAA
>4896852-1	AAAAAAAAAAAAAAAAAAAAA	AAAAAA
>4512473-1	TTTTGGCAGAAACAGCGCA	AAAAAAAAAAA
>5047709-1	ATGATCTGTACTACATCTGCTAAATTCGTACCG	AAAAAAAAAAAAA
>2705998-2	CTAGATGAACTAAAAGGAGTACTAGAAAAGATAAAATTAGT	AAAAAAAAAAAAA
>4201339-1	AAAAAAAAAAAAAAAAAAAAA	AAAAAAAAAAAAAAAAAAAAAAAAAAAAAAAAAAAA
>534292-6	AGCTCGGAGGTTACTTTCCCTCTCTTCG	AAAAAA
>6368728-1	ATTTTTGTTTTTTAAAAGGTTTTATGCCAGTTTTCCCAATATATGA	ACAAAAAA
>681114-5	CCAGGTCGTTATGATATCTTCAGCCGTGTCGTTAAGG	GGAAAAAAA
>4467430-1	TGCCGGACCCGACCGCTATCGG	AAAAAAA
>7816533-1	ATCATTAGTAAGTAAAAGAATTTCTGAAAAAGTCATGAAA	AAAAAAAAAAAAAAAAA
>4150154-1	AAGCTAGTGTAGTAGA	AAAAAAAAAA
>2106621-2	CTATTAAGTAATAAGAAACTCCCTCAAA	AAAAAAAAAAA
>873693-4	TTAGATGATGTGTGAACC	AAAAAAAAAA
>4190443-1	ACTTAAGACCCCCAAGTAAGAGGTCCGCTGGCGAAGGCCTGCA	AAAAAAAA
>1207867-3	ATGAGACTTTAAAATCCATAAAGTCAA	AAAAAAAAA
>5417523-1	TTTATCCACTATTCGCTATATTTTTAACTATGTTAA	AAAAAAAAAAA
>6181891-1	TGATGGATTTCGCACGAA	AAGAAAAAA
>3945284-1	TTTATATCCTAGCAGGGAATG	AAAAAAAAAAA
>6858287-1	GATAGATGTATCAAAAGATA	CAAAAAAAA
>5615207-1	TAAGTAAAGCGGAGATGTTAGTTAATCAATTTAAATGTGTAGGTA	GTTGGGTGAGGGGGG
>1485592-3	TCCATTTTGGTAAACCAAACGTCCAG	AAAAAAAAAA
>6843165-1	AATACGAAATTCCTTGTTTAGA	AAAAAAAA
>430533-7	CTGAAAAATAAATAAG	AAAAAAA
>2138623-2	ATTACCTATTCGTCTC	AAAAAAAAAA
>4361835-1	CTTACCTACCCGTAGG	AAAAAAAAA
>6679147-1	TAGTTAGACATTCTCA	AAAAAAA
>920679-4	GTTCCCCTGACCCCGGTCTAGGGGCGAAAGACCAATCTAGCTCG	AAAAAAAAAAAA
>5547272-1	GTAGACCATTAGAAGATCTTAGAA	AAAAAAAAAAAAA
>6526829-1	TGCAGTATTTAATGGA	AAAAAAA
>5022760-1	GTATTGGCCTCAGAAGACGTTGC	TGAAAAAAAAAAAA
>6097877-1	AGCTTTATCCACCTTA	CCAGCAAA
>1028686-4	ATCATTGTTAAACGAG	TTGCTCGATTAGGAATGG
>4829143-1	TAAAAGCCCAGTTGAA	AAAAAAAAA
>1752451-2	ATTATTCCACTCTAAACGTATCG	AAAAAAAAA
>5036071-1	CTCAAGTGATAAGGGTTGA	AAAAAAAAAAAAA
>1872678-2	TTTTTCCGTCTCTAATAC	GTTCGTT
>3746561-1	ATGATACACCAGGGTGTA	GGGAATGAGGTGAAGGAAA
>2514466-2	GCTCCTCGGGCGCCTATGCGTAGAG	CAAAAAAAA
>925399-4	TTGGAGATGAAACGGGAA	AAAAAAAA
>316205-8	CTTATCGACTCCAAGTGA	CGGAAGAGC
>986380-4	TTGACGTACTCTTTTAATC	AAAAAAAGGCTAG
>7022062-1	TTAGCGCTGACGCATTGG	AAAAAAAAAAA
>5595120-1	GTTACAAACTCCCCCGT	AGAAAAAAG
>5581291-1	CTCCGAACTCGTAGGCGC	AAAAAA
>1057616-4	TTCCTTTCTCATTAGATAAACTCCCG	AAAAAAAAA
>4887464-1	AAGCGAATTTGGCGTA	AAAAAAAAAAAAA
>2503590-2	TGTATTCTTCTTGTTTA	AAAAAAAAAAA
>6908065-1	TACTGAAAGAGTAAGAGAGA	AAAAAAAAAAA
>3304898-1	CCAGTCAAACTCCGAACTCGTAGGCGCCGAAGAA	AAAAAAA
>3576896-1	AAGTCCCAAGAATTAAAA	AAAAAAAAAAAAA
>2565243-2	TGAAATAGTTAATGAATTAAGTAAA	AAAAAAACAAAA
>6155923-1	ATAAAATAATAATAGAGACCGTA	AAAAAAAAAAA
>4121777-1	TCCATAGGGGTAGGAAGTCCATAAA	GCTTCCTTCCCCCACC
>2577561-2	AAGTCTAAGGATGTAAA	AAAAAAAAAAA
>5432181-1	CTCGTGGTTAAAAAGACGGAAAAAATTCTCG	AAAAAAAA
>7019102-1	AATGCCGCGTGCGGAACTGATGGTATTGTAACGGTGAATCCGAGGCTA	AAAAAAAA
>7422884-1	TGGTTCCCTTTCACAGATGC	AAAAAA
>6221425-1	AAAC-TTATCTCAATATAGTC	AAAAAAAAA
>765758-5	TTTAAAGATATTTTGA	AAAAAAAA
>5282116-1	GCCATGGTACTACCCTCTACTC	ACACC
>5639431-1	TTCTAAAAATACCAAACATAGC	AAAAAAAAAAA
>3805482-1	ATATACAACAACAAGGAGGA	AAAAAAA
>523161-6	GTGAATAAGAATGGAGTACAT	GCGAGTCAG
>5125259-1	TCCCGATGCACTGGAGAGAGCACCA	AAAAAAAAA
>6795203-1	AAAATAGATGGAAGAG	CGGTTCAGCAGGAATGC
>6415208-1	AAATGGGCTGATGGTCAAAA	AAAAAAAA
>206298-9	TATACTTTACGTTGCATCA	GAACGAGAAGA
>7159042-1	TACAGATAGGTCAACCAGA	AAAAAAAAAA
>3604079-1	ACATACGGTATGCCTCATCTTTATAAGA	TGAGGCATACCGT
>4879536-1	GGGTATGAGGCAGGAAGCCTT	TTCCGTT
>989378-4	ACCCCGGGGATAACAGGGTC	AAAAAAAA
>6437582-1	AAAGGAATTGGCGGGGGAGCACCA	AGAAAAAAAAAAA
>5957735-1	TTAGATGATGTGTGAA	AAAAAAA
>4786141-1	CTAGAAACCGGGCGATCTA	AAAAAAAAAAAAAAA
>3675126-1	ATAATAGTGAGAGAGCAGA	AAAAAAAAAA
>5953543-1	ATTACTCAACTTTTATGT	AAGCAACAAAAAAAA
>1107469-4	TATCCGAACGAGACGACAT	AAAAAAA
>6262102-1	AAAAAAAAAAAAAAAAAAAAA	AAAAAAAAAAAAAAAAAAAAAAAAAAAAAAAAAAAAAAAAAAAAA
>5270273-1	ATTCCCCTAATGAGTA	AAGGATGGGGA
>7528613-1	ATGAGGAAATATTACG	AAAAAAAAA
>6906403-1	AAAAAAAAAAAAAAAAAAAAA	AAAAAAAA
>7333359-1	CTCATGCTTCATACATTCA	AAAAAAA
>6010268-1	AAAACCCTCCTCAACTTG	AAAAAAAAAAAAA
>7343777-1	ATATGAGAAAGCTATGA	AAAAAAA
>1190573-3	CCTGCAATCTCATGAC	TGAGAAAA
>2193155-2	TTTGCCATAAGCATAACTCTA	AAAAAAAAA
>5252062-1	TTTTTTTCCTAATTTTTC	AAAAAAAAAA
>1358186-3	GTTCTACTATTTCACTAACATCAATAC	GATAAGCAAAA
>2737783-2	GTCCTCCCTCCGGCGC	CAAAAAAAAA
>3025292-1	TAACCTGTAAGATAAAGAATCAA	AAAAAAAAAAA
>7467702-1	AATCCCCGCGGCGGCACCTTAACTAAATTTGC	GAGGGCGGAGGGGCGAGGGAGGGCAG
>839912-5	TCTTATATTATTAATTCCAA	AAGAAAAGG
>4620909-1	TCGTTCAAGATAAGATCTGTAAA	AAAAAAAAAAAA
>1993373-2	TACCCCGGGGATAACAGGGTCGTCGC	AAAAAAA
>155764-10	ATTTTACCAGTAATTCCAGG	AAAAAAA
>6278033-1	AGATAGATATGCTATAAAATACGGTTTAAATAGATCTGAAGCCA	ACAAAAAAAA
>2733747-2	TTAAGGGAAAAAGGAT	GGGAAAAAAAA
>2100021-2	ATATCTAAATAGTTTT	AAAAAAAA
>5085844-1	TCATCCTCACTTACTA-AAAA	TGAGAACGGAAG
>5811490-1	CACATTAATTTTGGATATA	AAAAAAAAAAAAAAAA
>5239140-1	CGAAGTCCCGGTTGAA	AAAAAAAAA
>5970563-1	GTATCAAAAGAACACTTGGTAACAAGTAAGGGGAGGGTGAGAAAA	AAAAAAAAAAAAAAAAGAAAA
>5558612-1	TGTTAATATCTGGGCGTTCA	AAAAAAAAAAA
>1922685-2	TTCACTGTTCCATCTTCATTATCTCCTGGA	AAAAAAAAA
>1673659-3	TTTTATCCATAAATTTTATATAGTTCT	GAAAGAAT
>7053543-1	CCCCCGTCAATTTCCATAGGGGTAGGAAGTCCATAAA	GCTTCCTGCCCCCACC
>3286862-1	ATTGAAAGAGCTAATT	AAAAAAAAAAA
>5633083-1	CATATACAAACGTTTGTCT	CATGTAAGGAAAGGAA
>5196687-1	ATAACTCCGCATTATAATGGAGCTAAA	AAAAAAAA
>3363775-1	CAGCACAACCACGTCAACCCCTAGCAA	AAAAAAA
>3838515-1	ATCTGAATATAAAGCA	AAAAAAAGAG
>7459406-1	TCGCTCTTAATACTAGTTGCAA	AAAAAAAAAA
>3700837-1	ATCTTCTCCTTAGTCTTCTG	AAAAAAAAA
>2520916-2	GAACCCGGGACCACCGGC	CTTCTAGC
>3305904-1	GCTTTGCCTTCATTCG	AAAAAAATGAAAA
>7790334-1	ACAGACTTCTAGAGGA	AAAAAAAAA
>6075717-1	AGAATAAAAACGAAATCAAA	AAAAAAAAAA
>592468-6	TTTATACTGAAATAGATTTCGA	AAAAAAAAA
>1695689-2	TGTGCTCATCTTGCCT	AGATCGGAAGA
>3022800-1	AATCTAGATGGTAATACTGCAGCGG	AAAAAAAA
>6795761-1	TAAATGATGTGCGCGTGTGAGGAC	AAAAAA
>5159286-1	TACAAAAAAAAAAAAAAAAAAAAA	AAAAAAAAAAAAAAAAAAAAAAAAAAAAAAAGAGGAA
>7548574-1	AAAGATTTAGTAGAAGCAG	AAAAAAAAAA
>1711141-2	TTTGTCTGAAGAAAATAAATCCG	AAAAAAAAA
>1020720-4	CTAATAAGATATCAGCTAACTTACCAAAGTT-AAGTGCG	AGGGGAAGAAT
>852362-4	TATGGACGGGCTAGCACG	AAGAGGATAAAAA
>508025-6	GCAGCCGCAGCTAAACCAGCTGGATC	AAAAAAAA
>6232715-1	ATGATGTTAAGTGAAAAAGAGAAGAAAGAATATAGTGTAAAGGA	AAAAAAAAAAAA
>786542-5	TATACCCATCTCTATTTGATAGTATA	GTGAGAGA
>2084677-2	ATCTAGAATAAGACCAA	AAAAAAA
>7775617-1	ATCAGTTGAATATAAAA	AAAAAAAAAA
>1977427-2	GAGGGAGAACCACCATACGAGAAATGGTTC	AGAAAAGAAAGA
>5916516-1	ATTCTTTTAAGAGTAC	CCGGGAAA
>1122697-4	ATTTATCATTCTCTTTTCGAGCCA	CATCGAAA
>541635-6	TAATAAATGGGTATTAGAGCA	AAAAAAAA
>2729088-2	GCCTTAATAGCAGGTCAAGTCCAA	AAAAAAAA
>7388644-1	TCTTTTTATAATTCTT	GTGATCAAGGAA
>7302170-1	TTTTTTAAAAGGCTTAT	GGGGG
>5470159-1	CTTCATCAACAAGCTTAGTGGTC	GAAAGATGAA
>3488819-1	CAAAAAAAAAAAAAAAAAAAAA	AAAAAAAAAAAAAAAAAAAAAAAAAAAAAAAAAAAAAAAAAAAA
>7562284-1	AAAGCGAGGGACTCCATAACT	GCATAAAAAAA
>3814053-1	AATTTAAGTAAAAGGCGAAGACAAAATTCTA	TCGGCCGCGCGGTTCCGCCGGCCTGCCGCGGGG
>6691313-1	TTTCCCTGCCACTCTTGACGTTAA	GGGGGGG
>4619845-1	TTGATTATGAGTACTTATTTTTGCCCACCCGGTC	TGAGACGGAAGAGCGGTTCAGCAGGAATGCCG
>5160791-1	AAAAGCCATGCTGAGAAATTCACTGGAGTG	GAAGGCGCGGGGAAAAAAAAAAAAAAATGAGAACA
>4809831-1	CTATATGCACGGGTCA	AAAAAAAAAAAA
>5360484-1	TAGATATATCACAAGTACGTGA	AAAAAAAAAA
>4371122-1	TTTATGTTGTATCTTTTCTTAGGGC	AAAAAAAA
>2781933-1	TATAAGTACAAGATCGAGT	CTAACAAAGAAGAA
>4196377-1	CTGAAAAAGATGCTAGGATTTC	AAAAAAA
>3027124-1	AACCATACAAGTATCCAAAACGGAGCTGAAGTCCCTCGCT	TGAGTCGGAAGAGCGGTTCAGCAGGA
>5051560-1	GGAATTAAACGCTAAAAGATTAGA	AAAAAAAA
>6225974-1	CTTAATGGTACTAGGAATA	AAAAAAAAAAAA
>4773898-1	AAAGGACGCGATCAGTGCTG	AAAAAAAAAAAA
>7655439-1	ACAGTTAAATGCTGGAAGCAAAACTAA	AAAAAAAAAAA
>704473-5	TCCCTAACTCTTTCTT	TATGATCAT
>668235-5	CTTAGCGCGTATCTTAACG	AAAAAAAA
>988110-4	ATGGTTTGCATAACGGAGT	CCCTCGCC
>6457998-1	ACACATACTACTACAAAATGGA	TTCGCTCGGAAGAGCGGTTCAGCAGGAATGCCGATCCCTGTCTC
>3455966-1	CTTACCTACCCGTAGGGGTGGGGACA	AAAAAAA
>1035799-4	AACTATCGCCTATCATCCATAAAGCT	TCTATTAAG
>6301158-1	ATATGATCGTTATAAAGA-GAGAAAAAA	AAAAAAAA
>1337694-3	GTTACCCCGGGGATAACAGGGTCGTC	AGAAACTAAAA
>1868739-2	AATACCGTTTGAAGAT	CGGAAGAGCG
>5210109-1	CATAGGGGTAGGAAGTCCATAAA	GCTTCCTACCGCCAC
>2124753-2	ATTAGGCAATTTGGGCCATATG	AAAAAAAAAA
>1521306-3	TGAACTTCGCCGGTTTAG	AAAAAAAA
>274552-8	CTTAAAGGAATTGGCGG	AAAAAAA
>2182757-2	ATGGGTAGAGCAGCGAGAATTG	AAAAAAAAA
>4869912-1	CTCTCCAGCAAACTGGCAG	AAAAAAAAA
>4930541-1	TATAGATATACCAATCGATCTT	AAAAAAAA
>5386049-1	TAATGTTGTGTCAGAAA	AAAAAAAAA
>5624562-1	CTTATTTAGAACATCCACT	TTCGTG
>2197838-2	GACAAGAACGCAACTAATTGAAGATA	AAAAAAA
>7522023-1	CTTCAAGAACCTATACGA	AAAAAAA
>1913589-2	TGTAATACCAACACAAGCTGCCAA	AAAAAAAAAA
>1630897-3	TAACTCGTCTACTCTCTCTAA	AATAGGA
>7033584-1	TTTTTGCTAAAATAAGGAAAGA	AAAAAAAAAAAAA
>7708-256	TGACTATTCCACTGCA	ACAACTGAACGGAC
>3262210-1	ATCATCTATTACAGACTGTAAAG	TTGTCTGTAGGA
>2579945-2	GTAGCCAAATGCCTTGCCGG	AAAAAAAAAAA
>7615206-1	TCTTTTAATTTTCCGA	GAGAGTAGAAAAAAAG
>5446939-1	TGAACCCGGGATTCCCGAATGGGACCTCCTGCCCCTTCGGG	AATCCCGGG
>1631907-3	ATTTCCATCTCTCTTCGG	AGGAAAAA
>821672-5	CTCCGAACTCGTAGGCGCCGAAGAAGGGGA	TATAAAA
>5276933-1	TATTGGTAATGGGGGC	AAAAAAAAAA
>2217012-2	AAAAACATAGGTCCCCGCTAGCCCGAAAG	AAAAAAA
>283903-8	TTAATTATTTTTTAATCCAGATC	AGGAAAGA
>2302143-2	ATGGCCAAGAAGAAGAAG	AAAAAAAA
>1339226-3	ATAATATTAATAGTAGTAGGAGTAG	AACAAAAAA
>2035732-2	TTTAAGTGAATTGTTCA	AAAAAAAAA
>454956-7	TGAAAGATTCCAACGGCACTTC	CTTTCACAA
>945190-4	CATCTAAACAACTGGC	GGGTGAAGAGGGACA
>1231245-3	ATTTCTGAAACTAGCA	GAGAGGG
>3692216-1	TTATTCGATAAGTACC	GGGAAG
>4219638-1	GTTGAAAAAAGAAGATA	AAAAAAAA
>3959563-1	GGGGTAGTTCATACTCGCCGGG	AAAAAAAAAAA
>501306-6	ATAATTGATTTACTTAAA	GGGAAAG
>1928547-2	AAGACTGAGAGGCCGAG	AAAAAAAAAAA
>4892310-1	TAGATGATGTGTGAACCCCGGACTGATAAATGA	AAAAAAAAAA
>2903827-1	TCATATTTCATACCTCATGA	AAAAAAAAAAAA
>6246682-1	ATTTCTCTAACTAAATGGAGGGCGTCTTCATACATAAATTGCTTGAAAGA	AAAAAAAAAAAAA
>7359635-1	AATTAAAAGAATGAAA	AAAAAAAA
>2525013-2	CATCTTTTTGAATCCGTAGTA	AAAAAAAA
>7267987-1	TAAAGAAATTAATATAGGAGGACCCTTA	AAAAAAAAAA
>6776303-1	TGATGGTAAAAGAAGGAGATA	AAAAAAAAAA
>5122437-1	AAAAAAAAAAAAAAAAAAAAA	AAAAAAAAAAAAAAAAAAAAAAAAAAAAAAAAAAAAAAA
>3034663-1	TCAAGTTCCCCTTACAGATCGGTAGAG	AAAAAAAAAA
>6444536-1	TTTTTATATGAGAGTA	AAAGAAGAAA
>1344802-3	TTAATATATCTCAATTCTTTAATAAA	TAGATAAGGT
>3901409-1	AATACTAATGAGAAATACGAT	AAAAAAAAAAG
>4370115-1	GCAAGGACCTAAGGACTTTGATG	AAAAAAAA
>6705153-1	TTTCTAATGTAGTTTTT	AAAAAAAA
>1508731-3	CTTGGATTTTAGTAGG	AAAAAAAA
>3393338-1	GTTGCGAATACGCTATATTAAGGGATCTTCCTG	AAAAAAAAAAAAAAAA
>7572596-1	TTTCAAAGATAGCTCCTCATACAGTGAAAGCTACTGGT	AAAAAAAAAAAA
>4262418-1	ATGGTTTGCATAACGGATTTAT	TTATTCCCCCTCTTCTCCCCGCCGCGCCCTCCAGCAGGAATGCC
>617732-6	AATGACATGTGGGGATTCGTATAGCG	AGAAAGAG
>5767134-1	CTGAAAGGCTCATGGG	AAAAAAAAAA
>1316065-3	TTACCGGTTGTCCGGTAGGGCAGTGCCGGGCAGCCACACCC	CCCCCCCGAAAAGA
>905983-4	TTTCTTCGGAATATCAGCATTAGCTTCG	GAAAAAAAA
>7002257-1	GAAAAGGAAAGAAAAA	AAAAAAAA
>2954817-1	AAAAGAAGGGGAACAAA	GAGAGAA
>7559671-1	TACGATTGATGAGCTAAACTCCTATGGACTGATTAGCA	AAAAAAAA
>4413745-1	TACTAGCAGAACTAAAA	AAAAAAAAAAAAA
>2998612-1	CTTAAACCCTGCCGCAGCTGGGATCGAG	AAAAAAA
>864112-4	TTTATTCTTTTCATCT	GAGATGGAAGAGCG
>5787467-1	TGATCCCACCCGCCTCA	AAAAAAAAAA
>4177559-1	CTAAAATACCCACATTTAAGGACGCGTTTAGAAATTCAACTGTAGATGAGA	AAAAAAAAAAAAAAA
>853479-4	GTTATTCCGCCCATAGATATGTATGAA	AAAAAAAAA
>6919864-1	AAAATTAAAATTTTTAC	CGCTTCGGCGTTCTAACCTCACACTCAATCTTTTA
>544163-6	GTTACCCCGGGGATAACAGGGTCGTC	AGAGTGAA
>6336613-1	TTTTAATCAAAAAAAAAAAAAAAAAAAAA	AAAAAAAAAAAAAAAAAAAAAAAAAAAAAAAAAAAAA
>2000168-2	ACAACTGCAAATATGCTGACTGTCG	AAAAAAAAA
>4890934-1	AAACCGGGCGATCTAGGCC	AGGCGATAG
>5621563-1	TTCACCTTCTAAACCAG	GTCGGAA
>4603922-1	TTACTCTATCTATCCTCTCTATTGCC	AAGGGG
>1820726-2	AAAAAAAAAAAAAAAAAAAAA	AAAAAAAAAAAAAAAAAAAAAAAAAAAAAAAAAAAAAAAAAA
>3630518-1	TTA-ATTGGAATAATACTCT	TAAATCATGA
>2563447-2	ATTGAGAGGCCAAATAA	AAAAAAAAAAA
>2329852-2	CCGTTGCTGCGGTAACTC	AAAAAAAA
>1369089-3	ATGAAGTTAGGAAAGAACCAGTGG	AAAAAAAAA
>1445824-3	CTTACAGATCGGTAGAGGTAGCGTTAAGCA	CGAAGAAAA
>4218087-1	ATTTGCAAACCGAAGACA	AAAAAAAAAAAA
>7195678-1	AATGGTAGTAGCTCCTGCCATT	AAAAAAAAAAAAA
>5613334-1	ACAAACTCCCCCGTCAATTTCCATAGGGGTAGGCAGTCCATAAA	GCTTCCTCCCCCCACC
>4623584-1	TTTCCATTAGCGCCATTAG	AAAAAAA
>3938257-1	ATGAAAGAGATAGATTACTATCATCTCTACCGAACCTTGTAGCT	AAAAAAAAAAAA
>7517356-1	CCATAGGGGTAGGAAGTCCATAAA	GCTTCCTACCTC
>605342-6	CTTATCTCTTTTACTTGAAACGTC	AAAAAAAAA
>2267565-2	ATACGCGAAGACTGTCTTCCCTTCCTTTAACGTTTT	AGGATAGAGGTGAGTAGCGGGAAGAGGGA
>1487182-3	ACGAAATCATTGCATTAC	AGGAAAAAAAA
>5522954-1	ACCCCGGGGATAACAGGGTCGTC	AGAAAAAAAAAAA
>5119461-1	ATCCCGGCCGCGGCAC	CAAAAAAAAAA
>6972245-1	ATGAAAAGGAATATGAGAGCTAAATTCAGAACCACGATACCCGAA	AAAAAAAAAAAAAGAAATCGG
>3378006-1	TTCTGTAACTGTCTTT	GACGGTGA
>4683470-1	TTAAAGATATAGAATC	AAAAAAAA
>5284644-1	ACATGCCAACACTAAAAGCATA	AAAAAAAA
>7241783-1	AAAAACCCATATTCGGAAGCA	ACAAAGGAGGAGC
>238583-9	AGAGTATTTAATATAGGTGG	GAGGAAAAGAAAAA
>6057742-1	TTCCTAGGAGGTCTCG	AAAAAAAAAAAA
>2690216-2	ATTTCACTACTGGAAACGCATCGCTTCAG	AAAAAAA
>1176719-3	GTTCCCCTGACCCCGGTCTAG	AAAAAA
>3973742-1	GTTTCACAATCTAGAA	AAACAAA
>4115547-1	CTCAGCGGATCTTCTGA	GAAGGTGA
>2052071-2	TCAACAAGTAATTATGAA	AAAAAAAAA
>6938534-1	TCCCTAAGACATTTCGAA	AAAAAAA
>2126837-2	TTCAATAGCGTAAATTAGGTGATGTGGTTGAAAGCTATTTCATCTATTT	AAAAAAAAAAAAAAAAA
>1716006-2	CTAAAGACTCGTGGAAGAGTTAGA	AAAAAAAAA
>6017356-1	CCTAATTTTGGTACTTGTACT	AAAAAAAA
>1153729-4	TACATTTTTCTCTCATAGATCC	AAAAAAA
>1409043-3	AACACTACTGCGACTCCAAGTAA	GATCGGAAG
>2095596-2	TTGGGGGGGTAAGGGCCCCCCA	GGGAAGAGAA
>6014474-1	ATTATGTCTACGATGCTAAAAGA	AAAAAAAACGTAAAA
>273669-8	TTTCCAGTAAGAAAAGA	GAAAACAAAAAT
>2220717-2	CTTATTCGGGCTCAAGCCCAACCTCC	TCCAATTCGG
>2688187-2	GTCGCGAGACAGGTCGGA	AAAAAAA
>1091019-4	ACCGAAATAGTGAGAGTCGAGAGTGAACATTCTGCAATGG	AAAAAAAAGAAAAAA
>269324-8	TTCTCTTCATACAAACAAGATA	GATGGAAAAAAAAA
>705038-5	GTATAAAAACACAACAGA	AAAAAAAA
>4851874-1	ATTAGGGAGAATATTAGGCTACGAAA	AAAAAAAAAAAAA
>3849710-1	ATTATCTACAATTAAAGAA	AAAAAAAAA
>4918460-1	AAAAAAAAAAAAAAAA	GGAAAAAA
>1560945-3	TTGAAGGAAGCGTTAA	AAAAAAAAAA
>6221024-1	TTTTAAAAAAAAAAAAAAAAAAAAAAA	AAAAAAAAAAAAAAAAAAAAAAAAAAAAA
>7332776-1	AATCCAGGCCCCGCTACCATA	AAAAAAAG
>144995-11	TTAGATGATGTGTGAACCCCGGA	AAAAAAA
>7202768-1	TCCAATAAACTTAGGCGA	AAAAAAAA
>4235069-1	CAACGTTCTACCGACAA	AAAAAAAAT
>7657251-1	GGTTTGCATAACGGAGTTATGGAGTCCCTCGCT	GAGACGGAAGAGCGGTTCAGCAGGAATGCCGAG
>1338402-3	TTTTTTAAAAGGTTTTA	GATAAAAGGACAAA
>1670664-3	ATCATAATACTAGTAGTAA	AAAAAAAAA
>6426216-1	TCAAGTCCGCCCTCGTA	AAAAAAAAAAAA
>5175261-1	CTGGCTCTTGAAGTAGACGAAG	AAAAAAA
>7063788-1	ATGTTCTCTGCGACGAGCTGAACGA	AAAAAAAA
>1367372-3	TTTGGGTACCTGAGGTATATAAGCGATCTTCCTCTCATCTTCTAAATACA	AAAAAAAAA
>6268255-1	TTTTAATACAATCTTT	AAAAAAAA
>239224-9	AACAGAGCCAGAGCCAACAACCTGCTGCAGAAGAGAAGAAA	TTGCAAGCGGA
>322137-8	CTCAAGTTGCAGGTGTCACGGAA	AACGGAAG
>2539146-2	CCTTTTTAGGAATAGCTC	AAAAAAAAA
>5488270-1	TCTAGTAAGTTTCGAT	TGGGTGAG
>1814769-2	TTAAAGTATTTATTAGG	AAAAAAA
>4049863-1	TTAAAAAAAAAAAAAAAAAAAAAAA	AAAAAAAA
>591543-6	CTGCCGAGACCCAAGCGTG	AAAAAA
>886078-4	TTACAAACTCCCCCGTCAATTTCCATAGGGGTAGGAAGTCCATAAA	GCTTCCTACCCCCC
>2648606-2	AAAACAAATTCTGGAAGATAA	AAAAAA
>1716120-2	TTGGCATCTCTGGATAGGTT	CAAGAAAGTGGAC
>4784785-1	TTTCAGCGTTAGAACT	CACGAGTAAAAAAA
>147279-11	ATGTCGGCTCTTCCCACCCTGGGGGTGCAGCTGCCCCCAAGGGTAGGGCTG	TTCAAAAAA
>6586049-1	CTTTTCTTGTTCATCTC	TTAACAAAAAAAA
>3031762-1	ACCCCGGGGATAACAGGGTC	AAAAAAAA
>214465-9	GAAATAAAAAAATTACCAGATCTATTACTTAAAAGAAAGGCTA	AAAAAAA
>7132368-1	TTGATAGGCTTAAGAAGAA	AAAAAAAA
>3081029-1	ATCCCGGCGGGCCCGC	CAAAAAAAAA
>422252-7	TTACCCCGGGGATAACAGGGTCGTC	AGAAGAA
>1690628-2	AATTATTGTTTTTTTTAATAAGAACT	AAAAAGTATAGAG
>766358-5	GACAGTAGTGTCATACTGGTTGAGATCA	TACAGAC
>6678719-1	CCTTAAAGACCCCGGCTCAA	AAAAAAA
>1609708-3	TTTTTATCTCTTTCACAATTTT	CATAAGACAAAAAA
>5042719-1	TCTAACCATATCTAAAGACA	AAAAAAAAAA
>5520991-1	TAGCCCCACTGTTCAA	AAAAAAAAA
>1380635-3	TATGTACAGTTGGAATAAGAGTACTGGAGCAA	AAAAAA
>4807226-1	TTTAATACTTGAATATTGCAA	AAAAAAAAAA
>7741572-1	ACCTACCCGTAGGGGTGGGGACA	AAAAAAAAAA
>4706416-1	ATGCCAATCAATAACGATTCCT	GCACTAGAAGA
>2120005-2	GACTTATTTTTAATTTTTATAGAAA	AAGAAAA
>3083342-1	GAAAGCTAGAGGTCTA	AAAAAAAA
>6557892-1	GCTGCCGAGACCCAAGCGTG	AAAAAAAAAAAAA
>76658-13	TTTCTATAAACTAGCAGAA	AGAAAGGCTCAAGATT
>387188-7	TGCATGGCCGTCGCCAGCTCGTGTT	AAAAAAAA
>6367462-1	CAAAAAAAAAAAAAAAAAAAAA	AAAAAAAAAAAAAAAAAAAAAAAAAA
>5481849-1	GAAAGCGAACGTAGTTTGAACCTGGCGGTATGTAGACATTAGCTTGA	AAAAAAAAAAAAAAATGAA
>1830685-2	ATTATCAATAGAGGAAAGTAGGTGGAA	AAAAAAAAAA
>5717873-1	ATTCTTCGTAATAGGATCA	AAAAAAAAAAAA
>7370727-1	CTTACTAGACGAAGTTAG	CTTAAAAAAA
>4601639-1	AAAAAAAAAAAAAAAAAAAAA	AAAAAAAA
>2670909-2	GCAGGGATTTTGATTGAA	AAAAAAAAA
>4745353-1	GGGTGTTGGCGTGTATTGGGCATA	AAAAAAAAAAAA
>1470134-3	ATCCCGTCCCCCGCAC	CAAAAAAAA
>5374542-1	TAAGGGATACGATAAA	AAAAAAAAA
>7661192-1	TTCAAGGAAAAAGGAA	AGGGGG
>2199805-2	CTTAATCCTTATTTTACTGA	AAATGGCGAG
>4601747-1	TATTATCGCATGAAGA	AAAAAAAAAAA
>3853866-1	CAGTAAAATCCTAACCACGCCAGAGCGTGGCAC	GTAGATCCGAAGAGCGGGTCAGCAGGAATGCCG
>3462174-1	AAGCCATCGCCAGTATTGA	AAAAAAA
>5547286-1	AAAAAAAAAAAAAAAAAAAAA	AAAAAAAAAAAAAAAAAAAAAAAAAAAAAAAAAAAAAAAAAAAAA
>3283933-1	ATATAATTTATAAAAA	AAAAAAAA
>347237-8	TTAAAAATTCCCATGGGGACTAAC	AAAAAAAA
>7802363-1	TTAATAAAAAGAGTGAAA	AAAAAAAAAAAA
>2776623-2	TTTCCAATATATGATCTG	AAAAAAAAAAA
>529039-6	AGTTTTAAGCCGTATTTCTCTAA	AAAAAAAAA
>4557566-1	CAAAAAAAAAAAAAAAAAAAAA	AAAAAAAAAAAAAAAAAAAAAAAAAAAAAAAAAAAAAAAAA
>4536989-1	TTCAACATAAGGGTCAGCTAAGG	AAAAAAAA
>5905245-1	CCCAAACGGTCCGGACGATAGCTATA	TCAAAAAAA
>3579111-1	TCATAGCAGAAGGAGGAA	AAAAAAAAAAAAA
>7351580-1	GGAGTCGTACGCTCCCGG	AAAAAAAAA
>7225824-1	AACCCGGGAAACCGGGTGAGGGGCA	CTCGGTTTCA
>3641094-1	AAAAACAATGAAGAAC	GAAAAGGTCGA
>3143999-1	AGCATTTTCCTTGTAC	ATACTAAGGGCAAA
>7714546-1	TTAAAGGGGAACGTGAG	AAAAAAA
>5042577-1	CCCTAAATATATCGGAG	GGGAAAAAAAA
>859545-4	TAGAACGAATCTCATC	TAAACCCC
>5048641-1	CTCCGAACTCGTAGGCGCCGAA	AAAAAAAAAA
>6865099-1	TCATAAGAAAAATATGCCCA	AAAAAAAAAA
>2733348-2	CTGATGAATATGAGATGGCT	GAGATGGAAG
>497504-6	CTTATCGCTTCATCAACAGAAATCG	AAAAAAAAAAA
>906663-4	TTGTGCCTGGGGACGG	AGGGAAAAA
>7767619-1	TAAATTATCAATAGCCTCA	GAAAATA
>3544101-1	ACAAACTCCCCCGTCAATTTCCATAGGGGTAGGAAGTCCATAAA	GCTTCCTACCCCCGCCA
>1589468-3	ATGATCTCCGATAATAATAATGG	AAAAAAAAAAAA
>4367484-1	ATGATACAACAGAGGAA	AAAAAAAA
>4939541-1	TGAAGACATTCTTCCG	AAAAAAAAAAAAA
>6283202-1	TTTTTCCTAACAACGTGCT	AAAAGAAAAAAAAAAA
>6389790-1	GTCCCCGCGGCGGGAC	CAAAAAAA
>7450795-1	TCCATAGGGGTAGGAAGTCCATAAA	GCTTCCTACTCCCAC
>6570286-1	TGCTACATCGATGTCG	ATAAAG
>337928-8	ATACTTGAAAACTCGGAGG	ACTGATCA
>3470223-1	TTAGAAAACAGACTATTACG	AAAAAAAAAAAAAAAA
>4850826-1	TTAGACCGTCGCGAGACAGGTCGGA	AAAAAAAA
>1488275-3	GGCTGGATGGATGGGAGCAA	AAAAAAA
>2865615-1	TTCAACAATAGAGATTGCCATAAGGAAAAAGTAAGTG	AAAAAAAAAAAAAAAAAAA
>4626647-1	ATAGTTACAAACTCCCCCGTCAATTTCCATAGGGGTAGGAAGTCCATAAA	GCTTCCTATCCCCACA
>5576296-1	AAGTCAGGCAACGAGC	AAAAAA
>513064-6	GGTTAAGGCCCCAAAATGCCGG	AAAAAA
>5075454-1	ACTGTAGAGCAAGTAATAAAAGAAA	AAAAAAAA
>4620495-1	CGTCAATTTCCATAGGGGTAGGAAGTCCATAAA	GCTTCCTAACCCCACCA
>6144046-1	AAATCGGTAGATAAACAAA	AAAAAAAAAAAAA
>392839-7	TGTTCATCTCGTCCTTCCACCT	GAGATGGAAGAGC
>5721610-1	TCCACTAGTTTCCCCCTTCGACCATAATTTCT	ACGGGAAC
>1837311-2	TAAATTACAGAGCTAAA	GGACGAAAAAAAAAAA
>903342-4	CGTACTATTCATTCATGACATCTTCG	AAAAAAAA
>3162050-1	TTTACTATCCAAGAGTACTTTGTCCTAAATGTGGTTCTTCAGA	AAAAAAAAAAAAAA
>186248-10	GTAATCTCTTCTGATTTG	GAAAAAAAA
>668253-5	TTAGCAGCAGGAGGTACAGTAAAA	AAAAAACA
>1228160-3	ATGGGGCTTTTTGGAGAAAAGGAAATTTGGATTTGCTTCATGAATGG	AAAAAAAAA
>3581585-1	CAGATAGAATAGGCAG	AAAAAAAAA
>7136933-1	TTTACTTCCTTCTCCTCCTTTCTT	TGCGATCGGAAGAGC
>3996114-1	TAATGGGCTTAACACCGG	AAAAAAAA
>3142574-1	ACTAAGACTAATGTGCTAATACCCGATCAG	AAAAAAAAA
>5968217-1	AAATAAAAGAAATGAC	TCGCAAGGTTAGTGCTGAGGTTGACTTAGTTCA
>3738987-1	TTAAGGACCTACTACCAAAACC-CAAT	AAAAAGGAA
>4474537-1	AATGATATTAAACAACGAA	AAAAAAAAAAA
>5569540-1	CGATGATATATACGTCTCTACA	AAAAAAAAA
>954032-4	ATATACGAGTATGAATACT-CAC	ATAGGAAATAAG
>4776189-1	TTTCTCATTTAGAAAA	AAAAAAAAAAA
>2744228-2	CTTTCTTCACCTCATTTCTCCAT	GTTCCGATAAAAGAG
>4808225-1	ACGTCCTATCCACTAATAAAA	AAAAAAA
>2333602-2	TTTATCCACATTCAATAAACGGTTCA	AAAAAAAAAA
>5624785-1	TTAAGGCCCCAAAATGCCGG	AAAAAAAAAAAAAA
>923011-4	TACAGATAGGTCAACCAGA	AAAAAAAAA
>2244856-2	ACCCCGGGGATAACAGGGTCGTC	AGAAAAAAAAAAA
>7642521-1	GAGAGGATTCTTGCGG	AAAAAAA
>6195200-1	TAATAGGATCAGAGCTTGAAGGA	AAAAAAAAAAA
>4169476-1	TCTAACATATAACCTGCTGCTTC	AAAAAAAAA
>1157905-3	ATTCCCCGCTCATGAGCGCCTCAGG	CTGAGGAAA
>6712807-1	CTCCATGGACAATCCAGAAGCCTTCTG	AAAAAAAAA
>1136289-4	TTTATAAAGACCGGCTATTTTT	CCAGATCGTGGGGGA
>3609385-1	AAGTTTGCAGCATATAA	AAAAAAAA
>7847548-1	AAAAAAAAAAAAAAAAAAAAA	AAAAAAAAAAAAAAAAAAAAAAAAAAAAAAAAAAAAA
>1364569-3	GAGCGCTAGTTCTGGAGA	AAAAAAAAA
>994120-4	CGCACAAGATTTATTATATGTCATA	GAGGGGATAGA
>1528746-3	TGCATAACGGAGTTATGGAGTCC-TCG	AAAAAAA
>4062775-1	ACCAATAATCTAACATCA	AAAAAAAAA
>6877488-1	ACTGTGACTTCTACTTCAA	AAAAAAAAAA
>904711-4	TGTTATTTGATGAGACTAGCGGACTTG	AAAAAAA
>5607841-1	TGTAGGATATAAGGTTGGCA	AAAAAAAAAAAAAAAA
>3922224-1	ACCCCGAGTGCTACCGTAAGGGAGCTTTTC	AAAAAAAAA
>3831335-1	CTTATAGAAAATTTTTTA	AAAAAAAAAAAAA
>3753974-1	ACCCCGGGGATAACAGGGTCGTC	AAAAAAAAAAAAA
>4398744-1	CTGTTAAACAAGCTCTTGAAGA	GCTCTTGAGGAA
>3827261-1	GGGTAACTCTGACCCT	AAAAAAA
>4092916-1	TTTATTAAATAATCCC	GAAGAATA
>7485863-1	AAGCCTAGGCCTTTTG	GAAAAAAA
>3067537-1	CAGCTGCCCCCAAGGGTAGGGCTGCCCGCCC	AAAAAAAA
>3976097-1	TATATGCTTCAAGTTGATGA	AAAAAAAAAAAA
>6482712-1	ACAACTTCATCCGACGT	AAAAAAAAAA
>729681-5	ACCCCGGGGATAACAGGGTCGTC	CAAGAAAA
>535128-6	GTGATGAGTGTGAAGATGCAGAAGAA	AAAAAAA
>5064664-1	ACTATAATAATCGTGGCAATA	AAAAAAAAAAAAAAAA
>4685620-1	TCTTCATTGGAGGTAATGAAA	AAAAAAAA
>3556027-1	GATATTATATTCGTTT	AAGGGGAAAAAAAAAAAAA
>7414757-1	ATGGTGGATATAATGTGAG	AAAAAAAAA
>5031869-1	TTTTTAATTGATAAATATAGTTAA	AAAAAAAAA
>3502572-1	CTATAGATAAACGATAAG	AAAAAAAAA
>5482626-1	AAGTGTAGGGACTTAGTCCTCAACCACCCTTACTGGATCAG	AAAAAAAAAAAAA
>2592647-2	CTAACTTAAGGATCTCATAAT	CAAAAGAAAAAGA
>569549-6	TCTAGTAAGTTTCGAT	TGAGTGAG
>486146-6	GATAGACATAAACTAATTTACGATTTAA	AAAAAAA
>1457039-3	CCCTCTTTTTAAGCCAT	AAAAAAA
>1291537-3	CAATATCACTCTGATCAGTATA	AAAAAAA
>5298773-1	TTTGCCATAAGCATAACTCTA	AAAAAAAA
>4240364-1	TTGATTTAATGGATGAA	AAAAAAAA
>6077109-1	CAAAAAAAAAAAAAAAAAAAAA	AAAAAAAA
>2451291-2	AAGTCCCAAGAATTAAAA	AAAAAAAAAAAA
>6461932-1	CTTTTCCCCGCTCTACAAAGGCGGGGG	GAGATAACAAA
>1808401-2	TATATCATGACATAATTTT	AAGGAAAA
>3729232-1	CTTCTTATCTCATATATTACT	AAAAAAAAAAAAA
>191462-10	TTTTTCAAGAAATGTTTCT	AAAAAAA
>2279241-2	TCTTCTTCATTACCTCAGTAGT	AAAAAAAAA
>2470357-2	CGAGGGCTGAAACTCG	AAAAAAA
>432783-7	TACAAATCCTTCCAACAGAT	AAAAAAA
>5564218-1	AGTTATAAGCCTAATTGGTTCTT	AAAAAAAAAAA
>5492997-1	ACAAGACCCTCCAAGTCCCTTTTAG	AAAAAAAA
>1370024-3	CCTCGCTGAAAGGCTCATG	AAAAAAAA
>6805538-1	TTTCGATTTCAGCCGGACC	CGGAG
>953557-4	TCTCTCTTTTTCTACCC	CATAGTAAT
>5863284-1	TCAATTTCCATAGGGGTAGGAAGTCCATAAA	GCTTCCTACCCCTACC
>4979418-1	TACGGCTTCAAGCCTACGACTCATGAGGTCTCG	AAAAAAAAA
>1115637-4	CTAACGACCTTGCCTGACTCGCGGA	AAAAAAAAA
>4415530-1	TCATAACCCTCGCACATAAACCTTTTTCAAAGGCCGTTTTTCACGTTATGAATT	AAAACGTGAAAA
>1026127-4	TTGAGATTCCTCTAAGTT	CCGAAAAAGAAAA
>1069099-4	CTCAGAGCAAGAGCTTGC	CGGAAGTAAATGAAA
>6915145-1	CGTCAAGTTCAATATACGCATGGATCTCA	AAAAAAA
>7535842-1	AAAAAGTACTCATTCCATGA	AAAAAAAAAAAAAA
>2240944-2	ATATATAAAATCAGACCATCTCCATTAACTA	CGCAAAAAAAAAA
>1602431-3	ATTCTACCATCACTATTTTTA	AAAAAAA
>1659231-3	ATAATGTTCCCTAAAT	GAGATC
>3294261-1	GCAACCTCTAGTGGTG	AAAAAAAAA
>6339698-1	ATTATAAACAGATAGTAT	AAAAAAAAAAA
>417471-7	AATGCATTTGCAGATGC	TTTGGAGG
>3842160-1	CCATAGGGGTAGGAAGTCCATAAA	GCTTCCTACCCCAC
>1040412-4	AAATAAAACTACGATAAA	AAAAAAAA
>3609404-1	AAAAAAAAAAAAAAAAAAAAA	AAAAAAAAAAAAAAAAAAAAAAAAAAAAAAAAAAAAAAAAA
>1153168-4	CGTAGTAATCTCTTCTGATT	CGCGGTAAAAAAAAA
>4868303-1	TCATATGTTCAAGTCCGCCCACGTA	AAAAAAA
>2283956-2	CATTACTTGTCGTAAA	AAAAAAAA
>6545087-1	GTAGCCAAATGCCTTGCCGGGTAAGTTC	AAAAAAA
>2829091-1	CTCTTTCTCCGGCTTT	CTTTTTTCTCTCCT
>1367115-3	AGTGGTCGCAATGCCACCATTAACTGCG	AAAAAAA
>4730084-1	GTCCATCTTGTGGTTCTCATCATG	AAAAAAAAAAAAAA
>2102994-2	TTATGTGTGATGGAATGA	GCAATGAGG
>5695148-1	CGGGGATGGGGGACCCGA	CTCCCAA
>3869034-1	AGAAGAAAACAAACAAA	AAAAAAAAA
>1033235-4	TCTATTCCTCTCAATACTCC	ACTGGAGAGG
>3375207-1	TTCATGTCACTCTTTTTA	AAAAAAA
>402672-7	AAGTATCAACCGAGAGTA	AAAAAAAA
>6399162-1	TTCCCTCGACTAGCCCCAATGAGTTGAGGGTGAGTGTGTATGAGC	ACCCCTCTTGAG
>7732843-1	TTGATGATAGACTCAA	AAAAAAAAA
>3312893-1	TCAATAGAATCAGATGCATGA	CGTTTTCTGA
>7725692-1	AAAAAAAAAAAAAAAAAAAAA	AAAAAA
>7080241-1	ATTATTGATTTCCTTTTTT	GAAAAAA
>3727190-1	GAGGAGAAATGATCTAAA	AAAAAAA
>1087173-4	AGGGTAGTGGTGTTTCCCTCAACT	CATTGGGGC
>364640-7	GTAAACAAAATGATGA	AAAAAAAAA
>915642-4	TTACAGTGCCTCTACTATTCAATTCTATTAAGGCTTTAAGGAACGTTTCAA	TGTGTGGAAGGTAAA
>5886901-1	TTCTCTACATCTCTAAACATCTA	AAAAAAAAAAAAAA
>5199196-1	AAGAAAGAGAATAAAAAA	AAGCGATC
>2511199-2	ACTTCATTCTCCCCTATGAATTTT	CCATAGGG
>4881396-1	GAAGCAATGGCTAACCGAA	AAAAAAA
>616820-6	TTTTTCATCTAATATA	AAAAAAAA
>1580571-3	CTCAAGAGGGGTGCCCGTGGCGGAA	GAAAAAAAAA
>3546507-1	GTGGGAGAACAGCTCAA	AAAAAAAA
>6709310-1	AATCCGGATTCATCTTCGA	ACAAAGGG
>6186920-1	CACATTAATTTTGGATATA	AAAAAAAAAAAAAAAA
>6391682-1	ATGATCTCCGATAATAATAATGG	AAAAAAAAAAAAAA
>2043320-2	TGTAAGGGCTGAGCAGTTGATGAAT	GTGGGAGGTA
>5148079-1	TTTTCTATAAACTAGCAGAAGTAAAA	ATGAGAA
>632438-5	CCTGACCCCGGTCTAGGGGC-AAAGA	AAAAGGTGGAGA
>3711321-1	TGTCAGGTGCTGTAACTGCATTAATA	AAAAAAA
>7630501-1	AGTAATAGAACCATTGG	AAAAAAA
>6928344-1	ATCCTTCGGTTTCAGTCCTGAGGAA	AAAAAAAAA
>6199219-1	AAAAAAAAAAAAAAAAAAAAA	AAAAAA
>7448958-1	ATCATGGTAAAAGCACA	AAAAAAAAAA
>4964795-1	ATACTATCAGATCTTAGT	AAAAAAAA
>5431047-1	CCGGTTGATCCTGCCGGACCCGACCGCTATCGGGGTGGGGCT	CTCAATACGTCC
>497804-6	ACACCAGATATGATCCAACCCGATGCG	AAAAAAAAA
>5783474-1	TTAGAAAAAAAAAAAAAAAAAAAAA	AAAAAAAAAAAAAAAAAAAAAAAAAAAAAAAAAAAAAAAA
>7163452-1	TTTATATCAACTACTAGCC	CCGCGG
>6378717-1	AAAAAAAAAAAAAAAAAAAAA	AAAAAAAAAAAAAAAAAAAAAAAAAAAAAAAAAAAAAAAA
>3309965-1	CTATTACAATTTTTAAATCCT	CCCAGAAA
>3882572-1	TACAAAATCTAGACACACAA	AAAAAAAAAAA
>3187320-1	TAACATTTCACCAGGAA	TGAACGAGAAG
>7643073-1	ATGGGGCTAAGAACCCTTATGCA	AAAAAAAAAAAAAAA
>2129674-2	TCTCCATGGAAAATCCAGAAGCCTTCTG	AAAAAAA
>1820814-2	ATTTAATCAATCACTCACA	GAAAAAGG
>791664-5	GTGGGGACAGCGTCAG	AAAAACG
>3761800-1	GTTACCCCGGGGATAACAGGGTCGTC	AAAAAAAAAAAA
>7536419-1	TTAGATGATGTGTGAA	AAAAAA
>3677115-1	GATGCTACTGACTTACCA	AGAACGGAAGAGCGGTTCAGCAGGAATGCCGAGACCG
>305465-8	TAAATCCAAGTAATTCTACTTTTTTTGAC	GGGGGCA
>6456634-1	GCCTATACATATCCACACA	CACAAGAAACAC
>5699869-1	TTGCCTGGGATTAGTCA	AAAAAAAAAAAAAA
>3880283-1	GGAGAAAACCAGTAGCCG	AAAAAAAAAAA
>1378057-3	TCTATATTACCGTTAG	ATAAGAAAAGATAAGGGGGCG
>6504804-1	CCATAGGGGTAGGAAGTCCATAAA	GATTCCTACACCCAAA
>2055824-2	AAAGTCTGTAACGTTATTTCCTAC	AAAAAAAAAAA
>2679527-2	CTAGGGAACTCGGCAAAA	AAAAA
>2245099-2	TTTTCTCCAGAAATTCTCATCCTCTCAACTTTTTCTGTATTTCA	GCGAGAAAGATA
>6755259-1	TGCGGCTGGATCACCTC	CTTTCA
>1152426-4	TCCACGTTACAAACCTTTAAA	AGAAAAGA
>5361304-1	GGGTTCGTCAAGAACTGAAAGTT	ACTATCCTTCCGTCGTTAA
>6733036-1	TTAAGTATAAAAGACAAAAAAA	AAAAAA
>250367-9	TTTTCACATGTACGTCGTTGGACTTCCG	AAAAAAAAAA
>3324688-1	TTCCTAGGAGGTCTCG	AAAAAAAAAAAAA
>6650863-1	GCTAAACTGTATTTAGAA	AAAAAAAAAAAAAA
>4120449-1	ATTCAGAGGACTAAAAGA	GATCGGAAG
>3713671-1	ATTCGTGGAGGGGCAAGATCGCCGGGCCCCTAAGCCCGGTAAGCTTG	AAAAAAAAAAAGATAGGA
>1539818-3	GGCTGGGGCGGCACTCCCGCGAA	TGAGATCAAAAAA
>133095-11	CTTGAAATCCACCGGCATTCTGTTATCTGG	AAAAAAA
>357194-7	AGTATCATTTTTCTTAAGC	TGAGAAAAA
>3407534-1	ATTATAGTAAACCGTATC	AAAAAAAAAAA
>4601083-1	ATGAGAGATGAAGTAAAGGAAGG	AAAAAAAAAAAAA
>4192792-1	CGAGCCATGCTAACTGAGTTTAA	AAAAAAAA
>4516245-1	TTAAGGGAAAAAGGAT	GGGAAAAAAAA
>4218912-1	ACCCCGGGGATAACAGGGT	AAAAAAAAAAAAAAA
>3013125-1	GTCTGAAGAAAATAAATCCG	AAAAAAAAAAAA
>3310285-1	TGAATATGACGTAGTAGTAGAAGTAGAGGCCAAGTCTTCTGACGA	AAACAAAAAAA
>4529199-1	CTACGATTTCGGTCCTAGGGAAATGATACAGTACA	AAAAAAA
>2881903-1	AAGCCTTGTGAATCTA	AAAAAAAAAAAAAA
>6173067-1	TTTACTTGAACATCCTCC	AAAGTCCGA
>6521931-1	TTATAACATCCATTAA	AAAAAAA
>2469132-2	ATGAGAGATGAAGTAAAGGAAGG	AAAAAAAAAAAAA
>7517581-1	ACGCAACTGCAACGACAAAACACAA	GTAGCCGTAGGGGTACCTGCGGCTGGCTCACCAAAAATGA
>4120474-1	TCCCTGATGGAAGGGAA	AAAAAAAAAAAAA
>2619680-2	CTAAAAACCAATTTATCCTTGTCA	CAGCAAA
>5726468-1	AAAGATTCCTCCTTCTATC	GAAAAA
>2524101-2	AAGAGGGGTGCCCGTGGCGGAATTAGAA	AAAAAAA
>4796759-1	CCAGAATAATTCTGGA	AAAAAAA
>4253679-1	GATGATTATCGCTGGAAAAGCTGATAATC	TGAGTCGGAAGGGCGGTTCAGCAGGAATGCCGAGACC
>4949147-1	CCGGGGTTCACACATCATCTAAACCCCT	AGATCGGAAGAGCGGTTCAGCAGGAATGCCGAGACCGA
>2988041-1	TCCCGGATTCGTCATCCTCACT	AAAAAAAA
>4726364-1	GTGATGGAGAAATCTCTTCAA	AAAAAAAAAA
>2805347-1	TTTTAAATCCGGCTCAA	TAAGGGAAA
>1490416-3	TAGGGAGAAGAAATGAAATAGTTG	GAAAGATAAAA
>4369929-1	AAAAAAAAAAAAAAAAAAAAA	AAAAAAAAAAAAAAAAAAAAAA
>2799610-1	TTCAAAGAAAGAGACGAC	AAAAAAAAAAAAAAA
>1840177-2	AGTTATATCGTTGCCAATTGCC	AAAAAAAA
>3400994-1	TTAAGGCTATTGGAAGACAAGTACTCATACCATAAAAGGGAAAA	GGAGGCGACAACCAAAGAAAA
>2416465-2	GGACATGGTATGTCCATAAATATAGTTTTCTT-ATCATAAGAAGAAT	AAAAAAAAA
>3028789-1	GAGAAAGCTATGATACAACAGAGGAAGGCAAAAAAA	AAAAAAAA
>7628600-1	TTTCCCTTTCTGATAATA	AAAGGAATCGCAGGAA
>4339099-1	CATAAATTCTACGAAA	AAAAAAAA
>4096952-1	TAGAAGATCCCGATAAGGCAA	CGACAGC
>1213654-3	TAATCGAAGCGGGTTA	AAACAGCCCGCC
>7422134-1	AGGAACTACTGCTACTATT	GAGGATC
>4137878-1	TTCACGTCCCCCACAGGGACTCCTATCATGAACTTGAA	AGAGCGGTTCA
>5433943-1	TACGATGTACAAAGAG	AAAAAAAAAAAAAAA
>4285161-1	CTTTACGTTGCATCAAGAT	GAGATCAAGAGCGA
>4048768-1	ATTATCTTTTAAGTAAA	AAAAAAAAAAA
>6223723-1	ATCTTAGAACCCGTTATG	AAAAAAAAAAAAAAAAA
>4433825-1	ACTCGGTATCATCAAACGGTCAA	AAAAAAA
>4730197-1	AATTTCCATAGGGGTAGGAAGTCCATAAA	GCTTCCTACCACCACC
>6720056-1	ATGTGCGCGTGTGAGGAC	AAAAAA
>2776773-1	GCCACTATACGTCCTAT	ACGTGTAAGAAAA
>769214-5	AAATATACCACCCGGTCACT	GTGGGGG
>5465789-1	TCATGGTACAATACAGG	AAAAAAAA
>846402-4	TTTTCCATTTCTTCAG	GGGCAG
>6692180-1	ACAAAAAAAAAAAAAAAAAAAAA	AAAAAAAAAAAAAAAAAAAAAAAAAAAAAAAAAAAAAAAA
>3948859-1	CTGATGATATTGCAAA	AAAAAAAAA
>4675148-1	ACGAGAAGGAGGTGAAA	AAAAAAAA
>900536-4	ATCTCTCGCCTACGCAAAGGGAAATATCGTTAGCACTTAC	AAAAAAAAAA
>7574907-1	ACGGGAGCCCAAAGGTCGG	AAAAAAAAA
>2295146-2	CCACTGGCCTTTGGAGGATTTTCTG	AAAAAAA
>7685079-1	GTTAGAAGTATAGTAGCTCAAAAATCAATAAAA	AAAAAAAA
>718556-5	ATAGATAATCCTACTGATATA	CGAAAAAAA
>4880060-1	GCATAACGGAGTTATGGAGTCCCTCGCTTTAACCTTTTCTTGT	AGATCAGAAGAGCGGTTCAGCAG
>4457901-1	TTAGGTGGTGGACTTGAGTTGGCCA	AAAAAAAAAA
>186207-10	AAGGAAAAGTATTGGAGCAGGCCCATGGGATTGG	AAAAAAAA
>7364182-1	ATTGAAAAAGAATTAG	GCGATTTGTAG
>1955288-2	AACGCCTGGAATCTTA	AAAAAAA
>2125159-2	CCAGCCGGTATAGATCAA	AAAAAAA
>1945116-2	GTCCACACTACTTATACAAGCGATG	AAAAAAAAA
>2385529-2	AACGGTAAGAAAGCCAT	AAAAAAAAAAA
>3098861-1	TTTACGCAATTCACAGAGG	AAAAAAAAAA
>2041537-2	TTTCTTCTATGCTGAAAAGGCAGGA	AAAAAAAAAA
>6367806-1	AAGTTACAATTCCTTCATGACG	GAAAAAAAAAA
>1588855-3	ATTCGATCAATCCTCTAGAATAGATGCAA	AAAAAAAAA
>1736710-2	TGAAGTTAGGAAAAAA	AAAAAAAA
>7758340-1	GAAGTAAAGTACGAGATTTTT	CCGAAA
>1535310-3	ATAGAAAACGCGTGGACCACCGCTTTTAAGGGTCAAG	AAAGAAAAAGATCAAAAAGGAAGA
>2459622-2	AACTTTGCAAAGCAATCGTCTCAA	AAAAAA
>897394-4	ATTGATTTCCTTTTTTTATA	TGAGAAAA
>2493428-2	TTCCCCCCGAAATGCGTC	AAAAAAAA
>5692692-1	GCCTAACGGATATGAAAGG	CAAAAAAAAAA
>917635-4	GCCGGCGTAAGCCGGAGGAGGGA	AAAAAAA
>6689123-1	TTTACAAGGGAAACAGA	AAAAAAAAA
>1349176-3	TTCATAACGATACTTTCCATAATGGTC	AAAAAAA
>316537-8	CTTGTATGGTTTGCATAACGGA	AAAAAAA
>2308717-2	CCACGCATTGTCCGCCA	AAAAAAAAAA
>2043148-2	TCACAGTGAGCGGGCAACACCCGGA	AAAAAAAAA
>3091614-1	AAAAATTAGGAAAAAAA	GAGAAAAAAAAAAA
>202226-9	CGGCTACGGGCGTGACTAAC	TGAGATC
>2917978-1	TAATCCCTTAAACCCTGCCGCAGTT	AAAAAAA
>1010181-4	CTATATGTATCCCACCCAA	AAAAAAA
>260379-9	TGCTGTGTATAATCTTTCTCTTCAAGGA	AAAAAAAA
>4090221-1	ATTGGCTGATGCGGCAATATC	AAAAAAA
>2161690-2	ATAACCGCTTCTGGCTG	AAAGGAAGACGG
>739426-5	GTTATATCGAAAGAAAAG	AAAAAAA
>4209289-1	ATTATGAGAGGATTTCGAAAA	AAAAAA
>2855328-1	CTGTTAGAGAATCAATAGAAAACTCGTTGGACGCAACTGATG	AAAAAAAA
>5672407-1	CTTCCTTTCTTGTCAACGAA	AAAAAAAAA
>2416207-2	TTTTAAGATTAGTTTCAGGGATTATATTCATG	AAAAAAAA
>7703671-1	AATTTAAACGAAGAAA	AAAAAAAA
>7035115-1	CTGGTGGTTGGTGAAA	AAAAAAAA
>5997200-1	ATGCAATATACTATTCACG	AAAAAAAA
>3443409-1	TCTTTGAAAAGATCAACGAG	AAAAAAAAAAAAA
>7812802-1	AAAAAAAAAAAAAAAAAAAAA	AAAAAAAAAAAAAAAAAAAAAAAAAAAAA
>5735369-1	ATCGAGGATAAGGTGATGAAA	AAAAAAAA
>2587213-2	TCATCTCATTGTCTAA	AAAAAAAAAA
>5274226-1	TAGCTTTTCTCCCAAAGT	GAGCACCCCCGAGCGGTTCAGCATTAATTCCGAGACCTGCGTACTA
>5980838-1	ATGTGACAAACAGGACC	AAAAAAAAAAAA
>1405367-3	AAGCCGGCTGCCGAGACCCAAGCGTGGA	AAATAAA
>2748309-2	TACTCAAGATTGAGCAT	CCGAAGAGGAAAG
>4371517-1	TCAAAGGTCTTACCAACCTTTCGAGACACAAACCCACATCTGGGGCAAGACCTCGAG	AAAAAAAAA
>7502787-1	TATTGTAAAAAACGTCTCTAAGG	AAAAAAAA
>6574871-1	AAAAGCCCAGTTGAAG	AAAAAAAAAA
>1212469-3	TCTCCCATCGAGTTACTTTGAGGGATTTGAA	AAAAAAAAAA
>1615693-3	CGAAAAGGAACGAAAGCAA	AAAAAAA
>3803429-1	TAAAGAGTCCAAGAATTCA	AAAAAAAA
>4493339-1	ACCACGTGATAATACCGGCTTCCTCAC	ACCTTCTCTCCGAAGAGCGGTTACCCAGGAATGCCGAGA
>7430401-1	CTCCCTAGCCAGCTCA	AAAAAAAAAAAA
>3185179-1	TCCATCCTAGCTGAGCTACGGG	AAAAAAAAA
>630157-5	TTCTCTTAATCTTGTACGCTTTTTC	AGAGAGGG
>7320338-1	TGACGAGACCCTCCAAAG	AAAAAAAAAAA
>249475-9	AATCCCAGCGGGCCCA	CCAAAAA
>2731405-2	TTCTCTTTTATCATATCTCCGAATCTAG	AAAAAAAA
>1611669-3	TATTTATCTCGGAGATAAATCC	AAAAAAA
>7625822-1	TTATTGCAATATCTCT	TCTCAAA
>5069781-1	TATGAAGTTGAAACAGAGCC	GGATTTACAAAC
>7030133-1	TATTAATGCAGGAACTACAAGGGCACCCCCATATTTAG	GCGGGGGTGCACGAGCTGGTCAAAGTGC
>167665-10	TCGATCGGTTAGCTCCAAAAACGGCTCATGGAGTACCTCTTTGGGA	AAAAAAAAAA
>1591641-3	ATCCAAAGAGATGTAC	AAAAAAAAA
>3319539-1	ACAAACTCCCCCGTCAATTTCCATAGGGGTAGGAAGTCCATAAA	GCTTCCTATCCCCACTGGAGA
>252489-9	TCCCCGCTCATGAGCGCCTCAGGATGGGGC	ACAACTG
>5364072-1	AAGTTTAGGTATAACACGTTACCATA	AAAAAAAAAA
>5089225-1	ATTTGCAAACCGAAGACA	AAAAAAAAAAAA
>107989-12	TGAGTTAGAATCAGCT	ACTATAAT
>3836745-1	GTGAGGGAAAGCTGCAAA	AAAAAAAAA
>2376262-2	TGAGGACTTATATTACGCAGA	AAAAAAAAAA
>3527882-1	CTCCCCCGTCAATTTCCATAGGGGTAGGAAGTCCATAAA	GCTTCCTACCCCCTCC
>7405496-1	ACCTACCCGTAGGGGTGGGGACA	AAAAAAAAAAAA
>7333188-1	GGCGTGATGGGGTTCCCTTTGGGGACTTCACCCAATCCCAG	ATAGGAAGAGCGGTTCAGCAGGAA
>7277931-1	AAGTATCAACCGAGAGTA	AAAAAAAA
>1058912-4	CTTTCCCTACTAGGTG-TGCTGATCTATTT	CAAAC
>3872415-1	TTTGAACCCGTGACCTCCCGGTTT	TAAAAAAAAA
>187980-10	ATTATTCAGTACCAGTAGC	AAAAAGAAA
>7089385-1	CCTGAAACCTCTAGCTATGACCG	AAAAAAAAAAA
>7679212-1	TTTCTATAGATAAACGA	AAAAAAAA
>199850-9	TTTTTGTTGAACACTTAGAGGA	CGTGC
>1961138-2	TAGCATTGGAATACGTTGA	GAGAGATG
>1293843-3	TAGAGTAATTCCATTCTG	AAAAAAAAA
>4147303-1	ACTTGGGTTAAGGCCCCAAAATGCCGG	GAAAAAA
>7217118-1	AGCCGTAGGGGAACCTGCGGCTGGATCACC	AAAAAA
>4374080-1	TTATTGATACTTCTCTTG	TGCGATCGGAAG
>1636961-3	TTAACGTTAACTGAAGCCT	TAGGAAA
>861820-4	GTGACACAAGTAGGAA	AAAAAAA
>1278686-3	ATCCAGGCCCCGCTACCA	AAAAAAAA
>5791138-1	AAAGATATAACAGAAA	AAAAAAAAAAA
>5180408-1	ATGTCGGCTCTTCCCACCCTGGGGGTGCAGCTGCACCCAAGGGTAGGGCTGCC	ATGAAAAA
>1864302-2	ATGCAAGAAGATAAAA	AAAAAAAA
>3061022-1	ACAAGATATTATAAAATAA	AAAAAA
>3611407-1	CCTAAAGGCTTGAGTAGCTTTAGGGTTTCTCTAAATATCTGA	AAAAAAAAAAAA
>2062969-2	TTTAGTAGATAAAGCA	TAACAAAGG
>1418623-3	CTATATCTCCTACAATCTCAATCCTTTTCCA	AAAAAA
>584365-6	AAAAATCTCGTAACCTAT	TACCAGAAAC
>5049700-1	TACTCTTATACTTTGAA	AAAAAAA
>2987371-1	TTATTGTAGAATATCC	AAAAAAA
>1869032-2	GCCCCCAAGGGTAGGGCTGCCCGCCCGT	CAACGAGGAGAGA
>7189712-1	GGGGAGCACAACATTTCG	AAAAAAAAA
>4054637-1	CTGACCTAGTTTATGTAG	GAAAAAAAAAGAA
>4896087-1	TTGGTCAATGAGGCATCA	AAAAAAAAAA
>737739-5	ATAATATTTGATCCTCCAAAAGTTGG	AAAAAAAAA
>5387151-1	ACCATCGGTCTTAAGTAA	GAGAGACGTA
>5348942-1	TTATTAATTCGTGAATC	GAGAC
>5215435-1	AAAAAAAAAAAAAAAAAAAAA	AAAAAA
>7453484-1	ACTTCTTTCTCAAAAATA	AAGGCGATGA
>6220857-1	GCGTGTGAGGACTGATCA	AAAAAAAAAAA
>1537068-3	TAATTTTAATTATTATAGGTATTTTTAAA	AAAAAAAA
>5982698-1	GTATTCTTATGTTTCATATGTTCAAGTCC	CTCGTA
>4707282-1	ATTATGTTGATCTTGG	GAGAATA
>2768521-2	TTAAAGATATAGAATC	AAAAAAAA
>5278952-1	CAAATTTTATACCGTCAAT	AAAACAAA
>135020-11	CTTCTTGCCTCATCTCTCT	GAAGGCGCG
>7832018-1	AAAAAAAAAAAAAAAAAAAAA	AAAAAAAAAAAAAAAAAAAAAAAAAAAA
>391535-7	AATTTTTGACAAATTTA	GAAGAAAA
>6092207-1	CTGGTGCCCCTGGGTGAGAA	AAGCAAAAAAAAA
>3046781-1	ATAACAGGGTCGTCGCGGGCGA	AAAAAAAA
>7350510-1	ATAAAATTAAGTAAAGTGAA	AAAAAAAAA
>6304176-1	TGTATGGTTTGCATAACGGAGTTATGGAGTCCCTCGCT	GAGACCCCCCCCCCCCCCCCCCCCCCCC
>2609624-2	AAAAGGAGAAGTAAAG	AGAGGAAAAAAAAA
>5364974-1	TTCATAGATGAAAAAA	AAAAAAAA
>4813570-1	TATGAGCCCTCAAGAGGGGTGCCCGT	AAAAAAAA
>5789897-1	AGTAGGTTGG-AAGTATTAAACTGCGATGGG	AAAAAAAAA
>5218954-1	TGCAAAGACAGTTGCAGC	AAAAAAAA
>7349072-1	AAGACACTACTAGTAGTGG	AAAAAAAAAAA
>4477892-1	TTTAGTATCCCCTAAGGTGC	GAAAAAAAA
>4004585-1	TTGGTAAAAAGAGGTGG	AAAAAAA
>3285111-1	ATTTCGAAGTTTATTGA	AAAAAAAAA
>5808505-1	CAATTCGGACTGGAAGTTGGGCTTGAGCCC	AACTTCC
>7542119-1	CTTAATGTTTCTTGTTA	AAAATAAAAAAAAAAAAAA
>3640801-1	ACCTCTGAAAATCAAGCGT	AAGAGAAGGAAG
>7141391-1	AAAAAAAAAAAAAAAAAAAAA	AAAAAAAAAAAAAAAAAAAAAAAAAAAAAAAAAAAAAAAAA
>7235903-1	CTCGGTGATAGCTAGTTCC	AAAAAAAAAA
>4084505-1	TCAGTTGCTTCAATAAA	AAAAAAA
>6102785-1	TTTTTTTTTTTTTTTTTTTTTTTAA	TTTTTTTT
>551616-6	TCAGATATCCAAGTCTTCT	TTTTTTTAT
>7734135-1	CTAGAAAAACTTGCAG	AAAAAAAAAAAAA
>2222638-2	TTTTCTAAATTGTGTA	AAAAAAAAAAA
>3185869-1	TCCAATAAACTTAGGCGA	AAAAAAA
>7241890-1	TTTATAGGAAAATCGTTACACTTGTACG	AAAAAAAAA
>1243289-3	CTTTTCACTAGAGTATATCTTCATAACTCAGTTCTATCGGAAGA	AAAAAAAAA
>1358892-3	ATGCTAGAATAACCATAA	AAAAAAAAA
>5127694-1	TGCAGCTGGTCCAGCTACAGCAGCTGGTTTG	AGTCGAT
>6764618-1	CTGCCTGAGGGGAAGGTACCCCAA	AAAAAAA
>5604275-1	AGAATAATAGTTACTGCACCCTCAATAG	AAAAAAAAA
>273394-8	GGACCCGCCACAGGTGCAGA	AAAAAAAA
>4996472-1	GTAGAATAATACAAGTCG	AAAAAA
>3749539-1	TAATGGTACAATTAATTTC	AAAAAAAAA
>1123670-4	GTCGTTGAGATTTTTGGAT	ATGAGAAAA
>2629298-2	CTTGTCTTTCCCGTATCTTTTTTACCTATAATATGAAATATGCAT	AAAAAAAAAAAA
>2653065-2	AATATTCCCACGCCCTAGGGGTAGGCGCGGTAACGCAAGCTGGACTCCTGACGGATC	AAAAAAAAA
>3433854-1	TAGGAATCAGATTTGA	AAAAAAAA
>7089677-1	GTAACATAAGATATAA	AAAAAAAAAA
>1403849-3	TTGAAAATGGATCGAG	GTTAGAGGGT
>882473-4	CCGTTTTGGGTAATATCATG	ATATTACCC
>146924-11	TTGGGGCGCACCCGACTCGACGA	AAAAAAAA
>5976211-1	CATAGGGGTAGGAAGTCCATAAA	GCTTCCTACCACCACC
>2680083-2	ATATCATTAGATCTAC	CAGGAAGAAA
>1990912-2	CTGACGAACAAACCCTTAGGGCGTTAAAGGCCCAGTTGAAGTTAGCAT-TGAG	AAAAAAAAAAAAAA
>7438986-1	TTATCCCTATCATATAA	GATTCCC
>5472872-1	CTTATAAGATTTCTTACAA	AAAAAAAA
>2520579-2	CTGAACGATAAACCACTATG	AAAAAAAAA
>3865571-1	AATAAAAACATAGGTC	AAAAA
>4765594-1	TCAAAGGTTTAATCTCAATCT	GGGATAGAAGGGAGGACGA
>5283899-1	TGCGGCTGGATCACCTC	CTTTCC
>4121414-1	ATCAGTCCGGGGTTCACACATCATCTAA	TGAAAAA
>2138897-2	TAAAGATATAACAGAACA	AAAAAAAA
>5150956-1	TTAACCTTTTTTTTATTGGTA	GCGGGGGGGGAAACGAG
>5147453-1	GTTTTCGTAGCCTCAACCAATTGTTCGGCTTG	CGAGAGGGGGCAAACGGAGGGGACGGCAAGAGAA
>1437773-3	TTTAAGTTAATCATTTT	TTAATTCAGA
>5839016-1	TAAAGGAAAAGAAGAA	AAAAAAAAA
>857700-4	TTCAAGCGCGCCTAACGAGATC	GGAAGAGCGG
>7425346-1	TCTTCTTCATTACCTCAGTAGT	AAAAAAAAA
>3133249-1	CTTATATAATTACGATGTACAA	GAAAAAAAAAA
>1012502-4	TGCGTAATGATATAATAGG	CAAAAAAA
>4275348-1	AAAAAAAAAAAAAAAAAAAAA	AAAAAA
>5264640-1	TAGCATTTACAGCGGC	AAAAAAAAAAAA
>2517071-2	ATAGCTGCATTGCCATCAA	AAAAAAAA
>7090229-1	TAGAATCCCAAAAAGAGTCAATCTTAA	AAAAAAA
>1895458-2	CTGGTGGTTGGTGAAAGCCGGG	AGATAAAGA
>2453879-2	ATCACAATAAGAGGAG	AAAAAAA
>4191043-1	TTCTTTTCGACGAGGC	AAAAAAAAAAAAA
>3969936-1	TATGAGGAAATATTAC	AAAAAAAAAA
>4143537-1	TTAATGAATACAAGAATAAA	AAAAAAAA
>7543817-1	GGCTGCCGAGACCCAAGCGTG	AAAAAAAAAA
>2468948-2	ATTATCCCACTGAAATGGGAG	AAAAAAAAAAA
>3664427-1	CCTGGCCACTGGTGGTTGGTGAAA	AAAAAAAAAAAAA
>7139098-1	TAATCAAGAAAGTAAACCCAGATT	GAAAAAAAA
>6699829-1	TGAAGAAAATAAATCCGTATCCACTCC	GACAAAAT
>2531985-2	ACATCGGAAGAGGCTCATTTCACG	AAAAAAAAA
>3012946-1	AAGGTTTACAAGATAGGTGA	AAAAAAAA
>7058787-1	ACAAACTCCCCCGTCAATTTCCATAGGGGTAGGAAGTCCATAAA	GCTTCCTACCCCCAAATACGG
>967753-4	ACGTTAGGATAAAGAC	CGGAAGAGCGG
>427324-7	TCTAGATTATAAACCGTCTT	AAAAAAA
>4722463-1	ATTATTCAGAAGGAGATAA	AAGAAAATAGA
>3615286-1	ACCCCGGGGATAACAGGGTC	AAAGAAAAAAAAAAAAA
>2964549-1	GGCGGGGGAGCACTACAAGGGGTGGAACCTGCGGCTCAATTGG	TGAGACGGAAGAGCGGTTCAGCA
>7044291-1	AAAAAAAAAAAAAAAAAAAAA	AAAAAAAAAAAAAAAAAAAAAAAAAAAAAAAAAAAAAAAAAAAAA
>57091-14	CTGCAGTAAAAATAGATCCA	AAAAAAA
>6382091-1	ACAAAAAAAAAAAAAAAAAAAAA	AAAAAAAAAAAAAAAAAAAAAAAAAAAAAAAAAAAGG
>7213906-1	TTGCAGGCTCAACCGG	AAAAAAAAA
>1669479-3	TGTTGTCGCAAGTTAAG	GAGGAATTAAA
>4756335-1	ATCCCTAGTAACCGCAGATCAACAATCTGCG	AAAAAAA
>6519385-1	TAGTTGTATTCTCATGC	CGGTA
>572651-6	TAGTTCTAGAAAGAGTTTGAAATCAATATTTTTCCATACCTATTTTTA	TTTTCCTT
>7415677-1	TTTAGAAGAAGCCGCCGG	GTCCGC
>4914563-1	TAATAAAAACAAAAAA	AAAAAA
>6839936-1	GAGGGACTTCAGCTCCGTTATG	CAAACCATACGA
>2526280-2	TCTATAAATCCTTCCGTTTCTTTCCA	AAAAAAAAAA
>7602901-1	CGAATCCCTGCCCGGCTACCTAGCT	CGATCGGAAGAGCGGTTCAGCAGGAATGCCGAGACCGATC
>6907033-1	TTCCCGTTATCATTTCTTAT	GCGAAA
>2647113-2	GTAAGGGGAAGGAAGCTACTCGATGAACCTCCCCACTTCTCCGTAAGGAG	AAGTGGGGAGGTT
>5009547-1	ATAATCTGGTTTGAAC	GTCAAAAAAAAAAAAA
>3234622-1	ACAGAAACCACTCCATCAGTTGCGG	AAAAAAA
>6942697-1	AATACAGAGTACGAACTGTTAGGGA	AAAAAAAAA
>7697394-1	TACTCTCATTCAACTCAATCACTGT	GGGGGATCGGA
>3522395-1	AAAAAAAAAAAAAAAAAAAAA	AAAAAAAAAAAAAAAAAAAAAAAAAAAAAAAAAAAAAAAA
>7461557-1	TCCGGAGTAACAGAGAGAA	AAAAAAAA
>5496878-1	TTAAAAAAAAAAAAAAAAAAAAAAA	AAAAAAAAAAAAAAAAAAAAAAAAAAAAAAAAAAAAAGAAC
>3582904-1	ATAGCTGCATTGCCATCAA	AAAAAAAA
>6001405-1	CCGCACCACCTAGTGTAAGTGCAATAACTATAAGCACTAGTCCCGTAGT	AAAAAAAAAA
>4903433-1	GTAAAAAGAGCCCATTCATAACCTTTAGG	GAGGGCGGGAGGATAAG
>2809055-1	CTCTCCCTAAGGGCTCGATGAAGCTGGCTTAGGGCCGAAA	TCCTAAGTCAACTGAGGGTCGTAT
>5533045-1	TTATACCGAAAGTAGTATAAAGATTTTA	AAAAAAAA
>3492795-1	ATCGTAGAAGATCCAGATG	AAAAAAAAA
>7405955-1	ATCACGGCCGGTCCACTGTGGGGGATACCCCCACA	GTGGA
>6936555-1	GTCGCGAGACAGGTCGGA	AAAAAAAA
>5929552-1	ACGTGAACTCGAGGACTC	CACCACAG
>5810300-1	AGTTTTACCTAGGGGTGGCG	AAAAAAAAAAAAA
>1058085-4	CTACATCGATGTCGGC	CAAAAA
>3831719-1	GGAAAAAGAGAAAAAAA	AAAAAAAAA
>6342789-1	ACTCCTACTCCCGCAATACCGGAGGAG	AAGTTTT
>2721740-2	ATGGGAGGACTAATTGCATTAGTAGGATTCATAATTA	CTAACTGATGTAA
>4967754-1	ATTCGACCAATGATGTAATA	AAAAAAAA
>3477186-1	CCCTCACATCCGTGATATTC	GGAAGAGCGGTTCAG
>7278527-1	TGCTACATCGATGTCGGC	AAAAAAAAAAAAAA
>4133889-1	TTGGTCAATGAGGCATCA	AAAAAAAAAAA
>98512-12	ATCGAAAAACCATATATTGAACTTCTACTAGAAG	GAAAAAAA
>5793051-1	ACAAACTCCCCCGTCAA	AAAAAAAAA
>5601762-1	GTACCTAGATGAGTACA	AAGAAAAAAAAAAAAA
>7611946-1	GCCAATTCACTAATTTCCATTGGCGTG	GAAAAAAAAA
>6978066-1	TCCCCGCTCATGAGCGCCCCAGGATG	AAAAAAAAAA
>1613171-3	GCCCC-TTGGGGCGCACCCGACTCGACGA	TAAGGGAAACAAATAGCAAAAAAAGGGTAGAACAAAGA
>7229875-1	CTTCCGTGCATACACTGACGAACAAA	AAAAAAAAAA
>4331665-1	AAGAAAGAGAATAAAAAA	AAAGCGATC
>5128364-1	CTTAACCAACTAAAGGGAGGCAA	AAAAAAAA
>7020444-1	ATGAAGTCGGTCCTACAGATGA	AAAAAAAAAAAA
>1184388-3	ACTGATAGGATTTCAGCAC	AAAAAA
>1397584-3	TGTAGGACCTCTATTTAATAACTCTAA	AAAAAAAA
>7456505-1	AGCGAAAACGCCGCGGTG	CCTGCGCT
>3366109-1	TAGATGAATGGATAAA	AAAAAAAAA
>1435749-3	ATTTCAAATGATTTCAAATATTGTG	AAAAAAAA
>1258894-3	CTGATGAATTTAAAAAAATAC	AAAAAAAAAAAA
>3142042-1	TTCCTTCCTTGAATTATA	ACTTCAGG
>7152038-1	CAAACCGAGCACTCTTCC	TTCGATCTGAAG
>1722117-2	CTCATCTCACCTATCGCG	AAAAAAA
>1694337-2	TTACCCCGGGGATAACAGGGTCCTCGCGGGCGAGAGCTCCCATCGACCCCGC	TGTAAAAAAAAAAA
>5470804-1	AATACTATCTGGCGCATTTTTCTTCG	AAAAAAAA
>218111-9	ACAGAAAAGGAAAGAAGAAATCGA	AAAAAAAA
>2502962-2	GAAAAGAAATAAGATA	CTCTCGTGCAGG
>745036-5	AAAAATTTTTGTGAAT	CGAGGG
>4978353-1	GTTAATAAGAACAATGTA	AAAAAAA
>390484-7	ACCGGTCGGTGTTGCAGGTAAGACA	AAAAAAA
>1694348-2	GTTTCACTGATTCCTATACA	TAAGTATCAAG
>958148-4	ATGACAGAAAAGTTACCC	AAAAAA
>4644116-1	ACCAAAAACTTTTTTCTACATTCCTAACCCTGGCGAACCA	AAAAAAAAAAAA
>5568759-1	TTAGGTAAGTATCTAAAAGATG	AAAAAAAAAAAAA
>7217337-1	TACCCAGCATTTTCCG	AAAAAAA
>1560976-3	GTTATCACAATCAACTGA	TCGAGAT
>7183718-1	AGTCTCTCCATGTCTCT	TTCAGTGAGAAAC
>5678871-1	TTGTATTCTTCTTGTTTA	AAAAAAAA
>3848851-1	TTTGGACCAGATCTAGGAAGT	AAAAAAAAAA
>6248562-1	GTTACAAACTCCCCCGTCAATTTCCATAGGGGTAGGAAGTCCATAAA	GCTTCCTACACCCACCA
>650137-5	ACCCGTCAAGTTCTATTAGGAGA	GAGGAGGGGAGACAGATAG
>7526955-1	CTTAAGTCCCTGGAGTGCC	AAAAAAAAAA
>1089095-4	TTAACTCGTTCTAGCGGTTT	CAAAAAAAAA
>5162847-1	GTTCCCCCCAAGGGGAGTACCTGGTGGAGTACT	CCAAAAAAAAAAAAAAAAA
>5689727-1	TTTTTCTCCCTCTCTCCAA	AAAAAAAAAAA
>6146395-1	TCATCTAAACCCGCTAA	AAAAAAA
>5391197-1	TCCACTGTGGGGGATACCCCCACA	GTGGA
>3832400-1	TCCTAAGCTTCTCCTTAATT	AAAAAAAAAAAAAA
>432061-7	GAAATAGGAAACGCTTTATTCACTCCG	AAAAAAAA
>7324421-1	ATTAATCCCAAAAGGA	TCGGAAAAAAAA
>1195015-3	GCAAGAAGCAGCGCTACTAATTAATTTAG	AGAAAGC
>2043515-2	TTTTTGATCCCACCCGCC	AAGAGCGGAAAAAAA
>4478428-1	TTGGAGATGAAACGGGAA	AAAAAAA
>6329136-1	ACTATAATAATCGTGGCAATA	AAAAAAAAAAAAAAAAA
>201751-9	TTGGTTTGAAGTAGAA	AGGGAAAAAAAAA
>3405647-1	CTACAGCAGAAACCGATGT	AAAAAAAA
>5139338-1	ACAAAAAAAAAAAAAAAAAAAAA	AAAAAAAAAAAAAAAAAAAAAAAAAAAAAAAAAAAAAAGTAG
>2624199-2	ACTATCTACCGGTACAAAGTTCCG	AAAAAAAAA
>747786-5	GTTTCAAATATTGTTAAGTTGGCTAATAAGTATTATGTC	AAAAGGAGAGA
>6814868-1	ATGAAAGAGATAGATTACTATCATCTCTACCGAACCTTGTAGCT	AAAAAAAAAA
>2783877-1	TTTAGGTGTAGGATATACGATG	AAAAAAAAA
>1413646-3	AGATATCTCACTATTGCTTGACGA	AAAAAAA
>6194144-1	ACAAAAAAAAAAAAAAAAAAAAA	AAAAAAAAAAAAAAA
>2825326-1	TTATTAATATCAAGTT	GGGGGAGCACATTGTAGCATTGTGCCAATTCATCCATTCACTTC
>5521321-1	ATGAAAATAGATATAAT	AAAAAAAAAAAA
>1583333-3	ATATTGTATAACGAAATAATTTATCAAT	CGAAGAA
>2982324-1	CTTTACCAATATTCTTGGAACGCTTT	GGAAAAA
>7715887-1	CGAGGGTGGGTCCTTCCTAACC	CAGGTCAAA
>7154201-1	TTTCACTGTTTCCGTAGTTCC	GAAAAGAAGA
>116380-11	ATAACTATAGAGAAACGGCGT	ACGGAAAGGG
>4476633-1	GTCACTGGCGTGAGGCTAGAAACCGGGCGATCTAGGCCG	TAGATCGGAAGAGCGGTTCAGCAAGGA
>489697-6	CTCAGCCTGGAAGAGCGCTCGG	TTCGCACC
>1828733-2	TATGCGGATATTCGAAAAG	AAAAAAA
>5220783-1	GTCCTCCCTCCGGCGC	CAAAAAAAA
>7131382-1	ATCGATAATGAATTGGAAAGAGCC	AAAAAAAAAAA
>581261-6	GCCTTCTGAAGGAGTA	AAAAAAAA
>6492148-1	TTCTTTGCCTCCCCTTTAATCTT	AAAAAAAAA
>3747196-1	ACTTCGGCTTCAAGGTCTTCAACCTCATG	AAAAAAAAAA
>5258968-1	CTTCTTTTAGTAATCC	AAAAAAA
>1603076-3	ATATGTTCAAAGTAGAGTACTCTA	CTAAAGGA
>3556716-1	GTTCGGCTGGGGCGGCACTCCCGCGAA	TGCTCTCTCCAGAGCGGTTCAGACGCAATGCCGAGACCG
>7287506-1	GGGATTTTATGGTCTGA	AAAAAAAA
>6261346-1	ACTTGAATGAGTCCAAAA	AAAAAAAAAAAA
>502202-6	GTTAAACGAGAGAGTAATTCATGAT	CGGGGAAGG
>7363239-1	ACCTAATGGTACGCAAGGAAAAA	AAAAAAA
>5810378-1	TTCAAGGAGTATTTGGAAGA	AAAAAAA
>265179-8	TTTTTATATGAGAGTA	GGTGCTCTGGGGAAAAGTT
>3991596-1	ATCTAAACTCAATAAACACCGGAGCCTATCGATCGACTAC	CTTAATTGGA
>539406-6	ATTAGAAAACCTATTGAAATCAA	CCCGGGAAGA
>859324-4	ATCTATACACTTACGCTGGATACCACTTCG	AGAAAAAAAAA
>2983393-1	AATAGTATTAGCAATAACCCTAGTGCTGGG	AAAAAAAAAA
>4730543-1	AGCTGAAGCTTCAGAACATG	AAAAAAAAAAAA
>7618432-1	AGCCGGCGGTCCCGGG	GGGGGGGA
>4143948-1	TACTGTCCCAGCCTGGGGC	TGAGGCAAATCAGG
>7723302-1	TTTTTTGAGAAATATTTTTTTC	GAGGGGCGGGTCG
>4494889-1	TGTTGGACATTCTCCAGCCAATGGT	AAAAAAA
>6512329-1	ACAGATCTGACTGGGGT	AAAAAAAAAAA
>6151556-1	ATGACTGGCGATGGTACG	AAAAAAAA
>4384302-1	ATTACCACGCCCTAGGGGTAGGCG	AAAAAAAAA
>2643052-2	ATAAGTTAACAGAAAAA	AAAAAAAA
>5685051-1	TTAAGCAATTAGGGTATGAAGACG	AAAAAAAA
>2475550-2	TCAGCCCGAAAGAATAA	AAAAAAAA
>5368333-1	CTTAAAAAGAAGATTGGAGGAAGTGAAAGCTAAATCATGATG	AAAAAAAAAAAAAACGCGAACGGA
>520543-6	TTAATTA-TTTTTAATTCAGATCTA	GAACAAGG
>7773821-1	ATCCCGGCGGGCCCGC	CAAAAAAAAAAA
>1654820-3	TCACCGCAGCCTGGCGCTGCTCCTCGGGC	AAAAAAA
>2721013-2	ATAGTAGATGGTATAGAA	AAAAAAA
>2658365-2	TATTCGGGCTTCAAGCCCAACTTCCGG	GCCTCCTCCA
>7318273-1	CACCACGTGATAATACCGGCT	ACGTTACCTC
>4938054-1	CCATAGGGGTAGGAAGTCCATAAA	GCATCCTACCCCCACC
>4660955-1	GGGCAGCAAAAGGGATT	TGAACGCCCAGGGTGGGTT
>7644006-1	TTTACGCCACTCTTGAAGA	TAAAAGG
>3814920-1	TTAATCTCATTTACTGT-GAAGAA	GGGAAA
>3755889-1	ACTTGAATGAGTCCAAAA	AAAAAAAAAAAAA
>5451788-1	CAAAAAAAAAAAAAAAAAAAAA	AAAAAAAAAAAAAAAAAAAAAAAAAAAAAAAAAAAAAAA
>6406974-1	CCGGTTGATCCTGCCGGACCCGACCGCTATC	AAAAAAAA
>5181533-1	ACTGCGTTCTTCTTTAGTACGG	AAATGA
>1547016-3	TTTAAGTTATACTCCAA	TTTAGCAT
>7195197-1	ACAGCAAGTTACTCAATCCTTACAAGAGACTGTGAATAAGCATACCG	GAAAAAAAA
>6642280-1	TTTCATATGTTCAAGTCCGCCC	AAAAAAAA
>2223091-2	AAAGTCTGTAACGTTATTTCCTAC	AAAAAAAAAA
>3829493-1	CTTAAGCCGGCTGCCGA	AAAAAAAAAAAA
>2082822-2	ATGATCTCCGTAAGCATATCGA	AAAAAAA
>4886001-1	ATCTTCTCGTTTTTTAAAACGTT	TTAGAAAAAAAAAAAAAAA
>4074419-1	CGGACTACGTAATTGTGAC	AAAAAAA
>2469662-2	GAAGAGACATAACAATACCTAACGTTGACGACCCATTTAA	AAAAAAAAAAAA
>3688857-1	ATATATTAATGGGACATCAATTCTAATAGA	AAGAAAGC
>7791719-1	TTTTCACATGTACGTCGTTGGACTTCCG	AAAAAAAAA
>4669301-1	GTTAAAAGCAAGTCAC	AAAAAAAA
>479904-6	CTGAAAAAGATGCTAGGATTTC	AAAAAAA
>5757015-1	AAAAATGGTACGGATTGGTA	AAAAAAAAAAAAA
>4276072-1	TTATTTTTGAACATTCATTTCC	AAAAAAAAAAAAA
>4007151-1	TATGTCTAACTAAAGC	AAAAAAAAAAA
>6399621-1	AAAAAAAAAAAAAAAAAAAAA	AAAAAAA
>757636-5	GTAGATTAATCCCAAAAGGAAT	AAAAAAAA
>3887589-1	ACCTTTTCCTATACAGT	AAAAAAA
>4472909-1	CTGGTGGTTGGTGAAAGCCGGGTCCAACCGGCCGAAGCCCCACTGAAGGCCGG	AAAAAAAAAA
>7394789-1	GATAATTATTCGATCCT	CAAAGC
>3674176-1	ATAGGAAGTAAAAATAA	AAAAAAAAAA
>453623-7	TACACTCCCGGTATTGCAGTA	TAGATCGGAAGAG
>3745959-1	AACCAACTAAAGGGAG	AAAAAAAAAAAAAAA
>6660901-1	TAAGGGCTCGATGAAGCTGGCTTAGGGCCGAAA	TCCTAAGTCAGCTGAGGGTAGTATTACG
>5059843-1	ACATTCAGGTTCGCCCTCGCA	CGATCGGAAGAGCGGTTCAGCAGGAATGCCGAGACCGATCTCGTA
>4013011-1	ATTATGCACAAGGAAA	AAAAAAAA
>63260-14	ATTCATACTTCTATTCTAGATCT	GGTGTACAGC
>5478270-1	CTTTGATGCAGAGAGGGG	AAAAAAAAAAA
>7216960-1	TGAGGACTGAAGTAAAAC-AGA	TCGGCAGAGCGG
>3782219-1	TTCCTAGGGCGATTAAA	AAAAAGGAGGAA
>959860-4	TTCATCCCACAATAAT	CGTATAAAAAAAAAA
>4789968-1	ACGAATACGTAAGAACA-AGA	GAGAAAGT
>1233848-3	TTCCAGGCAATTTCACTCTATCTTCGACC	AGGGAG
>5257699-1	TCTAATATACCTATAATAGTA	AAAAAAAAAAA
>1087694-4	TCTAGTAACTTGGAACA	AGAAACGGTTCAAAAA
>340626-8	AAATCACTCTAGAACCACAAC	CGAGCT
>5990641-1	TTTAATAAGGTATTAG	GAGCCGC
>2083890-2	GAGGTGATCTCTGAATAA	TACGTCCCTGCTC
>4140208-1	AATTTAAACGAAGAAA	AAAAAAA
>3595988-1	CATC-TTAATTTCAACTCCAGGATTT	CTCTCGGAAGAGCGGTTCAGCAGGAATGCCGACCCCTCTC
>3321201-1	GTAGGGCAACCAATACTAGGATTCC	CGAGGTAG
>3619553-1	TTATTAATATCAAGTT	GGGGGAGCACATTGTAGCATTGTGCCAATTCATCCTTTAACTTC
>3776473-1	ACGTATAACATTAACAGC	AAAAAAAAAA
>6474205-1	CAGAACTAATGATCCATTAATGTATGA	AAAAAAA
>2646766-2	TAGCTGCAGCTGCTGTTATAG	AAAAAAAAAA
>1798177-2	CCCGGGTTCGAATCCCGGCGGGCCCGC	CAAAAAAA
>7414564-1	AACACGGGAGCCCAAAGGTCGGCTCAG	AAAAAA
>7057028-1	ATAAGCATAAAAATGA	AAAAAAAAA
>3436158-1	TTTATAAGATATCTTTA	AAAAAAAA
>2778933-1	CCATAGGGGTAGGAAGTCCATAAA	GCTTCCCACCCCCAC
>2461513-2	GTACTCTACCAGGTACTCCC	TGAGATCGAAG
>2867691-1	TATAGCTGACTTCGATAA	AGCAAAGGAGA
>2046553-2	AAACCTCCGTCATCAA	GAGATCGGAGAGA
>164886-10	TTCTTCTGGTCTGTTGGGCTATTTCATTT	TTGGTAAAA
>2618491-2	ACATCTGGTCCTTCATCGACTGGTGATG	AAAAAAAAAAAA
>7262331-1	ATTTAAAAAGTAGTTCCAA	AAAAAAAA
>6059000-1	ATCAATAAACATTTCT	AAAAAAA
>4120195-1	AACGCTCGTGTCCCCCCACGTGGGGGCCG	AAAAAAAAAA
>6280597-1	TGCGCAGGGCTGATTAA	AAAAAAAAAAA
>6468403-1	TCTACTATTATGTTACAAAGATT-AAGT	AGAAAAAGAAAAAAAAAAAAAAA
>5354692-1	GTAGGGAGCCAAGTAGTAACGAG	AAAAAAAAAAA
>1928946-2	TTTGATAAACAGAATTTGACTAT	CAAAAAA
>1685942-2	ATAGTTCCGGACGATCAAATGATTAA	AAAAAAAAA
>5440739-1	CTCATTTAGAATATTTGATCTGCCT	GAAAAAAAAAA
>6320515-1	AAAAGTAAGCAGAAGTTACGCCACGGGTAAACACAT	AGAACGGAAGAGCGGTTCAGCAGGAATGC
>6868409-1	ACTAAGAAAATTAACTTCCACAGAT	CAGAAGAGCGGTTCAGCAGGAATGCCGAGACCGATCTCGTA
>225092-9	TTAGTATTAAACAACTCA	GGGGTA
>3970957-1	AGGAACATTAGAGCAAATGTTAGAA	AAAAAAAA
>7093051-1	TTTTCCAATATATGATCTGTACTA	AAAAAA
>824566-5	GAGAGGCTAGCTACTCCAGACGC	GAAGGGGAA
>7169525-1	GGTCTAGTAAAGGCAAAGTT	CCACACGG
>5640339-1	TCGTTGAAGCCGCTAAGGC	AGGAAA
>816257-5	ATCCCAATTAGATGTTTTACATGTGGC	AAGAGAGT
>3709299-1	TAATAGTAGGACTCATAG	AAAAAAA
>7077848-1	TATTTTTTCCTTGGGCTTAA	ACACAAAGAGA
>5016495-1	CATAAACCTTTTTCAAAGGCCGTT	CCGAATAATAAAAAG
>5299607-1	AGTAATAGATCTGGTA	TAAGAAGAAAAAAAGGAG
>3642923-1	ATTGCGCAAACTTGATAGAGG	TGTGCTTGGAAGAGCGGTTCAGCAGGAATGCCGAGTCCGCGCTCG
>3789732-1	TAAGCGGGAACCCCTCCCCGA	TAGATAGGAAGAGCGGTTCAGCAGGAATGCCGAGACCGATCTCG
>6955705-1	AAAGGAATTGAAAGATTGCACATC	TTCTAGATGA
>749386-5	TCGTTCCCCTGACCCCGGTCTAG	AAAAAAGGC
>2054956-2	CTGTTTCAAGCCTTAA	AAAAAAA
>7057916-1	TTGTCGCCATAATCGATTAAT	TGAGGTCGGAAGAGC
>2848488-1	CCCACGCCCTAGGGGTAGGCG	GTCCCTACTGTCC
>4888804-1	GTTATGCCGAAATCCAGA	GGAAGA
>4722592-1	CTTTCTAGTAACCTCA	AAAAAAAAAAAA
>2520281-2	TAGTATCCATTTTTCCTTC	TTCTGCAAG
>427601-7	AAAATAGTCGATCTCTCTACGGAATTCA	GAAAAGGG
>7841843-1	AACATGGAATTGCACCAATAAAGT	AAAAAAAAA
>5607912-1	AGCCCCACTGAAGGCCGGGGGTAACTCT	AAAAAA
>1036372-4	TTCACAAACCATGGCTTGGTTCCTGGATG	GAAAAAAA
>6225905-1	ACCCCGGGGATAACAGGGTCGTC	AAAAAAAAAA
>586731-6	AAAGGCTAAGATAAAGGAGA	TAGCGACAGAA
>7129152-1	CCTTGCAACTTCTCGTATCG	AAAAAAAAA
>5141403-1	TAAAACCTACTTTGAATAGATCAC	AAAAAAAAAAA
>1437564-3	ATAACTCATATAGGAAATGGT	AAAAAAA
>4238104-1	ATGCTAGAATAACCATAA	AAAAAAAA
>7718748-1	ATGGCTACTCTTCATCATACATGACTG	AAAAAAAAAAAA
>663486-5	AGCCCAAATAATAACAGCTAATTTCCTTGCAC	TGAGGAGTA
>5188960-1	ATTTCTAAAAGTGCGG	CATAGGA
>3978343-1	ATGGGGCTGCGGCCCATCAGGTA	AAAAAAAAAAA
>204166-9	ATTCTCATGTTTCATA	CCAAAAAA
>380397-7	ATGATGGCACAGACGTCAAGTACCA	CTAAGGGTGGC
>5544561-1	TTGGAAATAGTGATGGTAGCATAATACTAGACTATG-TGAAAA	AAAAAAAAAAAAAAAA
>1529253-3	AGCTAATTCTTGGCAA	GGGTTTAGG
>2979691-1	AAATCCTAAGTCAGCTGAGGGTCGTATTACGTTTGTTT	AAGAAA
>2288612-2	TAATAAAATAAGAAGATGC	AAAAAAAAA
>2270523-2	CTTAAAAGTTGGTGAA	AAAAAAAAA
>1189866-3	ACATTCAGGTTCGCCCTCGCA	AAAAAAA
>4970985-1	ACCTATACTTGAAAAA	AAAAAAAAAA
>1755860-2	CATTTTCCGAAAACCCATTA	GGTAGGTCAAGGGGG
>145429-11	ATAGTTCCGGACGATCAAATGAT	CACACAAGGAGC
>3235431-1	ATTAATGATAGGGGCTGATGACGCCTACTTCACCACA	TAGATCAGAAGAGCGGTTCAGCAGGAA
>1838223-2	GTCTTAGACTGAATAGAA	AAAAAAAA
>6420469-1	TACGTCCCGAGACCGATAGCGAA	AAAAAAAAA
>1968742-2	CATTCGGTAATCAGAAGCC	AAAAAAAAA
>3582843-1	AAGAGCAAGGACCTAAGGACTT	ATAATTACGATG
>3551748-1	AATGTAGCAGAACCTTTACCTAATGGTGGA	AAAAAAAAAAAA
>2000443-2	ATGAACATTACTCCTATGGAAATACTGTTAGCTAGTG	AAAAAAAAAAA
>6481571-1	ACGGCAGCTGATTTCG	AAAAAAAAAAA
>7704701-1	CAAAAAAAAAAAAAAAAAAAAA	AAAAAAAAAAAAAAAAAAAAAAAAAAAAAAAAAAAAGAAGGAA
>6459721-1	TCCTGCCGGACCCGACCG	AAAAAAAA
>4535535-1	CTGCTTTGGCTAGGAAGTTGGCAA	AAAAAAAAAAAA
>3974176-1	ATAATAAGCGGTCCTCCAGGT	GCGTTAGGTAGAGAGGTTCAGCAGGAATGC
>2563259-2	CCTCAGCCTGTGGTCGA	AAAAAAAAAA
>3548071-1	ATTATATAAATATCAATATGATGCATACCGAAAAATAAAAAAT	TCCTTATTTTTTATTTTTCGGTA
>4116255-1	AACACGGGCCGGGGAG	AAAAAAAAAA
>3059496-1	AAAAAAAAAAAAAAAC	TGATAGGACATTATCCTTCT
>3880526-1	TAATAGAGTCCTATAATGACTCGGCTTCTCCTACTTATAA	AAAAAAAAAAA
>804493-5	GGACTGGGGACCACAAGCTGTAGAGGA	AAAAAAA
>1901440-2	ATTCGTTCCCCTGACCCCGGTCTAGGGGCGAAAGA	AGATCGGAAGAGCGGTTCAGCAGGAATGCCG
>3224095-1	AAAGATGGTAACATTTCCG	AAAAAAAAAA
>3358898-1	GACAAAGTGGGATATATCAGA	AAAAAAAAA
>4895556-1	AAAACGACGTGCATAGTCTCCTATGAACACCG	CTGCGCATGGAATAGCAGTTCAGCAGGAATGCC
>3252391-1	TTAGTCAATAACTATAATACTT	CAATTACCTCCTCC
>5807851-1	TCAGATATCCAAGTCTTCT	TTTTTTAT
>5391773-1	GTTCCAGTCAAAAATGA	AAAAAAAAA
>4102507-1	ATCCCGGCCGGTCCAC	CAAAAAAAAAAAA
>395951-7	AGGCCACCTCAATGCTAGTATTAGGG	AAACCGAGA
>2461262-2	TAGTTGACACCTATTACG	AAAAAAAAAA
>1893258-2	AATACCAGCTAATGCAC	GAGGAAAGAAAGAAT
>5200642-1	TTTTATGAAAATATAA	AAAAAAAAAAA
>4817403-1	TAATAATAGATCCATC	TGAGATGGAAG
>3611873-1	AGAAGCACACCGCATTAGAAATAGTCA	AAAAAAAAAAAAAAA
>5539096-1	TTAATTA-TTTTTAATTCAGATCTA	GAACAAGG
>971712-4	AATGAAAATGTCTACGTTGTCATATGA	AAAAAAA
>6006964-1	AAGTCCCAAGAATTAAAA	AAAAAAAAAAAA
>1575062-3	CCGAACTCGTAGGCGCCGAAGAA	AAAAAAAA
>2294309-2	TAAGCCTAAGAAAGGT	AAAAAAAAAAA
>3265197-1	ATTCCAAATAGTCTGGTTGAA	AAAAAAAAA
>1106065-4	GAGAAAATTAAAGAGTT	AGGCCTTGCAAA
>1515982-3	TCTTCTCAATCTCTTATCTAATATA	GCCAAGAAAAAAAA
>3741985-1	TTGGGGGTTCGGAGCGAAAGCTCCGGGCTTCC	TGAGATCG
>6652315-1	ATCTCCCATAGGCGAGGAGTCCT	AAAAAAAAAA
>272747-8	AATTAGTAATGAATCCTTAAATGATG	GAAAAAAA
>5706880-1	TCATTACATATATCAC	ACGCCT
>6138277-1	ACCCAATGCGACAACAGCTCC	GAAAAAAAAA
>4048950-1	TCAACGTTCTACCGACAAC	AAAAAAAAAA
>4284842-1	TTTAACGTAATAACAT	AAAAAAAA
>2756678-2	AACGTTCTACCGACAAC	AAAAAAAAAA
>7183279-1	CATTTTCATGAGCTACA	AAAAAAAA
>3318662-1	AACATTACTAGAGTTA	AAGCAAAAAAAAAAA
>3551467-1	ATCATCATAAGATACTTCATAGTCCGTCGAA	GGAAAAT
>6331898-1	TATCTATTATCGAAAA	AAAAAAAAAA
>1439792-3	GACGTGGAAGAACTCA	GGGGGAA
>7650477-1	CGATAGCCAACGTTGATGATGCACTAGATTTTA	AAAAAAAA
>4403083-1	AGTATGGGAATCTCAA	AAAAAAA
>1657133-3	CATGAAAATTCAATGAAGCCCAAACCCCTCTTCCCTA	AAAAGCGA
>4980530-1	ACGAGTTGGCTTTTGCGGCTAT	AAAAAAAA
>3004081-1	ATCTCGTAACCCTCGCACA	CCAAAAAA
>3610119-1	GACGCATATAAGAGTAGGAAAGAGAT	AAAAAAAAA
>6802046-1	ATCATAGTTGATTAAATCAGTCG	AAAAAAAAAAAA
>4206543-1	TTTACGCATTTCTGATCAATC	TGAAAAAG
>1122214-4	TCCATTCTGTACCTATAATG	AATCGGAAA
>7842536-1	ATATTCGATCTGAATGGGAG	CAAGAAAAA
>5817191-1	CTTCATACATCCAGGTTCGCCCTCGTATATACA	GATCAGAAGAGCGGTTCAGCAGGAATGCCGAGA
>4720949-1	TAGGCCAAGATATATATAAAAA	AAAAAAA
>721349-5	ATGATATAGCAGCTTATACAACTTTCGTC	AAAAAAAA
>396173-7	GTAGAATAATACAAGTCG	AAAAAAA
>4269685-1	ATAATAGTGAGAGAGCAGA	AAAAAAAAA
>2824972-1	AAAAAAAAAAAAAAAAAAAAA	AAAAAAAAAAAAAAAAAAAAAAAAAAAAAAAAAAAAAAAAA
>4561046-1	CTAAGGAATCAACCAACTGACCA	AAAAAAAAA
>7605614-1	AGATTATTACATAGAGATGACCATGAAA	AAAAAAA
>3897937-1	ATTTGGCTCCCGGAGCTCATCCGGGTAGACTTACTA	AAAAAAAAAAA
>1297435-3	GTAATGGTGAGAAGGGGAC	TTCACCCAATCCC
>1023276-4	GTCGCGGGCGAGAGCTCCCATCGAC	AAAAAA
>3661789-1	GTTAACGACTAGGGGCACCAAGCCAGCCGGTGGATGGCTCG	TGAAAAGAGCC
>6024827-1	TTTTTAAAAAACTAAA	ACGAGAAAAA
>2509970-2	TTCTTTACAATATCTATTAGTTCTACCG	AAAAAA
>4474497-1	TTTATTTTAGTACATAAAA	TAGAAAAAAAA
>3428887-1	CTCAATTGCTTATATTCT	AAAAAAAA
>7601281-1	AATAGTATTAGCAATAACCCTAGTGCTGGG	AAAAAAAAAAAA
>2768132-2	ATTGCTCGAAATAAGA	AGAGCGGTTCAG
>4736712-1	AACGGCAAAATAATTG	CTGGGCAG
>7838008-1	TTGACGAAGAATCTTATAAGA	AAAAAAA
>1840281-2	ATCCCGGCGGGCCCGC	CAAAAAAAAA
>7798689-1	AAAAAAAAAAAAAAAAAAAAA	AAAAAAAAAAAAAAAAAAAAAAAAAAAAAAAAAAAAAAAAAA
>7616401-1	AACTCCTACTCCCGCAATACCGGAGGAG	AAAAAAA
>5222365-1	ACGATTTAACGATGTACTGCAACGGGATATTTAACATTTCGCAAGCTATAGG	GAGCGA
>351293-8	TCAATACCCTATACGA	AAAAAAAAGGGAAAAA
>7625024-1	TTCACCACAAAAGGGTGGGAA	AAAAAAAAAAAAAAA
>1742303-2	AAAAAAAAAAAAAAAAAAAAA	AAAAAAAAAAAAAAAAAAAAAAAAAAAAAAAAAAAAAAAAAAAAA
>1780505-2	TTCCTTTTTTTATACCATTTTC	GTAAAAGAAAACT
>1634133-3	ACTAAGACTAATGTGCTAATACCCGATCAG	AAAAAAAAAA
>7088707-1	GTCTCTGACAAGGGAACCAAGGGTGTGGT	AAAAAAAAAA
>6911739-1	TCCCCGCTCATGAGCGCCTCAGGATG	AAAAAAAAAA
>5863079-1	ACTGTTCAAGTTTCAAGGGG	AAAAAAAAA
>3886152-1	ATTATTGATTTCCTTTTTT	CGGAAAGCGAAAAAA
>1916297-2	AGCTTTAGGCAAAGGA	AAAAAAAAAAAA
>4546068-1	AGGAAGACCAGAACAAGCCCCATATG	AAAAAAAA
>5676716-1	ATAATTAAGAGCAATC	CGGGA
>6875709-1	ACAAACTCCCCCGTCAATTTCCATAGGGGTAGGAAGTCCATAAA	GCTTCCTACACCCAAATACGG
>5544206-1	AGCCAGTGGGGGTTTCCCCGCG	AAAAAAAAA
>216516-9	CTTACCATAAGCTTTTTTA	CGAAG
>3074231-1	TAACTGTTAGAGTTGATAAA	AAAAAAA
>3115781-1	AAATCTTACTTCCCAAAGCGTGAA	AAAAAAA
>1207983-3	TCTAGAAAGCATACTACAA	AAAAAA
>3747595-1	CTCCGAACTCGTAGGCGCCG	GAAAAA
>3647589-1	CTTAAGTCCCTGGAGTGCC	AAAAAAAAAAAA
>6645983-1	GCGTTTCCCTCTTCGGGTAAA	AAAAAAAAA
>5425099-1	ATCCCGCCGGCGGCTTGGAATCTAAT	CATGAAAAAAA
>3392768-1	ATCCCAGTAGAATAGACAAGGCA	AAAAAAAAAAAA
>6764532-1	GCCATACCTCAGAATAATCCAA	AAAAAAAAAA
>3466185-1	ACCCCGGGGATAACAGGGTCGTC	AAAAAAAAAAAAAA
>2190560-2	AAAAAACCTCCTCTTTTCC	AAAAAAAAAA
>1861463-2	TTTATTGTTGGGCAAAGACATA	AAAAAAAAAAA
>5058142-1	ATTATTAATTTTTTGT	AAAAAAAAAA
>3469877-1	ATCCCGGCGGGCCCGC	CAAAAAAAA
>1133749-4	CTTACAGCCTGGTCAAACA	TAACATCAAT
>815467-5	TTGTTCTCTTTTTGAAACAATCCAAAGAT	CAAAAAAA
>7209169-1	TTTTGGTCTAACAGAGGAA	AAAAAAAAA
>5580725-1	CAAAAAAAAAAAAAAAAAAAAA	AAAAAAAAA
>3937493-1	TTTTTTCAATATACTTTTCCGGGCTAAGTAGT	CAAAAAAAAAAAAAAAAAAAAAAA
>3613131-1	TTTATCCACTATTCGCTATATTTTTAACTATGTTAA	AAAAAAAAAAAAAA
>4626598-1	CGAGCCATGCTAACTGAGTTTAA	AAAAAAAAAA
>5859662-1	ACCCGACTCGACGAGA	AAAAAAAAA
>1851253-2	ATCATGGTAAAAGCACA	AAAAAAAAA
>1281844-3	ATATTCTCGATATCTGTAA	AAAAAAAAA
>6440100-1	CAGATAGAATAGGCAG	AAAAAAAAAA
>1753419-2	GTTTGAGGAACCTATAAT	AAAAAAAAA
>5794213-1	AATTTCAATAATACGAGTATCGGGATACC	GAGTAAG
>2832707-1	TGGATTATCTGGGTTTCCTAAATATAGGA	AAAAAAAA
>6440240-1	TCGCAGCTGCAAGATTTG	GGAAGAAA
>6229179-1	TATTTGATGAGACTAGCGGACTTG	AAAAAAA
>2719483-2	TAAGTGGGGGTCATATGATCTTTTG	CAGGAAAAAT
>6840889-1	TTTACAAGTCGATAACCAA	AAAAAAAAAA
>1571614-3	TTCAATTAAATAGTTGGGGAGGCACTTTT	AAAAAAAA
>2559241-2	GATGCTAATCTACTAT	TTAGAAAAA
>2581278-2	ATGATGAAGGTTAAAA	AAAAAAAA
>2834619-1	CTTAATAGTATTATGTA	AAAAAAAAA
>6207769-1	TGATAAGAAGTCCGAGGAATACATCTTTCA	AAAAAAAA
>1980662-2	ATTTCAAATTAAGCCTC	AAAAAAA
>3688784-1	AGATAATCTCTTATAGAATTGAAAGCAA	GCAAAAAA
>7517799-1	TTAAAAAAAAAAAAAAAAAAAAAAA	AAAAAAAAAAAAAAAAAAAAAAAAAAAAAGAAAA
>6061848-1	ATTCACTATCTCAGAAAGA	AAAAAAAAA
>532606-6	TTTTCACATCCCTTAGTT	ATGTAAGAAA
>3160688-1	ACCTGCGGCTGGATCACC	AAAAAAA
>6231728-1	CTGAGACAAGGGCCCAG	AAAAAA
>7699188-1	CAGCAGAATATCTACCACAAATACTCACA	AGGAGCAGCA
>3582328-1	CGGAATTAATGATCCGTATTA	AAAAAAAAA
>6377115-1	GTAAGTTCCGGCGCGCATG	GGGAAAGGAAA
>6824538-1	TAGCTACCGGAAGAAAGCCCAATGTAGAGTTT	CACCTAT
>2174615-2	AAAGAACTTAACCAATATCG	AAAAAAAAAA
>2501104-2	TATATTCTCTAGATCAGAT	CGGGGCAAAAGAAAG
>6938301-1	TTTTGGTCTAACAGAGGAA	AAAAAAAAAA
>550797-6	CTAATGTTCACTATAATTTCACTTA	GAAAGAA
>1390772-3	TAAGCCGGCTGCCGAGACCCAAG	AAAAAA
>7769277-1	TTTTCACTAATTCCGA	AAATAGG
>2615966-2	TGGAGTAGGTTTTGCTCCATTAA	AAAAAAAAA
>5559828-1	ACACAGACTGCATTATATACACTGAA	AAGCGGTC
>5543583-1	AAAAAAAAAAAAAAAAAAAAA	AAAAAA
>2637790-2	ATCTCACCGCTGCTGG	AGAGGGTG
>2559596-2	CTTAACGCAGTTAAGTCAATGGCTAA	AAAAAAA
>5239040-1	TATTTTAATCTAACTA	AAAAAAAAAAAA
>4390922-1	TCAGCCAGTTCATAGGGATCTCCC	AACACGTG
>4861999-1	TTCAACACCTAACTCCT	GAGATCGGCAGAG
>3153227-1	CTGAAATAGGTGCAGCAA	AAAAAAAA
>3562925-1	AATAGACGTAATAGCA	AAAAAAAAAAAAA
>7081743-1	ATAAGACATCAGCAAA	AAAAAAA
>5195551-1	AAACACCTCTTTTTTCAAAA	AAAAAAA
>6703936-1	GTTTTAACGTAACTTCAA	TAGAAAAAAAAAA
>1704095-2	TCGAGTATAATGTTCAAAGAT	TGAGAAA
>6379438-1	AAAAAAAAAAAAAAAAAAAAA	AAAAAAAAAAAAAAAAAAAAAAAAAAAAAAAAAAAAAAAAAA
>6465729-1	ACGTCATCAGTAAGCAGGGA	AAAAAAAAAAAA
>1660300-3	AAGTAATAGATCTGGTAA	GAAACAAAGAGGG
>5551609-1	ATCCCGGCGGGCCCGC	CAAAAAAAA
>6481211-1	GTATTCATATCGAGAA	AAAAAAA
>7433571-1	CCACAAGTACTTCAACTG	AAAAAAAAAAAAAAA
>810614-5	GGGGCGCACCCGACTCGACGAGAGTTCGGGTGTGG	AAAAAAAAAA
>6394625-1	AAAAAAAAAAAAAAAAAAAAA	AAAAAAAAAAAAAAAAAAAAAAAAAAAAAGAAA
>7028558-1	TTTCTCGTCATTAGAGGAGAA	AAAAAAAAAAAA
>5304009-1	ACAAGATGATTGAGGAGGGTGGA	TAACACAAA
>192591-10	GTGCCGTAATGGTGAGAAGGGGAC	TTCACCCAATCCCG
>4036265-1	AATATCATGGTTTGCATAACGGAGTTATGGAGTCCCTCGC	CTATATCGGAAGCGCGGTTCAGCAGG
>5925759-1	TACCTTGTCAAAGGAACTGCACTATTTGGCGAATCCCACTATCCAGA	TCAGAAGAGCGGTTCAGCA
>4563342-1	TTAGCAATAAAGACTA	AAACAAG
>2958340-1	AAAGGAATTGGCGGGGGAGCACCA	AAAAAA
>1734086-2	ATCCCTGCCCGGCTACC	AAAAAAAA
>989998-4	GTTTATCTCAAGAGTAGCCC	GAAACAGAAAGAAAA
>6458305-1	TCCATAGGGGTAGGAAGTCCATAAA	GCTTCCGACCCCCAC
>1442022-3	CCGGGGTTCAAGTCCC	TGTGTAGCCAC
>5171737-1	ATGAGGAAGTCGAGGA	AAAAAAAAAAAAAA
>5433820-1	TTAAAGGATAAAAAGGCGGTCC	AAAAAAAAA
>2015448-2	AATGGTACAACAAATTTCATATCA	AAAAAAA
>7726074-1	ATTGAAAGACTCAACTGATG	AGGAAAGTGAAAA
>7390507-1	CCTCATTTCTGCTCCA	CGAGATCGGAAGAGCGG
>7165713-1	CGGAGGTTCG-GTCCTCCCTCCGGCGC	CAAAAAAAA
>1049420-4	CTTAGATCAATAAAGGACAAGAAAGAGCTCG	CTCCTGATTT
>6040496-1	CAGCTGCCCCCAAGGGTAGGGCTGCCCGCCCGTTAA-GGG	CCGGTTGCTCAGCCTGGAAGA
>85376-13	AATAGTTCATAATAATGGTG	AGAAAGGGA
>1473731-3	CCTGCTGCAAAATTCTACGATTTCGG	AAAAAAA
>5599196-1	ATTTCGTAACTCCCAA	AAAAAAAAA
>2713414-2	ATATAACATTAGACATTTACCAGTCATTGATTATGATGGAAA	AAATGAAAAAA
>4177233-1	TGAGGATGAGTGGTTAGC	AAAAAAAAAAAAAAA
>1085698-4	ACATCAATCTTGGCTGCTTTG	AAAAAAA
>3790098-1	TCATGTACGGTCTATCT	CAAGGGTAAAAAGGCA
>1423953-3	TTGATTAATCCCAAAAGGAAT	AAAAAAAAAA
>2914719-1	ATCCTCAGATGAACAAGAGAGG	AAAAAAAAAAAAAAAAA
>3595621-1	CTTTCTTCAATTAATTGCGTTCT	GGGAAGGGAAGAA
>4144577-1	CCGAACTCGTAGGCGCCGAAGAAGGGGAGAGTGGGCCACTCGGCGTAAGG	AAAAAAA
>644269-5	TTTTTCCACATTTTATCTT	CACAAAAAAGCA
>486800-6	GTGAGAAGCTTTTTATTTTTTGTC	GAGAAAAAAG
>2953557-1	GAGGGACTTCAGCTCCGT	AAAAAAAAA
>863783-4	GAGGAGATAAGCTTCTC	CCTTTTAT
>7518760-1	TTCTAATGTAGTTTTTTCT	AAAAAAA
>7640649-1	TTCTCTACCAAAAACTTTTT	AAAAAAAAAAAAA
>6258242-1	TTAAGGGTCAAGTACAG	AAAAAAAAAAAA
>65170-14	ATTTTTAAGTAAATTTTATC	CGAGT
>4353083-1	AAGTAATATCGTAAGTAGAGAA	AAAAAAAAAAA
>2170412-2	AAAATTATACAACCCAGCG	AAAAAAAAA
>126743-11	CCTTCTCGATATCCTGATGTG	GGTTCAG
>5533869-1	TACATTCCCTGACGAT	AAAAAAAAAA
>3259372-1	ATACATAAAACTAAAA	AAAAAAAAA
>7782783-1	CTCTCTAGGCCTGGTCGGA	AAAAAAAAAA
>4454991-1	TTCTCTAAACAATTTACAA	AAAAAAAAAAA
>5602795-1	ATTACTTGGTTGTAGGCAACGCGATTGA	AAAAAAA
>6050135-1	TTGAGGCCGTTGATCTCCT	AGAGCTCTAAGCC
>4917847-1	CTCGGAAGGACGGAATTAAA	CCCCTGG
>773542-5	GTCATCTTAACGGTTTTAGGA	AAAAAAA
>4038627-1	ACATCCAGTGGAGCATAT	TCCCTAAAGGAAT
>6964511-1	CAAATTATGGATGAGA	AAAAAAAAAAAA
>4585056-1	CTGATGCTGAGAAGGGCTCG	AGGGTGGGGA
>486574-6	CGACGTAATGAAAATATTAAAA	GATCGGAAG
>3988678-1	TCTTCTTTTCCCATTTATGGAG	AAAAAAAAAAA
>1635346-3	ATTATTTTTTCTGTAAA	GCCGAG
>7143353-1	AAAAGTTACCCCGGGGATAA	AGTTACCCCGGGG
>694916-5	CTTCCGGTAATTGTGATAATAGCC-TTG	CTATGTCA
>6418101-1	GCCTGACTCGCGGAGAGGAGGT	TAAAAATAAGA
>5188518-1	ACTGTCCATATGCAGCG	AGAAAAATGAAAATAA
>3770743-1	ACCCCGGGGATAACAGGGTCGTCGCGGGCGAGAGCTCCCA	AAAAAAAAAAA
>1144447-4	TTAATAATGGAAGGAA	AAGATTATGGTGTTGCAACACTGTGTGTAGGCGGAGGA
>7557149-1	ATTGTTAATGAAAAAA	GAAAATGAGA
>7836387-1	GTGGTAAGCAAGAGGAGGAAATTAAA	AAAAAAAAAAAA
>567290-6	AACGGTGTTAATAAAGATCT	TCAAAAAAA
>1432395-3	AAATACTTAAATCCGATAGTG	AAAAAAAAA
>7384223-1	CTGTAAGCGAGAAAGACGCTCCAAAAGAA	AAAAAAAAA
>5151885-1	TCCGGCGCGCATGAATGGATCAA	AAAAAAAAAA
>5506165-1	CTCATGGTAAAACGGTAGA	AAAAAAAAA
>3114197-1	TTTAGAACGAATCTCATC	ATCTAAACCCC
>1766695-2	GTAACACTTTAGGCAACTGCCCT	AAAAAAAAAAA
>3835874-1	GTGGAGCTGGAACATATGTA	AAAAAAAA
>5095857-1	ATTATACATCCACAAGGCGAA	AAAAAAAAAAAA
>6658762-1	ATGTGCGGGATTTCCTCA	GGGGAAA
>1011064-4	GTGAAGCGTACTTTTG	AAAAAAAA
>3910566-1	ATTGCCATATTTAATTGGTCTA	AAAAAAAAAAAAA
>3040096-1	TACTTGTATGGTTTGCATAACGGA	AAAAAAAAAA
>7471218-1	TGTACCAGTATCTCTT	CCCCCAC
>1044768-4	TTTTTCTAATGTAGTT	GGCGAAAA
>6834305-1	AAAACCCTCCTCAACTTG	AAAAAAAAAAAA
>964970-4	ATGTCCTGTTAAGTCAGGCAAC	AAAAAAAAA
>4876721-1	GTTCCCTGATGGAAGGGAA	AAAAAAAAAAA
>6921772-1	TAAGGTAACATCTAGA	AAAAAAAAA
>5132377-1	AAATATTAAAAAAGTTCTTTTTAAAA	AGTAAAAG
>4498514-1	ATGCCATATAGAGATGATAATACGTACACTTATTCTAACGAAAA	AAAAAAAAA
>2386384-2	ATCAAAGTGGAAGATCTAA	AAAAAAA
>7467326-1	TATAATAAACGGTGGAGCACCTACTTCTGCA	TGATCGGACGAGCGGTTCAGCAGGAATGCCGAGAC
>2919051-1	ATACTACACTACCAAGTAACTCACACATAGCATATT	TGCTTTTCTTCT
>921235-4	TTAGGAAATATAATCGTTTTTT	CAGGATAAA
>2687347-2	ATCTAAACTCATAGATG	AAAAAAAAA
>6207345-1	ATCCGACATGTATGCAAGTATGCCC	GGCATATAGAGC
>4889436-1	TAATAACCTTCATACTTG	AAAAAAAAAAAAAA
>601341-6	ATCGCATGAAGACTGGA	AAAAAAAAA
>7843021-1	TATAACGATGATAGTGG	CTCCGGT
>7748627-1	ATCCCGCCGGGTCCGC	CAAAAAAAAA
>5655441-1	TTAGCAGCAGCTGCAATAACGGGTGGT	AAAAAAAAA
>682160-5	ATTCTGGAGGCGCGTTATTCGCTGCTG	AAAAAAAAA
>6891789-1	TACGATGTACAAAGAG	AAAAAAAAAAAAAA
>4208745-1	TACATTCCCTGACGAT	AAAAAAAAAA
>5138390-1	TCTTTTTTTCACTTCAAG	AAAAAAAAAAAAAAAA
>320669-8	TGGCAAAATGGTACCGGCTATGAT	AAAAAAAA
>6211169-1	CCATAGGGGTAGGAAGTCCATAAA	GCTTCCAACCCCCA
>4156976-1	AAAAAGAAGGAGGGTA	GCATGATA
>6131764-1	GTTCAAGTCCGCCCTCG	GAAGAGCAAA
>979026-4	GTTAGCAGGGATTATACGAA	AAAAAAATAAAAAA
>1171707-3	CTAATTAACTTATCTAA	AAAAAAAAAA
>509460-6	CCTACCCGTAGGGGTGGGGACAGCGT	AAAAAAA
>1653388-3	TGAACAAAATTGCTCT	ACACAAAAAAA
>7531273-1	AGCTGAAAATGCAGGA	AAAAAAAAAA
>2171355-2	TAGTGATTTGTAAACTTGTTGAA	AAAAAAAA
>6807341-1	ATTTCCATAGGGGTAGGAAGTCCATAAA	GCTTCCTCCCCCCACC
>2802601-1	TTTAAAGATATTTTGA	AAAAAAAA
>799855-5	CTATTGGTGACGTTGTA	AAAAAAAAA
>4061248-1	AGCATGAAGGTCGTATGCCCAGTATGCAAT	GAGTCGGAAGAGCGGTTCAGCAGGAATGCCGAGACC
>2501342-2	GGGGGTTAGATTATCAACACTCT	GAAAAAAAAA
>4195689-1	ATCTAGTAGAGGGAGAAAGG	AAAAAAAAA
>1753987-2	ACACATACTACTACAAA	GGTGATGAAA
>2939413-1	AAAAAAAAAAAAAAAAAAAAA	AAAAAAA
>3601990-1	ATTTTCCCTTAATTCCTTCACTCACTCTGCTTTATCATCTGGAGTTAACTCCT	CACTCCTTGGCCC
>2978464-1	TTTTGCACCCGAAGAA	AAAAAAAA
>6423694-1	AAAAAAAAAAAAAAAAAAAAA	AAAAAAAAAAAAAAAAAAAAAAAAAAAAAAAAAAAAAAAAAA
>3570778-1	AAGCCTAGGCCTTTTG	GAAAAAAA
>3422643-1	TGCTATGTAAAGTCTAAAAAA	AAAAAAAAA
>2469015-2	AAGATCCTGCGCAGGGCTGATTAA	AAAAAAA
>3776037-1	ATTACTAGCAGAACTAAAACGAGCA	AAAAAAA
>5273919-1	CGGACATAGGGCAATAAACAAA	AAAAAAAAA
>5780762-1	TTACCGGTTGTCCGGTAGGGCAGTGCCGGGCAGCCACACCC	CCCCCCCGAAAAAT
>4552848-1	GAATAAAGTATGCATTCTGCTCTGACG	AAAAAAAAAAA
>3462228-1	AAAAAAAAAAAAAAAAAAAAA	AAAAAAAAAAAAAAAAAAAAAAAAAAAAAAAAAAAAAAAAAAAAA
>6943606-1	TTTACTATTTTAAAAAC	GAGAAAAA
>5763917-1	ATGATGAAAAATTCAAATATCATG	GGGAAAAAAAA
>2780324-1	TTCTCATTCCTACGAAACA	AAAAAAAAAC
>7521204-1	ATCAAAGAAAGACGGGAAAGAAAT	GAAGTAAAG
>6872127-1	TTCACAGATGTTACCAA	AAAAAAA
>755083-5	TACAGTTAGAGCAGTATTCG	AGGGGGTAAAGCGA
>1610245-3	ACGAGAAGGAGGTGAAA	AAAAAAAA
>7793719-1	TAATAGATTTTAACAAGGTAATAAATT	ACCCAAACAAAAGAG
>5369246-1	GCTTAAGCCGGCTGCCG	GGATAACGG
>1110606-4	GATAGCCCTTGAAGTAAGCC	TTGAAGCA
>6832901-1	CTTAAAAAGAAGATTGGAGGAAGTGAAAGCTAAATCATGATG	AAAAAAAAAAAAA
>4716227-1	GTTACTGTAAAACATCTTTTAGATGCTGCGG	AAAAAAAA
>3367817-1	TCGTTCCCCTGACCCCGGTTTAGGGGCGAAAGAC	GATCGGAAGAGCGGTTCAGCAGGAATGCCGAG
>5925567-1	TATAAGTTAACAGCGAG	AAAAAAAAAAAAAAA
>4674408-1	GTTTCTTTTTTAACTGTCCT	GAAAAAAAAAAA
>1295493-3	GTCCTCCCTCCGGCGC	CAAAAAAA
>251398-9	ATCTTCCGATTCGTTTTT	AAGAGACGAGAA
>7252391-1	GCTAGGAAGAAGCAGCTAAAAACTCATAA	AGAGAA
>2987883-1	TCATAGCAGAAGGAGGAA	AAAAAAAAAAAAA
>3649264-1	TCACACTATCTGCTTTC	AAAAAAAAA
>5815299-1	AAATCGGTAGATAAACAAA	AAAAAAAAAA
>6633701-1	ATCCCGGCGGGCCCGCGCACTA	AAAAAAAAA
>6541074-1	GGACCTCAAACTGGAAAATGGCTTGGACTTCCAGTTA	AAAAAAAAAAAAAAA
>3635356-1	TCAGGATATCAATTAATGACCA	GTGGACAATT
>1079662-4	TTTAGGAGAGCAAGACAAA	AAAAAA
>3222750-1	AGCTGGAGCCATGACCGATG	AAAAAAAAAAA
>63226-14	AAGTGGTCGTGTTGATGCTTTTTCAG	GATAGGGAG
>1428867-3	AATCCCGGCCGCGGCG	CCAAAAAAA
>7419117-1	AGACCTTCTTAAGGCCTCCTTCAG	AAAAAAAAA
>4533647-1	CTACATCGATGTCGGCTCTTCCCACCCTGGGGGTGCAGCTGACCCCAAGGGTAGGG	ATGTGAGAGC
>6029845-1	GCAAGGCCTCTAGCTGGAGGACAAA	AAAAAAAAAA
>4054772-1	ATTATAGCATCAGATAAAAGG	AAAAAAAAA
>365550-7	AATATATTACTTAACTTGGCAA	AAAAAAAA
>6300775-1	TTTCCCGAAAGAAAAGAAA	AAAAAAAAA
>7621303-1	AGT-CCCGCGGCGGCACTGT	CAGCCGCCGCGG
>4863834-1	AACTCGTTCTAGCGGTTTTCTGTAACTGTCTTTTTCTCAGCATAATT	CCTGAAGTGCGAA
>6826208-1	CTGCCAGTTAGTCGCC	GAGGCGTGAAGGGAGACGGGC
>4792589-1	ATTCCTAATCGGAATACTATC	AAAAAAAAAAAAAA
>2773377-2	TGGGAGATATAGATGAGC	AAAAAAAA
>795475-5	ATTAGGATCTCCCTAACTTCTTCT	GAAGAGTAT
>7695467-1	AGAGAGGAACACGTTAGAGCAA	AAAAAAAAAAAGAA
>3433665-1	TCTTGATTTGGCAGCAA	AAAAAAAAA
>1116683-4	ACGGAGCAAATGCAGTA	AAAAAAAA
>7749188-1	TCCATAGGGGTAGGAAGTCCATAAA	GCTTCCTACCCCACC
>572049-6	AGGAGGAATAGCTGAAATTTTTAA	AAAAAAA
>7811531-1	AAAAAAAAAAAAAAAAAAAAA	AAAAAAAAAAAAAAAAAAAAAAAAAAAAAAAAAAAAAAAAA
>2540346-2	AATCAACATTCATCATTTAATGCCTCTGCTGAAAA	AAAAAAAA
>272948-8	TAGCATCTCATAGTGACGTT	GAAGAGCGGTTCAG
>4560716-1	ATTCTTTAAATGACCTTTTT	CCGAGACGA
>7450659-1	TGGATTGTCCACACGTAGAA	GGAGACCAAAA
>5438957-1	TTTAACTCTATTTTTTCT	AGCATGAAAAAG
>6659125-1	TTTTCCCTCCACGGCATATCCTCTATTGGGGGAAGAGGGTAGTAC	CATGATACTACCCTCTACTCC
>6026866-1	CTAAAGGGATTGGAATGAG	AAAAAAAAAA
>1648910-3	AAAGGAATTGGCGGGGGAGCACCACAAGGGGTGGAACCTGCGGCTCAATTG	AAAAAAAAAAA
>5188810-1	TTTTTCCTTTACTCTTGATC	GAAACGAAA
>4479635-1	GTTACCCCGGGGATAACAGGGTCGTC	AGAGTGAA
>1314872-3	TCTTCCTCACCAAAAT	TTTAGAAAAAAA
>2862789-1	TACTTAAATATAAAAA	AAAAAAAA
>7358642-1	TCTTTTAATTTTCCGA	GAGAGTAGAAAAAAAAG
>3757175-1	TTTTTATTAGGATCTCCCTAACTTTT	AAAAAAAAAAAAA
>7142324-1	TAAGTCAGGCAACGAGCGAGACCCCCACCACTAGTTGGTATCC	CCCCCCCCCCCCCCCCCCCCCCC
>214608-9	TTCAATAGGAATACCA	GGAAAAGCTAAA
>3002098-1	TGCGATTAAGTGCACTAGCTT	CCTCCTCTA
>5699536-1	TGTATGGTTTGCATAACGGAGTTATGGAGTCCCTCGC	CAAAAAAAAAAAAAAAAAAAAAA
>7651001-1	TTGCAGGCTCAACCGG	AAAAAAAAAAA
>5661087-1	TTAAAAGGTTTTATGCCAG	AAAAAAAGA
>7567122-1	AGATCGAGAGGACACACGATTTAAA	AAAAAAAAA
>7303643-1	GCGGGCACCAGTAACTCCTACCCTATGGTGTCTCCTATCTGTAG	TAGATAGGAAGAGCGGTTCAGC
>2334148-2	GTGAGTGTGTATGAGCCCT	AAAAAAAA
>5672183-1	ACTACACTCACTATAT	GTATCCCAC
>2563905-2	CTCTCAACACTGGCTTCCCACAAGTAGTAG	CGGGGTCAGTTCG
>567518-6	CCGGGGTTCAAGTCCC	TGTGTAGCCAC
>6454578-1	ATAGGGGTAGGAAGTCCATAAA	GCTTCCTACCCTCAC
>3061252-1	TTAGATGATGTGTGAACCCCGGAC	CACGGGCCGGGGA
>2838312-1	GCTACGAAATAGCCAATATC	TGAAAAAAAAAAAA
>6439954-1	AAAAAAAAAAAAAAAAAAAAA	AAAAAAAAAAAAAAAAAAAAAAAAAAAAAAAAAAAAAAAA
>3643411-1	TTGTCATTTTTCTGTG	AAAAAAAAA
>1006600-4	GTTCCACCTCAAACTA	AAAAAAAA
>7075108-1	CTTACTGGGCCTAAAGCGCCCGTAGCCGGCCCGACAA	AAAAAAA
>932019-4	ACTGTAGAGCAAGTAATAAAAGAAA	AAAAAAAA
>1137488-4	AGAAATTCTCTATGATGTATTAG	AAAAAA
>5966402-1	TATCGGACCTGCACCTGGACCTCTAATGATAATCCTCTGT	GCAGGGA
>6812356-1	CTAGTTCCCCCCGAAATGC	AAAAAA
>5164895-1	ATTACCTAATCTTTTTC	AAAAAAAA
>4834514-1	ACAAACTCCCCCGTCAATTTCCATAGGGGTAGGAAGTCCATAAA	GCTTCCTGCCCCCAC
>7451817-1	CGTCAATTTCCATAGGGGTAGGAAGTCAATAAA	GCTTACTACCCCCACC
>3381061-1	ATTTCTCAATAACTCATCT	TAAAAAAA
>808755-5	CTATCTCAAACCCTTCCTTCAGTTCA	AGGATCGAA
>7370209-1	AAAAAAAAAAAAAAAAAAAAA	AAAAAA
>7020769-1	ATCAGTAATAGGGTGAGATTAAA	AAAAAAA
>1566726-3	GGGAAGGAGGAGAAATCAACCGA	TGAGAAA
>331666-8	TAATTCGTTAGGCATAATTAA	AAAAAA
>5168424-1	TGGGTGGGGGGTCGAGCTTCTCTCC	AAATCGGAAGAGCGGTTCAGCAGGAATGCCGAGACCGATC
>7497853-1	TACTACTTCCAGTAAGTC	AAAAAAAA
>6188454-1	ACTACCAAGGAAAGAAATAGTCGA	AAAAAAA
>144304-11	AGTATTTTTCTAATGTAGT	GGAGCAAAAAGGGGA
>7310817-1	TCTTCTCCAAGAAGTATA	AAAAAAAAAAAA
>3616630-1	TATCATAGCTAATGTAA	AAAAAAAAA
>2700145-2	TTTTTGTTACTCTTGCTATTTTTTC	AAAAAAAAAGC
>4631529-1	ATATTCTCGATATCTGTAA	AAAAAAAAA
>4621811-1	AAATGGGCTGATGGTCAAAA	AAAAAAAA
>4262345-1	AGTGCCAAAGGATAGGTGGTA	AGGGAA
>5162138-1	TATACTAGGTTCTGGGAACAA	AGGGAGA
>6016446-1	ACTTGATCAAGAGATGGATA	AAAAAAAA
>4272439-1	ATCGATAATGAATTGGAAAGAGCC	AAAAAAAAAAA
>1258620-3	ATCTGCTTTGTTGATCCAACTGGATATCTTTTCACAGAACTG	GAAGGAAAAGGGAGA
>1282164-3	TTTGCAGATCCATTTAATACTGCCGG	GAAAAAA
>5280469-1	AGAAAATATAGAAAAA	AAAAAA
>5888347-1	AAAATTAAAATTTTTAC	CGCTTCGGCGTTATAACCTCACACTCAATCTTTTAA
>2192924-2	AATGCAAGCGGGTACGGT	CAAAGAAGATCCGAT
>4543464-1	AGCATGGCCAGATCAGAACG	AAAAAAAAAAAAAA
>6406398-1	TGTGTTGCTTCATCTGG	AAAAAAAA
>3077441-1	TTTTTCACGATTTCGG	AAAAGAAAAAAAAA
>809149-5	GGGGAGAGTGGGCCACTCGGCGTAA	AAAAAAA
>5553473-1	AATCCCGGCCCGAGCCCTT	AAAAAAAA
>4323894-1	TTAACCAATTTTTCAT	GAGAGAAAA
>62763-14	TAATTCACGCATTCTATATAC	TGGGAAGAGCGGTTCAG
>6921346-1	CTCTCCCCTTTTACCATCAA	AAAAAAAAAAA
>4374474-1	ACCTAGTTTTTCCTTTATT	GAGACCTGCAGAGCGGTTCAGCAGGAATGCCGAGACCGATCTCGTA
>3846490-1	TGTTAATATCTGGGCGTTCA	AAAAAAAAAA
>395952-7	GCTAGATCTTCTGGTAAGACCATCGGGGAAGT-ACCAATCAA	CCGAAAAAAAAA
>6410216-1	ATGACGAGAACGGGTA	AAAAAAAAA
>7280423-1	ACTTCTCTACAGATATC	ACTTCACAA
>6793722-1	ATCCCCTCGGGCCCATGAAATCTTTACT	AGACGGTC
>2570642-2	AAAAAAAAAAAAAAAAAAAAA	AAAAAAAAAAAAAAAAAAAAAAAAAAAAAAAAAAAAAAAAAAAAA
>5619134-1	CCAGCCGGTATAGATCAA	AAAAAAAA
>5519680-1	TTCTCTTTTATCATATCCCCGAATCTAG	AAAAAAAA
>2453471-2	TTTTAATTCAGATCTATACT	AAGACAG
>4387547-1	TCATAACTAACATGTTCT	AAACGGGG
>5553860-1	ATAACGAAACTTTAGAAACGCTTTC	GAGGGGAAA
>3660685-1	ATATTTAATATATTACTAGATCC	AAAAAAAA
>3337899-1	GCGTTTCCCTCTTCGGGTAAA	AAAAAAAAAAA
>1264679-3	TATAAGTACAAGATCGA	AATGAGA
>5239956-1	ATTATCCAAATATTTCA	AAAAAAA
>5368632-1	TTTCGATATTTACTTAAC	TGAGATC
>713573-5	ACCGATATTATTTCTTCTTA	ATCGGAAGAAG
>1490958-3	ATTTGTAAAGCACACCCATTTTTCCC	CCTAAAAA
>1423921-3	CATGTATACACTAGCACAAGTAAGTGATG	AAAAAAA
>761564-5	CAGATATTAATCCGATAGCTCTTG	AAAAAAAAAA
>3267329-1	ATTAACTTCTGGTTCCCTAGAGCGG	AAAAAAAAAA
>2986146-1	CTCTTTCAATCTTAGCCTTC	GAAGCAATAGG
>1811073-2	AGTCCCCGCGGCGGGAC	CAAAAAAAA
>5765918-1	ACAAACTCCCCCGTCAATTTCCATAGGGGTAGGAAGTCCATAAA	GCTTCCTGCCCCCA
>726233-5	AAGGGAAGATTGGGAAG	TGAAAGGGTAGAGAAGTAAGGA
>5099345-1	CTGCGATTAATCCCAAAA	AAAAAAAAAA
>3415858-1	AATACAGAGTACGAACCGTTAGGGA	AAAAAAAA
>3829170-1	TAGAGTTAATTTAGATAA	AAAAAAA
>7373161-1	CTTTTCTTGTTCATCTC	TTAACAAAAAAAA
>7633261-1	CAACGCCTGGAATCTTACTAG	AAAAAAAAAAAAAA
>5520034-1	TTACCTTACCGCTATACGGCTTTACAGA	GGGTGAG
>2659064-2	TAGTACGAACGCCCACACTACCAGTCCCATAATCACGTGAAATCCG	AAAAAAAAA
>1151783-4	TAGGATTTGATACTGC	TTCAGAAACA
>327574-8	CCCTTTCACTATTTGCAATA	GATCGGAAGC
[truncated: 13,217 more rows]

## Sheet: BC3
Fasta header	5‘ side of read	3‘ side of read
>4275066-1	TTTGGCTATCATCAGGTTTCA	CAGTAGAC
>5847387-1	TCCTCAGATCTCGGGAGGA	GAGAAAAAAAA
>3423236-1	GTGGTCAACAATTTCA	ATTGCAGGGGCTTCGGCCCCT
>4916796-1	TATTTCCAAGACAAAT	TAGAGCCAATACCA
>4026684-1	TGCCCCCAAGGGTAGGGCTG	AAAAAAAAAAA
>3246882-1	ATAAAATCCTCTGGTAAAGTAATCGATACA	AAATAGAGAG
>4629216-1	TGCCGTTTCTGATAAG	TTGCTTGATTTGGTTGGACTTGGTGGCAAGTCTGCCGCTGATAAAGGA
>6968104-1	CTGATAAAGGAAAGGATACTCGTGA	TTATCTTGCTGCTGCATTTCATGAGCTTAATGC
>6009640-1	TTTAATACCAGCATCA	CCCATGCCTACAGTGT
>7398798-1	TTTAATACCAGCATCA	CCCATGCCTACAGTAT
>7829281-1	AAAAAAAAAAAAAAAAAAAAA	AAAAAA
>2273901-2	AAAACGCATCCAAAAAGTTAT	AAAAAAAA
>4515670-1	TTACAAAGACCGTTTAT	CGGTTC
>7087409-1	TAAGTCAGGCAACGAG	AAAAAAAAA
>6021170-1	ATAACACTACCGAAGAA	AAAAAAAAAAAAAA
>7573152-1	AAAAAAAAAAAAAAAAAAAAA	AAAAAA
>5103249-1	CTTATCAGAAACGGCA	GAAGTGCCAGCCTGCAACG
>3918134-1	TTGAAAGATTTTCAGCTGAAAA	AGCAAAAAAA
>870133-4	TTGATAAACTATAACT	AGAAGAGCG
>7413750-1	CAATAACGAATTCAACG	AAAAAAAA
>3900585-1	TAGAGTACTGGGCTCCA	AAAGAGG
>6258323-1	TAGGGTATGTTGTTACTAAGTATTATAGAGATG	AAAAAAAAAAAAAA
>2752-403	TATTTCCTAGACAAAT	TAGAGCCAATACCA
>529484-6	CCCCGGGGATAACAGGGTCGTC	TCGAAAAAAAAAAA
>2607565-2	ATACATTCAGGTTCGCCCTCGTATATACAAACTTTCCTAC	GAGGCGAGAC
>3690908-1	TTTAATACCAGCATCA	CCCATGCCTACAGTAT
>6590049-1	ATTATAGGATCTGGATGG	GTGAGAAATGTAAAAAAAAAA
>4673-337	CTGATAAAGGAAAGGATACTCGTGA	TTATCTTGCTGCTGCATTTCCTGAGCTTAATGC
>7056334-1	TATTTCCTAGACAAAT	TAGAGCCAATACCA
>4376189-1	ATTTAGCCACATAGAA	ACCAACAGCCATATAACTGG
>2974185-1	CTGATAAAGGAAAGGA	TTCTCGTGATTATCTTGCTGCTGCATTTCCTGAGCTTAATGC
>7623829-1	TTCCAGCAGTTCCCGGTAAGA	ACAAAAAAAAA
>7364421-1	TATTTCCTAGACAAAT	TAGAGCCAATACCA
>6937099-1	AATGAGATTATGAAGAA	AAAAAAA
>1984694-2	CTTATCAGAAACGGCA	GAAGTGCCAGCCTGCAACG
>3747736-1	GTCTCTTCACTCAGAAAAATAAGTT	GGGCATAGTAAA
>6701736-1	TTTTGTCTTTCTCTCAATAAAGTAATCTGTTT	CGAAATAAAAAAAAAAAAAAAAAA
>2199222-2	ATTAATGTAATAGCATATGGCAATACAA	GAGGCGGCG
>5774428-1	AGTCCACTTCAGTACGGGAATTTC	CAAAAAC
>243996-9	GTTAATGAATTAAGTAAAGAGGCAA	GGAAGACGAAAGATAAGTGAATGGATGGGGGGGGGTAAAGG
>6937558-1	GAGAAAGAGTAGAAATG	CCACAAGCCTCAATAGCAGGTTTAAGAGCCTCGA
>5112145-1	CAACGCTTAATAAAAGA	AAAAAAAAAAA
>1446843-3	CCTTCCATTCTTCGGG	GTGCTGAGAA
>5094161-1	CATAGAGCAAATGAAAGAAGCTGGACTTAACG	AAAAAAAAAAA
>1296623-3	CCTATCAGACATTATCC	GAACGA
>4250064-1	AACTCCCCCGTCAATTTCCATAGGGGTAGGAAGTCCATAAA	GCTCCCTACCCCCACCAAAA
>6512671-1	TTTAATACCAGCATCA	CCCATGACTACAGTAT
>3536115-1	TATTTCCTAGACAAAT	TAGAACCAATACCA
>5917467-1	TTTAATACCAGCATCA	CCCATGCCTACAGTAT
>5642355-1	CTTACATAAAGTTCACTACAATACAGAACTGGAGCAAAAA	AAAAAAAAA
>4197901-1	TAAGTCAGGCAACGAG	AAAAAAAAAA
>6769934-1	GGGTAACTCTGACCCT	AAAAAAAAAA
>6320344-1	TCACTCAGTTAATGTTAGGTTTTACG	AAAAAAAAA
>5543398-1	TGTTGTCAACGCTTAATAAAAGAGAATATTTTTAATT	CCGGGAACGAG
>4515213-1	CTACCTACTCAAGAAGATGTGACTACTTCATCAAATTATTTGAAA	AAAAAAAAAAAA
>4034919-1	AACTTGATATTAATAA	CACTATAGAC
>7796892-1	TAGGAGCCATGGAAATATC	GACCGGCA
>1535816-3	CCCCGGGGATAACAGGGTCGTCGCGGGCGAGAGCTCCCATCGACCCCGCGGTT	GTTACCCCGGGGA
>4246036-1	CGTGGCTAACCTACCCTGAG	AAAAAAAAAAAAAA
>2427366-2	TAAATACTCTTCTAGAAGATAAGGG	CAAAAACGGGGTAGAGG
>7809760-1	TTTTGAAGATACTATTTTTAT	AAAAAAAAAA
>2626584-2	AAACGCTTGATAATCTCTACAATTAT	AAAAAAAAA
>6610164-1	CTGATAAAGGAAAGGATACTCGTGA	TTATCTTGCTGCTGCATTTCCTGAGCTTAATGC
>6820879-1	CTCCCCCGTCAATTTCCATAGGGGTAGGAAGTCCATAAA	GCTTCCTACCCCA
>2789369-1	CTTATCAGAAACGGCA	GTAGTGCCAGCCTGCAACG
>3002836-1	TTTAATACCAGCATCA	CCCATGTCTACAGTAT
>4712026-1	ACAAGCAATCACGAAAAGGAG	AAAAAAAAAAA
>6376601-1	AATATCAGCAACAACA	GAAACAACCTGATTAGCGGCGTTGACAGATGTATCCATCTGAA
>2751314-2	TTACCAATCTCATTTCTCTTAACTAGAAATAACATCTCAATCAAC	AAAAAAA
>1430529-3	TAACTCAAAGATTATTAGATTTAGCGTCTCAAAAA	TGATAATAGG
>7724998-1	TTATACCAATTGAGGAGTTA	AAAAAAAAAAAAAAAAA
>2266330-2	AAACTGTATTTAGAAGATCC	AAAAAAAAA
>5976260-1	TAGATCAGTAAACTTCCAGCCAGTGAG	AAAAAAAAAAA
>7110628-1	TATTTCCTAGACAAAT	TAGAGCCAATACCA
>4707701-1	TGCCGTTTCTGATAAG	TTGCTTGATTTGGTTGGACTTGGTTGCAAGTCTGCCGCTGATAAAGGA
>1309802-3	TTTTGTCTTTCTCTCAATAAAGTAATCTGTTT	CGAAATAAAAAAAAAAAAAAAA
>6261237-1	CTTATCAGAAACGGCA	GAAGTGCCAGCCTGCAACG
>5186848-1	TTTAATACCAGCATCA	CCCATGCCTACAGTATTGTTATCGGTAGCAAGCACATCA
>6984200-1	CTTATCAGAAACGGCA	GAAGTGCCAGCCTGCAACAG
>3320262-1	TGATGCTGGTATTAAAT	CTGCCATTCAAGGCTCTAATGTTC
>5791394-1	GCTTTTTGACCGCCTC	CAAACAATTTAGACATGGCGCCACCA
>4281194-1	AAAAGGTTTTTATTTTTTTCTC	AAAAAA
>3641295-1	AACTACTACAGTAACAAGCACGTTTACTACAACTAC	AAAAAAAAAAA
>5147444-1	GTATTTCCTAGACAAAT	TAGAGCCAATACCA
>3815902-1	TGATGATCCATTGTAGCACTGATAAAAA	AAAAAAAAA
>6831962-1	AAAC-ATAAATCACCTCACTTAA	GTGGC
>6459275-1	CTTATCAGAAACGGCA	GAAGTGCCAGCCTGCAACG
>4194683-1	TTAG-TTACCTATATCGGTACTTCT	AAAAAAAAAAAAAAAA
>7253242-1	TTTAATACCAGCATCA	CCCATGCCTACAGTAT
>442-599	CTTATCAGAAACGGCA	GAAGTGCCAGCCTGCAACG
>3973786-1	TTTAATACCAGCATCA	CCCATGCCTACAGTATTGTTATCGGTAGC
>1854600-2	AAATCTTTCTATCGATAATCTCTTATA	TGAGATC
>2276864-2	TACCTACCCGTAGGGGTGGGGACAGCGTCAGGTGGGCGGTTCGGCTGG	AAAAAAAAAAAAAAGATC
>3068206-1	AAACTGTATTTAGAAGATCC	AAAAAAAA
>4712733-1	TATTTCCTAGACAAAT	TAGAGCCAATACCA
>6775823-1	TTCGTGGAGGGGCAAGATCGCCGG	TGAGAG
>3875565-1	CATCATAAACATTATT	GCCCGGCGTACGGGGAA
>2792878-1	GCATTAGAAAATTAAGGTTAGGA	CGTAAAGAAAGGCGAAAAAAAAAAAAAAAA
>5517175-1	CTTATCAGAAACGGCA	GAAGTGCCAGCCTGCAACG
>2867225-1	TGCCGTTTCTGATAAG	TTGCTTGATTTGGTTGGACTTGGTGGCAAGTCTGCCGC
>5263358-1	ATACATTCAGGTTCGCCCTCGTACATACAAACTTTCCTAC	GAGGCGAGAC
>5624497-1	TTTAATACCAGCATCA	CCCATGCCCACAGTAT
>4222713-1	CTTATCAGAAACGGCA	GAAGTGCCAGTCTGCAACG
>6740245-1	TATTTCCTAGACAAAT	TAGAGCCAATACCA
>3089181-1	TGCCGTTTCTGATAAG	TTGCTTGATTTGGTTGGACTTGGTGGCAAGTCTGCCCTGATAAAGGAA
>5912692-1	TCCATAGGGGTAGGAAGTCCATAAA	GATTCCTACCCCCAC
>4361465-1	TTCCAGCAGTTCCCGGTAAGA	AAAAAAAAAAA
>1666-456	TTTAATACCAGCATCA	CCCATGCCTACAGTAT
>4438540-1	CGTGGCTAACCTACCCTGAG	AAAAAAAAAAAAA
>7491419-1	TATTTCCTAGACAAAT	TAGAGCCAATACCA
>5059447-1	CCATGTGAATTTTCAGTAAGGGAGA	GAAAGTAAGAGGACGCAGGTATGGATG
>6331881-1	ACTCCGTTATGCAAACCCTAC	CCTCCCCCATGACACCCGAAGAGCGGTTCAGCAGGAATGCCGAGA
>1968242-2	AATGAGATTATGAAGAA	AAAAAAAA
>1737989-2	TAACCCAGTACTCCTTCCCTTCC	AAAAAAAA
>3775874-1	TGCCGTTTCTGATAAG	TTGCATTCTTTGGTTGGACTTGGTGGCAAGTCTGCCGCTTATAACGGA
>4865084-1	TGTAGTTAGATCAGTAAACTTCCAG	AAAAAAAAA
>7711619-1	TGCCGTTTCTGATAAG	TTGCTTGATTTGGTTGGACTTGGTGGCACGTCTGCCGCTGATAAAGGA
>3865076-1	TGCCCCAAAAGGTATG	AAAAAAAAA
>1820006-2	CAGAGTATCCAAGTAT	AAAAAAAA
>3314934-1	AAAAAAAAAAAAAAAAAAAAA	AAAAAAAAAAAAAAAAAAAAAAAAAAAAAAAAAAAA
>3391884-1	TTTAATACCAGCATCA	CCCATGCCTACAGTAT
>1787836-2	CTTATCAGAAACGGCA	GAAGTGCCAGCCTGCAACG
>7224571-1	CCCCGGGGATAACAGGGTCGTC	TCGAAAAAAAAAAAA
>3756782-1	CTTATCAGAAACGGCA	GAAGTGCCAGCCTGCAACG
>2076662-2	TGATGATCCATTGTAGCACTGATAAAAA	AAAAAAAA
>5368170-1	CAAGATGGAAAGATGACTACTGATGATCTCTCCCAGAAATCAAAT	TGAGAAAGGGAGAGCGGTTCA
>5783336-1	CTTATCAGAAACGGCA	GAAGTCCCAGCCTGCAACG
>3451580-1	TTATGTAAAGGAATATT	CGTAAGCACAAAAAG
>3335936-1	TTTAATACCAGCATCA	CCCATGCCTACAGTAT
>714581-5	CAAACTCCCCCGTCAATTTCCATAGGGGTAGGAAGTCCATAAA	GCTTCCTACCCCCT
>4452954-1	CTTATCAGAAACGGCA	GAAGTACCAGCCTGCAACG
>4384041-1	TTTAATACCAGCATCA	CCCATGCCTACAGTAT
>3297398-1	CTTATCAGAAACGGCA	GAAGTGCCAGCCTGCAACG
>7599867-1	CATAGAGCAAATGAAAGAAGCTGGACTTAACG	AAAAAAAAAAAA
>4266097-1	CTTATCAGAAACGGCA	GAAGTGCCAGCCTGCAACG
>5397922-1	TGCCGTTTCTGATAAG	TTGCTTGATTTGGTTGGACTTGGTGGTAAGTCTGCCGCTGATAAAGGA
>7765278-1	TGCCCCAAAAGGTATG	AAAAAAAAAAA
>5934119-1	TATTTCCTAGACAAAT	TAGAGCCAATACCA
>2017421-2	TGGGTAGTCTAAAAAAG	TGAGATC
>1249270-3	GTTAATGAATTAAGTAAAGAGGCAA	GGAAGACGAAAGATAAGTGAATGGATGGGGGGGGGGTAAAG
>1977012-2	TTTAATACCAGCATCA	CCCATGCCTACAGTAT
>7715375-1	TGCCGTTTCTGATAAG	TTCTTGATTTGGTTGGACTTGGTGGCAAGTCTGCCGCTGATAAAGGAA
>7148507-1	CTGATAAAGGAAAGGATACTCGTGA	TTATCTTGCTGCTGCATTTCCTGAGCTTAATGC
>4849768-1	TCACGAGTATCCTTTCCTTTATCAG	CGGCAGACTTGCCACCAAGTCCAACCAAATCAAGCAA
>3708242-1	CAAGATTTTATACACTCCCAATAA	AAAAAAAAAAAAAAA
>7372024-1	TTTAATACCAGCATCA	CCCATGCCTACAGTAA
>3860522-1	CTTATCAGAAACGGCA	GAAGTGCCAGCCTGCAACG
>5860486-1	GTGGATTTTTTAAATAAATA	GAAAATAAA
>3510138-1	TCACCAATGCTTGGCT	TCCATAAGCAGATGGATAACCGCATCAAGCTCT
>3135330-1	TTAGAGGAGTTAAAGAAATCTAAGCAGAATCA	GGGTAGAGGGTGAAGAG
>7058756-1	TATTTCCTAGACAAAT	TAGAGCCAATACCA
>3772502-1	AAGGC-TCTAATGTTCCTAAAC	CTGATGAGGCCGTCCC
>7015102-1	CGATATAATATTAGCAC	AAAAAAAA
>6438440-1	TCAGTACTTTCCAATAACTAGACC	AAAAAAAA
>2335045-2	GTAGCATTCGTCTATCTCATATACGGAGTATATTCTTTCTCG	AAAAAAAAA
>3546741-1	AAAGAGAAGAGAAAAAG	GGAAGAGA
>1771989-2	TTATGTAAAGGAATATT	CGTAAGCACAAAAAG
>5109510-1	TTAGAGGCTATAAAAAGTATGTTAGCCTCGGCTA	AAAAAAAAAAAAA
>5237028-1	GATACCCCTGTAGTCCCGGCTGTAAA	AAAAAA
>1920327-2	AAGCCATAGAAAACGG	TCAAATCAAATA
>4389342-1	CAAAGGCGGGGGAATAAGCGGGGGGCAAGTCTGGTG	AAAAAAA
>5039561-1	CGTGGCTAACCTACCCTGAG	AAAAAAAAAAAAAA
>3421432-1	ATTACTTTAGGTTCTTCAGACACT	CAGGCCGG
>5698420-1	CCAAGCAGAAAAGGACAAGTGGGAA	AAAAAAAAAA
>6880342-1	ATTGAAAGGAACTAGCTTATAGTTCAGAAGAAAACAAACAAA	AAAAAAAAAA
>4655607-1	TGCCGTTTCTGATAAG	TTGCTTGATTTGATTGGACTTGGTGGCAAGTCTGCCGCTGATAAAGGA
>5596591-1	TGCCGTTTCTGATAAG	TTGCTTGATTTGGTTGGACTTGGTGGCAAGTCTGCCGCTGATAGAGGA
>4666-337	TGCCGTTTCTGATAAG	TTGCTTGATTTGGTTGGACTTGGTGGCAAGTCTGCCGCTGATAAAGGA
>5139189-1	TTAG-TTACCTATATCGGTACTTCT	AAAAAAAAAAAAAAAAAA
>5361579-1	CAAACTCCCCCGTCAATTTCCATAGGGGTAGGAAGTCCATAAA	GATTCCTACCCCCACC
>4381106-1	TTTAATACCAGCATCA	CCAATGCCTACAGTAT
>2373516-2	ACCTCTATCAATGTTGATA	AAAAAAAAA
>6551463-1	TTTAATACCAGCATCA	CCCATACCTACAGTATTGTTATAGGTAGCAAGCACATCACCTTGAATGCC
>5608678-1	AACCTCCAGCGTATGGCTGCGCAT	AGAACCTT
>2015842-2	TTGACAAGAACGCAAC	AAAAAAA
>2546268-2	CTACTAACTTATTTAATTCCA	AAGGGGACAGAAA
>3531163-1	TTCGTTATCATCTCAATATGCAAAGCTATC	AAAAAAAAAAAA
>4664135-1	CTTATCAGAAACGGCA	GAAGTGCCAGCCTGCAACG
>4744484-1	TTCTGGGTTTTTTATATCGTATAA	AAAAAAAAAA
>6665550-1	TATTTCCTAGACAAAT	TAGAGCCAATACCA
>5001807-1	TGCCGTTTCTGATAAG	TTGCTTGATTTGGTTGGACTTGGTGCAAGTCTGCCGCTGATAAAGGAA
>7771495-1	TGCCGTTTCTGATAAG	TTGCTTGATTTGGTTGGACTCGGTGGCAAGTCTGCCGCTGATAAAGGA
>7401271-1	TTATTTCCTCTAATATCTTATC	AGAAAACAAG
>6488009-1	TACCTACCCGTAGGGGTGGGGACAGCGTCAGGTGGGCGGTTCGGCTGG	AAAAAAAAAAAAAAAAAA
>4672690-1	CTTATCAGAAACGGCA	GAAGTGCCAGCCTGCAACG
>2062849-2	ATTATAGGATCTGGATGG	GTGAGAAATGTAAAAAAAAA
>6591216-1	CTGATAAAGGAAAGGATACTCGTGA	TTATCTTGCTGCTGCATTTCCTGAGCTTATTGC
>6670961-1	AAAACGCATCCAAAAAGTTAT	AAAAAAAA
>5626603-1	TGATGATCCATTGTAGCACTGATAAAAA	AAAAAAAAA
>1384843-3	TTGGGATGCAGCGGAAAAGAAGTTACAGAAA	AAAAATGCGA
>5050955-1	TTAGGGGCTAAAGGAGAGATC	AAAAAAAAAAAAAAA
>4864540-1	CCAAGCAGAAAAGGACAAGTGGGAA	AAAAAAAAAA
>6486172-1	CTTATCAGAAACGGCA	GAAGTGCCAGCCTGCAACG
>5358847-1	TGATGCTGGTATTAAAT	CTGCCATTCAAGGCTCTAATGTTCATAACCCTGATGAGGCCGTCCC
>6553748-1	TTATACCAATTGAGGAGTTA	AAAAAAAAAAAAAAAAA
>2830583-1	TGCCCCCAAGGGTAGGGCTG	AAAAAAAAA

## Sheet: BC4
Fasta header	5‘ side of read	3‘ side of read
>2280486-2	TTAGATGATGTGTGAACCCCGGA	AAAAAA
>7185793-1	AACAACGTGCTTCGCG	AAAAAAAAA
>3148853-1	ATAGTTACAAACTCCC	GAAAAAA
>5251219-1	CTGGGTTTAGACCGTC	TAGAGA
>7227524-1	GCACCCGGCGTAGCAACACCA	AAGAAAAA
>4683932-1	ATTCCCGAATGGGACCTCCTGCCCCTTTGGGGCGCACCCGACTCGA	AAAAAAAAAAAAATGAGAAC
>3695627-1	TCCATAGGGGTAGGAAGTCCATAAA	GCTTCCTGCCCCCAC
>6953511-1	AGAAAGCGGAGTGTTAAAGGTA	AAAAAAAAAAA
>5490173-1	ATCTCCCTGCCCTTATAACTGT	AAAAAAA
>3372997-1	CAGGTTCGCCCTCGCATATA	AAAAAAAAA
>2952044-1	AAATAGCTTCTGAACTTAAATCCA	GAACAGGAT
>5093048-1	ACGTTAATGCTTGGTGGAATGTAGTAAATTGGGATGCAGCGGAAAA	AAAAAAAAAAAA
>5899920-1	TAAGTTCCGGCGCGCA	CGGAAAAAA
>6938897-1	ATTAGATATAATTTTTCTGAA	AGTTAATGAGT
>1717006-2	TAATAATAATTCGATA	ATGAAAA
>1276799-3	ACCCTGGCCCTACCGGCCCTG	AAAAAAAA
>5856705-1	ATGACGCAACAGAGTA	AAGAAAAAAAAAA
>3831300-1	ATATATCATCTCTATATGTATCCCACC	AAAAAAAA
>3492560-1	CTATTAATTAGATACCA	GCAAAAA
>2853012-1	ACGATAAAAAAGAATA	AAAAATAATAAAGAAAAAGAAAAAAAAAAAAA
>5661232-1	ATTAATGAGAATGTGC	AGGGAAAAAAAAAA
>3282074-1	CATCGACCCCGCGGTTTGCTACA	AAAAAAAAA
>3194194-1	ACTAGCTAAGAGATCAGT	TTAAAAAAAGAAAAAAAAAAAAAA
>5206786-1	ACCTACCCGTAGGGGTGGGGACA	AAAAAAAAAAA
>832874-5	ATAATGACCGTAGCGAGAAGT	GAAAAAAGGAA
>5547032-1	TTGGGTAATATCATGG	AGTCCCTCGCC
>4287515-1	TCTTTTATACCTCCTTTTCCTAAATGCTGGCGTACAG	GGGGGGGGA
>1993131-2	AATCTGCGGTGAATACGTCCCTGCTCCTTGCA	AAAAAAA
>7643996-1	AAATAGCCTTTCTTTTAAGTAATAG	GGGAGC
>2563001-2	CTTAATAAAATACATCCC	AAAAAAA
>3848126-1	AAAGAGTACGTAGATAAGCAATTTGAGCACGTG	AAAAAAAAAAAAAACA
>1185098-3	ACCGGAAATAAACTTAGCACA	GAAGATAGCAAGG
>5111299-1	TCTGGAGAAAAGTTCG	CCCTCGCC
>4414130-1	ATGGCACAACTAGTTGAAAAGGAA	AAACAAAA
>6093248-1	TACCGAGATAGCTCAAGAGGCCGA	AAAAAAAAAA
>3182688-1	TCACGTTACCGTTGAACCTATACTTGCCTAA	AAAAAAAA
>7754941-1	AAGAGTATAAAGATCCATTTGAATAATTTTTTGAGAAATATTTT	AAAAAAAAAA
>6483826-1	ATAGGAGGTTTGAAAG	TTTACTTCCTTCCTAGTTCCG
>5562786-1	ATACAATCCAGATTTTTCTAGAT	CGGAAGAGC
>7751675-1	TTAGATAAATTATCTATAAAAGC	CGTGAAGAGTTA
>3566943-1	ATTTTTTAGCGGGTATATATAA	AAAAAAA
>5907432-1	TTTCCATAGGGGTAGGAAGTCCATA	CAGCTTCCTACCCC
>1824957-2	TTGTTTTTATGTAAAGGAA	AAACGAAAA
>5977424-1	TCTCTCAATCGAATTACGTA	AAAAAAA
>4312191-1	TAACGGAGTTATGGAGTCCCTCGC	CAAAAAAAAAAA
>4330629-1	ATGATCTAAACTCAATATCATTTG	AAAAAAAAA
>2376881-2	ATGTCGGCTCTTCCCACCCTGGGGGTGCAGCTGCCCCCAAGGGTAGGGCTG	AAAAAAAAA
>7575031-1	CTACATCGATGTCGGC	AAAAAA
>7273707-1	ATTATACCCACTAAGCTACCAGTAA	AATAGAAAAA
>4053646-1	ACGACTTGATTGCAAGGAGAAA	AAAAAAAA
>3272059-1	TTGAAGGTTATATTGGAAAAGAA	AAAAAAAAA
>5032640-1	ATATACCTGGAACAAATTA	AAAAGAAAAAAAAAAAAAA
>4648197-1	TATGTAAGCTTTCTAG	AAAAAAAA
>3744657-1	TTGAACTAAGTGGTGTAAATAGCTATATACAAAGGATA	AAAAAAAAAA
>1373640-3	AACGA-TTCATGAAAATTTCTAGAATTAGATCCA	AAAAAAAAAAA
>7648196-1	TCACAAGTTTTTCTTA	AAAAAAAAAAA
>3381463-1	ATGTCCTGTTAAGTCAGGCAACGAGCGAGA	AAAAAA
>5170121-1	AACTCCAATATACGCACTAT	AAAAAAAAA
>1375931-3	TATACCTCCTAATGAAAGCGCAGTAG	AAAAAA
>7635927-1	ATGGCAGCTCCAGTCTTATTG	AAAAAAAAAAA
>2453925-2	CTTATATGTCATCTGAATATCTT	AAAAAAAA
>979690-4	ATTATACAAGGCGATATCTAGAA	AAAAAAAA
>99606-12	AAATATAAGTTTTTTCA	ATATCCCAAGAT
>7613147-1	ATTGGTTATCTCATCCTAAGCT	GGAGATCGGAAGA
>4345792-1	ACTAGCAACAGCAAATTCTTTA	AAAAAAA
>6296608-1	TTTGATATCTCTATTAACATCTAGTATTAAGGCAGAAGA	AAAAAAAAAAAAA
>1233661-3	ATTCGGGCTTCAAGCCCAACTTCCGG	CCTCCTCCAC
>2311866-2	ACAGTAAAGCTCTTTAGAGACATCAGAAC	AAAAAAAAA
>959557-4	ATTCGGGCTTCAAGCCCAACTTC	TGGCCTCCTCC
>2190883-2	AACGGCAGGCAGCACGTATACCTATACC	GAAGTAA
>3793197-1	TATTGCTCGAAATAAGA	AAAAAAAAAA
>2091411-2	ATGAAAGAGATAATAT	AAAAAAAAAA
>3657082-1	TATTGTATCTATTGATC	AAAAAAAAAA
>7609130-1	TTAACATCTTTGAAGTC	AGAAAAAAAAAAAAA
>4064265-1	TCTTCATGTACCTATTAACGAAA	AAAAAAAAA
>4400426-1	ATAACTCCACATGCTGTA	AAAAAAAAAAAA
>3311067-1	AAGGATTAGGAGGTAAT	GATTCTGAA
>5338431-1	TCTGAAGTTGCTAAAAACATTAAA	AAAAAAAAA
>4717050-1	ATTAATACTGTTCATAATTT-CGA	GAAAAGC
>471590-7	ATCTCCTTCTCCCTCAACTTCTCCCTCTAATTTACCCGTAAT	AGAGAAAAAAGGGCGAA
>2624424-2	TTTAGTTCCGTTAACA	GAGCAAAA
>4211473-1	TATTCTAACATAATCAG	AAAAAAAAA
>1888686-2	TTTATTTTTTGATTCTCTCAAA	AGAAAGGAGG
>5748360-1	TTAGTATATGTCCCCTTAACTTC	TAAAAACGG
>7788308-1	TTGAACCTTATTGCATCTGAAAA	AAAAAAAA
>4289325-1	GTATAGTAGCTTCTGATTTT	AAAAAAAA
>7329820-1	TTAAAATGTTATACCGA	AAAAAAAAAA
>2684382-2	ACATGTGTATAAGATCTTACA	AAAAAAAA
>7680740-1	ATACTATTTTTATGTATTCTC	GATAAGGG
>6439178-1	ATTACAGTAGCGAGGAAACCGG	GAAACAGAAG
>3345056-1	ATATCCCAATCCATTGTAATATCTCCCTTA	AAAAAAAAA
>3894138-1	TTATAGCCAAAGGCCC	GAGAGAT
>5691712-1	TTCAATAAATGATGGAATATTAAGGG	AAAAAAAAAAAAA
>2942896-1	AGAAAAGCACATTACAACTAAGCATAAGGCCGAGTCACAAAGAGCA	GAGCGGAAGAGCGGTTCAGC
>1967121-2	ATTTCCCGATGCACTG	CCGGT
>7747487-1	TTTTTTCTCTCCTATTTTT	ATTCG
>1864417-2	CTGAATGTCCACTACTCATAA	AGAGAGAAGAAG
>6735326-1	TAAAGATGAGAAATTAGTTAGA	AAAAAAAAAAA
>2831701-1	ATATTCAGGTTCGCCCTCGTA	AAAAAAAAAAAAA
>1473550-3	GTAATATTCTCGATATCTGTAATGCTCTTT-CAA	AAAAAAAA
>6807418-1	ATGAACGAAAAGGAACGGAAGCAA	AAAAAAAAAA
>4211999-1	CTCTTTATCACTTTCTAAC	GAGTTAGAAGG
>7731476-1	CTTAAACTCTCAAATA	AAAAAAAA
>7085723-1	CTCATACACACTCCTACCCTTTTTGACTAAA	AAAAAAAAAAAAAA
>242278-9	ATTATGGTAGATGAGATGAGGCACGGATGGCAA	TTCAGATAAAAA
>1527468-3	ATGAACTTGAGGACTTCCACGGTGTAGAATCCCGCG	AAGGGAAAGAG
>6223045-1	GTGAGAAAAAGTTCCTAGGAGGTCTCG	AAAAAAAAA
>6920297-1	TTTTCATCTCCTTCTCCCTC	TAATTTACC
>303599-8	AAAATCTCGTAACCCTCGCACA	CCAAAA
>1203977-3	TTCTGTAATTCTAACCTC	GGAAAAAA
>4514737-1	ACAAACTCCCCCGTCAA	AAAAAA
>690921-5	TTTTTGTATTCTTCTTGTTTATTTTTCTTTTTCAATTAG	ATATAAGAG
>6247330-1	CTGGGTTTAGACCGTC	CATATA
>4174934-1	ACTAGCAGAACTAAAACGAGCAGAGTGGTGTAAATAATAA	AAAAAAAA
>7326878-1	TCCCGGCAATGGTCGTCAGCCGGGAGTGA	AAAAAAAAAA
>2665478-2	ATTCGGGCTTCAAGCCCAACTTC	TGGCCTCCTCA
>2583232-2	ACGTAATTCCAGATAA	AAAAAAAAAA
>6236932-1	TTATGAATCACTGTTGC	GGGGACAGGCGGCGGA
>4275743-1	AGTTGAGATGTGGGTACA	AAAAAAAA
>2689724-2	TCATGGTTTGCATAACGGAGTTATGGAGTCCCTCGC	CAAAAAAA
>1581021-3	ATAACACGGGAGCCCAAAGGTCG	TAAAGAG
>4103512-1	TACTAGCAAATTTGAATTCTCTTTAAC	GGAGTAGAAT
>7054888-1	AAACATTAAAACTGAAAA	AAAAAAA
>2220798-2	ACAAACTCCCCCGTCAATTTCCATAGGGGTAGGAAGTCCATAAA	GCTCCCTACCCCCACC
>3956202-1	ATAATATTTGATCCTCCAAAA	AAAAAAAG
>2667015-2	TTTCCTCTTCATTTGTA	CGAGG
>3333478-1	CTAAGCCATGGGAGTCGTACGCTCCCGGGCAAGGGA	AAAAAAAAAGGAAAAAAAAA
>2454114-2	ATTTTATATATATCGTCTATCCCA	AAGGATAAAA
>1274141-3	TTCTTGTTCATCTCGTC	AAAAAAAAA
>3704070-1	ATTAAGCAATTCTTTCGAA	AGTGC
>2520023-2	AACAGCCCAAATTCTGGCTAT	AAAAAAAAAAAAAAAA
>1607481-3	TAAACCTAATGTAGCCAAC	ACCAGTAGCTTAAA
>4765430-1	TTTCTTCTCCTCTTTC	TCCGGC
>4234186-1	TTGTAGAGGATATAAG	CTTTTCAGATCTTAAAAGA
>5398789-1	TCCTTTACATTACTCCTATCGTCCTTC	AAAGTAAA
>7267967-1	AAATACCCCTTGATAAATGGACTAA	AAAAAAAAAAAAAA
>604654-6	CAATAATAGTTCTATTC	TGGCCTAAAT
>6091398-1	TCTGGGCAATACAACGAGGTATTTCTTGAGATA	AAGAGAGGAAAA
>5101648-1	ATCCCCTAGGACCGTACC	AAAAAAAAAAAA
>7249829-1	TTATCCAAACTATATTCTTTGGAACTATTTGACGTAATA	AAAAAAAAA
>5591856-1	ACCTGAAAGTGAGAAAAAGTTCCTAGGAGGTCTCG	AAAAAAAAAAAAAAA
>1597907-3	TCATGCAAAATATCGTT	GCCAGGAAGGAG
>3819530-1	AATAGGGCTAGCTACAA	GAGGAAA
>7786033-1	ATATATGAGGAAACCAACCTTAACTGAA	AAAAAAAAAA
>6557458-1	AGTACAAGAATATTCA	AAAAAAC
>7529391-1	TTTACCAAACCTAACGGATGGCCAA	AAAAAAA
>5243893-1	ATACTCTCAACGTTTTCT	AAAAAAA
>6806227-1	GGATTTACCTATCGCGC	CTCCTC
>1372553-3	ATAATATAATACCAAAA	TACGAA
>4426894-1	CTGGATCTTTAAATAAACC	ATGGAAAA
>1808813-2	TTCCTTCCGGATAGTATAA	TGAAAAAGA
>3095856-1	ATAATTCCCATAGGGGGTGA	TAGTTTCCCC
>1940937-2	AATTGAATTATGATCAGTCCTCACACGCGCACATCTTTTATCAGTCCGGG	AAAAAAAAAAAA
>5273118-1	TTTCTTGGGTAGTGGT	ATGCAAAAAGA
>4015552-1	CCAGTGATTGGAATAGCTACAGTCTCCAAACAAGTTA	GAGAAGAAAAGAGAAAGAAAAAAA
>6524104-1	CTTTGTCTAGGAAATA	ACCGTCAGGATTGACACCCTCCCAATTGTATGTTTTCATGCCTCCAAA
>5078838-1	TTCTTTTAAGTAATAGATCTGGTAA	AAAAAAA
>2292901-2	AGGGGAAAGGGGAACG	GCTTGGGAGC
>3541333-1	ATTGCTCGAAATAAGATTCCA	AAAAAAAA
>3027142-1	CCCAAACAGCACCTCCTGATG	GAAAAAAAAA
>7222311-1	ATTATCTTCCGCAATA	AACAAG
>6286341-1	GTAGCTAATGAAAAAA	AAAAAAAA
>1445800-3	CAATTGAATTATTAAGCGATGTTCAACCTAATTCCAAAACATTAATGA	AAAAAAAAAAAAAAAAAA
>7583774-1	ACGGAGAAGTGACTTTGCCGCATTTTATCAA	AAAAAAAAAA
>3332261-1	ATAAAACGAGTGAAAGGCTCACAGCCGAACGGGGCACA	AAAAAAAA
>7354105-1	CTTACAAATCCTTCCAACAGATGTGAC	CGAAGAGGTAAAAAAAAAA
>5042782-1	ATATCGTAGATTCTCTCCTTTACG	AAAAAAAAAAAA
>7808769-1	TTCTCTTCAAGTAGATCTCGTT	AAAAAAAA
>6013122-1	ATTTCCTCTTTTTTGTAAA	ACAAAAG
>6393812-1	TTATTGCTTTAGTTAA	ATAAGAAA
>5586453-1	ATATACAAACCTATAGATGCGGATAGAATTACCACG	GAAAAAAAAAAAAAAAA
>4847728-1	ATTCGGGCTTCAAGCCCAAC	AACCTCCTCC
>1360379-3	TAGATGTGAAACGACTCTATCAGAT	GAGCAGAGGA
>7274525-1	ACAAACTCCCCCGTCAATTTCCATAGGGGTAGGAAGTCCATAAA	GCTTCCTACCCCCCCC
>3034694-1	TTTATAGTGTCCAATCCACCTTGACTGGTAATAGG	AAAAAAAAAAAAAAAA
>4839745-1	TTGTAACTCGGCCTTATG	AAAAAGAAAAT
>5877110-1	TACACGATTTCATAGCAT	GTACGGTC
>7274493-1	ATGCCTTCCTCAAAGAAGAAAAAAGAAA	AAAAAAAAAAAAA
>2790888-1	AAAAATGTTAATCTTGGC	GCATCACTAGCAAAAAAGTATCTGTCAATGCTAACTGATG
>4836964-1	TTTATGTAAAGGAATATT	AAAAAA
>6317069-1	TTCTTCTCTTATTTAATAAC	AAAAAAAAAAAAA
>7245643-1	ATTACACACTTCAGCCA	GGGGGCG
>4459154-1	ATGTGCGAGGACCTCGAGGTTCTTTAG	AAAAAAAAA
>3442440-1	TTTACCAAAACCCAATATTAATTCA	AAAAAAAA
>6418359-1	CAATATATCCAAACGGTGA	AAAAAAAAAAAA
>7406783-1	CCATAGGGGTAGGAAGTCCATAAA	GCTTCCTACCCCACCA
>2311690-2	ATTTTTAACGTAATGAAAGATAAAG	AAAAACAAA
>7088101-1	ATTTCTGGAGAAAAGTTCG	CCCTCGCA
>4240365-1	ATGAGAACAATGCTAACACAAAAATTCG	AAAAAAAAAAAAAAAAAAAAAAA
>3880348-1	TAACCTATTTTGACGATC	GCCATCTGAA
>5860754-1	ATCAATTCGCTTTTTGCATAAT	AAGAACAAAAAA
>7121881-1	TTCGCCGAACAAGAAGCAAAAATCTCAGAAACAATTAAATCTGTTGCCAAA	AAAAAAATGAGAAC
>4711268-1	TCCTGTATATGGTACTAGAACTGAGGAAA	AAAAAAAAAA
>7772713-1	CTAACAATGGTAGGATATGGGC	CGATCACAAAGTAAAGAA
>1130606-4	AATTAATAGGAAAAAA	AAGGAGAAAATA
>542278-6	ACTTAACATATAAGAATT	ATAGAAA
>6991489-1	ACAAACTCCCCCGTCAATTTCCATAGGGGTAGGAAGTCCATAAA	GCTTCCTACCACCAC
>1222376-3	TAGAATTAGGGCATGCTAAGGCAATCTTCGAG	GAGCACAGCGGGGAAA
>2910407-1	ATAAAGAAATTAATATA	AAAAAAA
>1663707-3	ATTTGAATGATATAGTATCCA	AAAAAGAAAAA
>2537151-2	TTAGCTACTAACGGTC	GAGGCGTGAAGACA
>4756159-1	CCAAATGTTCATTGAGAGTC	CTAGAGACGAAGCGCAAA
>5572879-1	ATTAGATAACGTAAGCTAG	TGAGAAAAAA
>1140121-4	ATCAGAGCGGAGTTAGAAAAATCGGCTTATT	ATGAGG
>2601851-2	ATAGAGTAGTAAGAGCTATGAAAGCTAGAGGTCTAT	AAAAAAAAAAAAGAAA
>5074171-1	ATAAACCTATATACGCGTAACAAAAAAA	AAAAAAAA
>1948366-2	ATTAAGAAACATGTTCGGATACAACGT	GATGAAGAAGA
>4804517-1	ATGGTAGATCAACTAAAGAAA	AAAAAAAA
>3795138-1	TTTATTTATCACTTATCTTCGC	CAAGAAAAAAAA
>1645288-3	TTTAGTTCATCTTCATCTTCT	CTAAAAGA
>3869259-1	TTTCTTACCCAACAAACGTAA	AAAAAAAAA
>1582360-3	AACCTTAACTTCATTATCC	AAAAAAAAAA
>7474212-1	ATTTCATGTGAGGTTTTCAAATAAGCCAG	AAAAAAAAAAA
>7618740-1	ACAAAAGTATTAGAGATACCATTAGATTTCATTGAAGCTCAGTTTG	GAAAAAAA
>5288974-1	TCACTTCGGTCATACCCCTTAT	TTCTCTCTTCCGCTCTTTTCCTCCTTCCTGCCTCTCCCTCTCTC
>4686170-1	TAAATTATGTAGCTTTAAAGATACTAG	AAAAAAAAA
>6049378-1	ATACCGAACGTGTTTGGCTTTGACGAA	CGGAGC
>5032233-1	ATCAAAACGTCTGGAA	AAAAAAAAA
>4565759-1	ATCTTGGGAGCCCTAATAAGGGTAAGGGGAA	AAAAAAAAAA
>3765580-1	AAGGTTAAGAGGGATTCTCAAGTTACAGCGA	GGAGAGGAAC
>1231044-3	ATAAGCGGGGGGCAAGTCTGGTGTCAGCCGCCG	AAAAAAAAAA
>4717072-1	TTCCATAGGGGTAGGAAGTCCATAAA	GCTTCCTACCCA
>6114502-1	CTAACCTTAACTTCATTA	AAAAAAAAA
>6795968-1	ATTCCCATCAATTTATGGTGGA	GATAAAAG
>5506623-1	ATTTCCATAGGGGTAGGAAGTCCATAAA	GATTCCTACCCCCACC
>3007988-1	CTTGGGCTGAATGGGGAAA	AGAGAGTAAAGAA
>4837782-1	AAAGGAATTGGCGGGGGAGCACCACAAGGGGT	AAAAGAGAAA
>5951843-1	TCATGATTTCGCAACTGAGA-AGAA	AAAAAAAAAAAAA
>5850132-1	ACGATATGTTCATGTCT	AGAAAAAAAAA
>6390744-1	ATTTAGAACAAAATAAATAAGCCTTATTTTTATG	AAAAAAAAAAAAAAAAAAAAA
>2751580-2	TTTTTGTATTCTTCTTGTTTATTTT	CACGATCC
>6492583-1	GTTGTACTAAATACATGGAGAG	AAAAAAAAA
>5499432-1	ATTTTCTTCTGTGCGAGCTTGTTTA	AAAAAAAAAAAA
>4560312-1	ATAATAAGAGAGAAGA	CAAAAATAAA
>7154492-1	TTTACTAAAAATCCAGAGGTAAAGAGTGAAGAT--CTCCTCTAAAA	AAAAAAAA
>2983601-1	ATACTGTTATTAATAA	AAAAAAAAAAA
>6201787-1	TAACATAGTAGTAACCACTGGG	AAAAAAAAA
>6496428-1	TGTATTTTGTTATAGCTATCATCTCAGTAATT	GAGAAAAAAAAAAAAAA
>1971915-2	TCATCGATAAACTTCCTTATG	TGTTCATAAGGAA
>3555250-1	TTTAGAGACATAACGGATTATGCGAGTGA	AAAAAAAAA
>5455733-1	TCTTTCCACTGGCGTT	TTAGCGTCTTA
>5513754-1	TTTATATAAAAATCAT	CTTAATATCTAT
>2251980-2	TAACGTAAATTGGTATCAATCTTCCATCTCG	AAAAAAA
>2957560-1	AAGGGGGTAGTGAGAT---TTCTGTACTATCCGATG	AAAAAAAAAA
>7307516-1	TCCATAGGGGTAGGAAGTCCATAAA	GCTTACTACCCCC
>6122289-1	AAAAAAAAAAAAAAAAAAAAA	AGCTAAACAACTAAA
>1675480-3	TTATCGCCCAGAACAAATT	CGAGA
>6913311-1	ATTTTCTTCTGGTTGTCTAATATCTCCTTAGCGA	GATAATAA
>7051819-1	ATAGTTACAAACTCCCCCGTCAATTTCCATAGGGGTAGGAAGTCCATAAA	GCTTCCTATCCCCACC
>4369320-1	ATTGTTGCATCGACATTAA	AAAGAAAAAAAA
>2332890-2	TCGATAAGGAACTTGGCGCTGGCG	AAAAAAAAAAA
>5708415-1	GTTAAAAAGAAAAAGAG	AGTGAAGT
>449376-7	AGAAAGAAGAGGTCCATTATCCACGATC-AAAAA	GTAGTGGAAAACGAGGAAA
>3210124-1	AGAGACAATGATGTTTA	AAAAAAA
>7460717-1	ATGCAGGCTAGGTGTCACATGGGCTTAGAGCCCATG	AAAAAAAAA
>7767112-1	ATTTAAAAATTTTTAAATCGTGGA	AAAGATAAAGGT
>2465488-2	ATCTCTAACGATCAAGCGTTTACTGTGG	GAAAAAAAAAA
>3548120-1	TACGAATGGACGCAAATGTACC	AAAAAAAA
>6800161-1	TCCATAGGGGTAGGAAGTCCATAAA	GCTTCCTACACCCAC
>7652301-1	ATTAACGAAGTAATCCACTATACTAGACCAATTTGAAGGTGA	AAAAAAAAAAA
>944390-4	ATTTCATGTGAGGTTTTCAAATAAGCCAG	AAAAAAAAAA
>5420744-1	TAGAACCACCGGTTAATGAAATGATCTA	AAAAAAAAAAA
>3123537-1	ACTTTTTTCTTTTTTA	AAAAAAA
>5476091-1	TTGAACACGGGAATCATAATCTATTCGATC	AGCAGAAGA
>3424466-1	TTTGATGCGTTTCGATTTCGG	AAAAAAAAAAA
>3952848-1	AATGGTTTTCAACTGGTAGA	AAAAAAAA
>6340267-1	TTAATTATTTTTTTAATTCAGATCT	GAGGTGA
>6610758-1	ACAAACTAGAGTATGA	AAAAAAAAA
>5275597-1	ATATTTTGAAGGAAAGAA	AAAAAAAAAA
>2620811-2	TAAAAGGGAAAAACTATTATTTTCTTTC	AAAAAAAAA
>6887929-1	AAAAATAGGTACTCTCATAGGGCAAGGGCTTTTGCTAAACT-GCAGA	CAAAAAAAAAAAAAAAAAAA
>7022871-1	ACTATTATATCCTCTTTTC	ACAAGGAAA
>2810369-1	TGTTACCATTATCTAATACAACGTAGCCCCTATCATTGTAAAAA	AAAAAAAA
>6321682-1	ACTTAGTAAAGAGCATG	AAAAAAAAAAAAA
>2913312-1	CTCAGCATTAGTTAATTTAGTG	TGTAGAGTAAGAAAA
>4406523-1	TACTAGCAGAACTAAAA	AAAAAAAAAA
>6388767-1	ATCTAAGCGGGAACCCC	ACAGGGCG
>1973718-2	ACACGTGAGTATTTAGATTC	AAAAAAAA
>3998455-1	CAGCAACAAGATATTGATAAATATAACCATATCC	AAAAAAAAAAAAAA
>3656448-1	TTAGTTGCGATAGCTACA	AAAGGAAA
>2956812-1	TCAGCAAAACTATATCATATGGCTGAAT	AAAAAAAAAAAAAA
>7088774-1	ATAGTTACAAACTCCCCCGT	TAAAGAGGG
>7553206-1	TACATAGCAAGTTACGTTG	AAAAAAAAAAAAAA
>427198-7	ATCACTCCTACCACTACTCCTCGACAATAAGACTGAG-TAAT	AAGATGAAAAAAAAAAAA
>5020243-1	TTTACCGTCACCACTCCAAGCACC	AAAGAAGAAAGACAGAAGGGGG
>3843591-1	TTTACCCCATTTATAA	AAAAAAA
>1682401-2	ATACTCCATTATTTTGCGAA	AGTAGCAAAA
>4076703-1	ATAACTATTTTCCCAGAATCCTC	AAAAAAAA
>3225396-1	ACGATTTACCCTTTGAAGCA	AAAAAAAAAAGG
>4581937-1	TCGGGCTTCAAGCCCAACTT	GGCCTCCTCC
>6618698-1	TTTCTTTTAAGTAATAGATCT	AAAAAAAAAAAA
>6877866-1	TTAGATGATGTGTGAACCCCGGA	AAAAAAAA
>3720296-1	ATTGTAGTCTTTATCAATCCACGTTTCTCTAATCTTGGATTA	GAGAAACGTGGAT
>1213659-3	TTTTCTATAGCCATTCTA	GGGAGTGAGATCGAGAGCG
>4417196-1	CTGCCGAGACCCAAGCGT	AAAAAAAAAA
>1814256-2	AGGGCGCCACCCCGAGTGCTCCCGTAAGGGAGCTTTTC	AAAAAA
>4511163-1	TAATTGAAACTATTCCAGCAAG	AAAAAAAAAAA
>7707090-1	ACAAACTCCCCCGTCAATTTCCATAGGGGTAGGAAGTCCATAA	GCTTCCCACCCCCA
>1511442-3	GTGGTCGGGACTCTTACTGGGCCTA	GCATCCAC
>7648039-1	TTTGATGATGACGAAAAGC	AAAAAAAAA
>3795375-1	AAGGCTATAGCAATATCAATAGGTA	AAAAAAAAAAA
>4287781-1	ATATCGGTAATCGTAATCG	AAAAAAAAAAAAAAAAA
>2148968-2	ATATCGTTGTATCTTACCGGTTGCA	AACAAGAAAAAAA
>3217740-1	TTTTTTGAATCGAATCG	AAAAGG
>1084613-4	GGTAGCAATTTCGTAAGATA	CGCATTGAG
>6839706-1	GTATTATCGCTGAGGACGA	AAAAAAAAAAAA
>4261691-1	ATCCCGCCCCCGGCGC	CATGAAA
>3970673-1	ATATCAACTATCATATAACT	CTCGGGATCCAAAAA
>3955024-1	TAGCTGCATTAAAAGAAGAAAA	AAAAAAAAAA
>3508643-1	ACAAACTCCCCCGTCAATTTCCATAGGGGTAGGAAGTCCATAAA	GCTCCCTACCCCC
>2064902-2	TTGCCTGACTCGCGGAGAGGAGGT	TAGAAAAGG
>7467935-1	TTGGAACGTGTTTGGAGTAGGAGAGAGATCCGATGATATTCCTTA	AAAAAAAAA
>4780746-1	ACTCAACGTATTACTAACAG	AAAAAAAAAA
>3362427-1	ATTATCGAGGAACTAACAGATACTA	AAAAAAA
>4101277-1	TTTAACCCAACAGAGAA	AAAAAAA
>1455704-3	ATTATTGATTTCCTTTTTTTATAC	TGAAAAA
>1051550-4	TTAACAGAAGAACTAACGAAACTATCGAGGCTAAGGCTAAAATTACCGTTGACG	AAGAGAAGAA
>2652584-2	TACAAACTCCCCCGTCAATTTCCATAGGGGTAGGAAGTCCATAAA	GCTTCCTACCCCCCC
>1242005-3	TCACCCTGATTATAAATTAAA	ATAAAGAACGTCGAAAAGCGAATGGAAG
>5228429-1	ATAATATTTTTTCTTTCCTA	GATGAT
>7350805-1	AAAGGAATTGGCGGGGGAGCACCACAAGGGGTGGA	GAAAGAAGAGAATAGTGT
>4191132-1	AAAAGGTTTCATCTGTTGGTGGGATAATGATA	AAAAAAAAAAAAAAAAAAA
>2275151-2	TAGCATCAGTGATAATAGCTTTA	AAAAAAAAA
>4878671-1	GTTATCTCTCAAGATC	GAAAGG
>1136513-4	TTATTGTTTTTAATTT	ATACTAGAGAGGGTAAAGT
>4637462-1	TATAAGGTATCGCCAGATGACCTTTATGTAAGAAAAAAAA	AGGCACGA
>5948408-1	TTTCTCATTTACATTTGGATCATACTGGAAGTCTAGA	AAATCGTG
>1917103-2	TTGAGGAGTTATCAGAA	AAAAAAAA
>7460095-1	ATGAACCTCGTAGCCCTCGCACAAC	AAAAAAAAAAA
>7558982-1	TCCAGAACGATCCCCTAGGA	AAAAAAAAAA
>5353347-1	ATAGTTACAAACTCCCCCGTCAATTTCCATAAGGGTAGGAAGTCCATAAA	GCTTCCTATCCCCACC
>4241690-1	ATAATAAATAATAAGA	AAAAAAAAAAGG
>7166006-1	ACCTACTCCAAATGCCG	CATAAGCATCCCATC
>4524222-1	TTCAGCTGGTCAATCGTCGATAG	AAAAAAAAAA
>7460651-1	ATAGCCCCGTACCTTCGGTAGAA	AAAAA
>3095412-1	ACATATTTCTTCTGGATTAA	AAAAAAAAAAAA
>1927392-2	ACTTTACTAGTAT-AGCCGTAGTAGGTGTATTAGCTTACATAA	AAAAAAAAAAA
>5870604-1	AATCTATCTTCTCTATAAG	AGAAGAGAAAAAAAAAC
>6012796-1	TTTAACTCTGTATCATGACTTTCTTTATAACTA	GCGCGAAAAAAAAAAAAAA
>3979528-1	GTATAATGATAGCCAACTCAGCA	AAAAAAAAA
>5112134-1	AAGTTGCAAAAGAATTTATTGACGACTTTAAAAGATATGAAAAAAAA	AAAAAAAAAA
>1257054-3	ATAAAGATCCATTTGAATAATTT	CGGAAAAA
>3421199-1	ATGTGC-GGTTTCCCCACATCCTCAA	AAAAAAA
>6911630-1	TAATTTATAGGAGTCC	AAAAAAAAA
>3216986-1	ATTGCCGAAAAGAGACTCGGTGTACCTGCTACACAAACAGACTA	AAAAAAAAAAAAA
>7537715-1	TTAGAAGTTAAATTAAAAGA	AAAAAAAAA
>3126554-1	TTTTATTTCCACAACC	GGATCGGAAGT
>2208695-2	TCGCAATATATTCAACATTCC	AAAAAA
>3250903-1	ACATGTAGAAGTTGAAGGC	TGCGCTCT
>7360098-1	CTAAAAAGTTAGCTTCTGCTGGAGGATATTATAACT	CAATAAACGAAAAAG
>7452912-1	ATAAATTACAAGAGTA	AAAAAAGAAAAAAAA
>7019512-1	TCCGAACTCGTAGGCGCCGAAGAACGGAAGAG	CGGTCAG
>6783906-1	TTTTTACCAATACTTACA	AAAAAAA
>4002478-1	CTTGAAAACTCGGAGG	ACTGATCATAA
>3497478-1	TACTAAACTATAATATCGAT	AAAAAAAAA
>3516936-1	ATTTAAGTTAATTATTTTTCAATTCAGA	AAAAAAA
>2963333-1	TTATCCTAATTCCCCTTCCTTTCAG	GAAGGTG
>787559-5	ATTGAGGCTGGTTTAATAGTGATACTCCCTTTTACTAATAAT	GTAAAGATGGAAGAAG
>4161140-1	ACAACTATAACAACTTCAA	AAAAAAA
>5010375-1	CCATAGGGGTAGGAAGTCCATAAA	GCTTCCTACCCACAAATCC
>6421613-1	ATAATTCGCGTCATCTGGATTAATATACCCGCAGTTCGG	GAAAAAAAAAAAA
>6355423-1	TTTCATAAATTACAGAGCAA	AAAAAAAA
>4967403-1	CCAGTTTACGACACGGTAAAGGATGCAA	AAAAAAAAAA
>2105199-2	TTCATGTACGGTCTATCTAA	GCGATA
>6721362-1	AATACGGCTAAATTGCCTCATAGATGTCCGGTTGCTCCATTAGAA	AAAAAAAAAAA
>3920898-1	TTAATCCGTATAAGAT	TGTGATAAAAAAAAA
>6711812-1	ACTTAATGTAATGCTTTTTTGGA	AAAGAGGAGGAA
>6114987-1	AAACGAAGCGAGCAAAAGC	AAAAAA
>4002417-1	TTGTATCTAATGAAAG	AGAAAAAAAAAAAAA
>7795866-1	ATTTCATCTAAACAACTGGCTAAGAAAGC	GAAAAAAAAAAAA
>3446617-1	TATATGGCCATACTCAGCAGACAC	AAAAAAA
>4862323-1	CCCCGGGGATAACAGGGTCGTCGCGGGCGAGA	AAAAAAA
>3474584-1	TTTTTACACCTTTACAAAGAC	AAAAAAA
>3870543-1	TAGATGATGTGTGAACCCCGGA	AAAAAAAA
>5388282-1	AAGTAATAGATCTGGTAA	CAAAAAAAAAAAAAA
>7681747-1	TTCAACAAGTCCTTATCA	AAAAAAA
>4276998-1	AGGCCGGGGGTAACTCT	AAAAAAAA
>6698289-1	TAATAAACGCTACCATAGAT	AGATAAAAAAACAAGA
>1263219-3	ATGGAGAACTTAAGATCAGGTA-A-GGATCC	AAAAAAA
>6592040-1	AAAACAAACTAAAGGTAGTCTAC	AAAAAAAAAAA
>5392709-1	ACATGAGATAATAAACGCTACCATAGATGCCAAGTA	AAAAAAAAAAAAAAAAAA
>3058852-1	TTGTAACGGCTTCCCAGCTATTAGCTGAA	AGGGAAGACGAAAAAAAAAAAAAA
>3698555-1	GCATATATTCTAAATAGGACTG	AGATACGACGGAGGGTG
>3044213-1	GTCTACGATGCTAAAAGATCTAATATACCATGAAA	AAAAAAAAAAA
>3587680-1	ACATACATAGAGTAGGAAGGACTGG	GAAGGTAGGG
>3508364-1	ATCTATACCACTAGGGGTAAAGATACGATC	CAAAGA
>3647276-1	CATTCATGTACGGTCTATCTAAAAGCGATGTA	AAAAAAAAAAAAAAAAA
>1358063-3	AACAAAAACGATCTCGTATATATATTTAACAA	AGAAAAC
>5899482-1	ACTAAGTAATAAAAAA	AAAAAAAAAA
>7637257-1	ATTATTGATTTCCTTTTTTTAT	TGAGAAAAAAAAAA
>2359708-2	AATATAGTTAATATATGTCAC	AAAAAGAAA
>5171957-1	TGATGATGAATTTGCCGAGT	AAAAAAAA
>4432044-1	ACACCATATTGTCAGGTCAG	AAAAAAAAAAAAAA
>5315967-1	AGTCTTCCGACAATTATGTTCTT-AAAAATG	AGGAAA
>2361752-2	TCAAGTTTCGAGGAAGGAGTAGTCAAATT	GAAAAAAA
>3258637-1	GTAGCCAAATGCCTTGCCGGG	AAAAAAAAAAA
>5431690-1	TTAAAAAAAAAAAAAAAAAAAAAAA	AAAAAAAA
>4016651-1	AGCCGAAAAATACTCA	CACACACA
>3599039-1	TTATTCTTTTTAAAAA	AAAAAAAAA
>7729942-1	GTGGCGAAAGCGGCTGGCTAGAACGCGCCCGA	AAAAAAAACA
>6811741-1	CTTTTAGGGACTCCATGGCAAAATTCAACGAA	AAAAAAAAA
>4887476-1	ATTATACAGGAAGCCCATCAAGTAGATCAG	AAAAAAAA
>3527080-1	TTATAAATATCTTCAG	AGGAAAAAAAAAAAA
>2847993-1	TTAACTCAGGCTAGGGAACTCGGCAAAA	AAAAAAAAA
>5252811-1	AAAGAAAGTAAACTATCG	AAAAAAAAAA
>3998595-1	TCAACCCACCAGTATA	AAAAAAAAA
>3391415-1	ATACCTCATCTTGGTTACATATC	GTAGGAGAA
>5299862-1	ATAGTTACAAACTCCCCCGTCAATTTCCATATGGGTAGGAAGTCCATAAA	GATTCCTACCCCCACC
>4762007-1	CCATAGGGGTAGGAAGTCCATAAA	GCTTCCCACCCCCAC
>2951055-1	TTAAATAAGTCTGTTGAGGACTTCTATAGAGTTTATAAGGAGAA	AAAAAAAAAAAAAAAAA
>2673008-2	AACTACTACGAGCACTACAACAAGTACAACAACTAC	GATTACTTCA
>3707480-1	TTTATCCTCTTCATCCCTACGTTTTCAAATTTGCCATATTGA	AAAAAAAAAAA
>2155978-2	AAACCCTCAGATTCCAGAGCGTCTAATGCAGGA	ATAAGTGAATGT
>3123278-1	CTATTTGGTGCTTTTGG	GAAAAAAA
>2689902-2	TAGAACTCTGATTTGTTAAAGAATTG	AAAATGAAAGAA
>4996801-1	ACTACACTCACTATAT	CAAAAAAA
>3927254-1	TTATTCGTGGAGGGGCAAGATCG	AAAAAAAA
>4451107-1	TCAGATTTTTTTCGATAGTCA	AAAAAGAAAAAAAA
>3637833-1	TAAGTAATAGATCTGGTAATTT	ACCGAGCGA
>4552329-1	CTTATCATATCCAAAA	AAAAAAAAA
>3886000-1	CCAAAAGGTCTACGTA	AAAAAAAAAAA
>6270269-1	ACAAACTCCCCCGTCAATTTCCATAGGGGTAGGAAGTCCATAAA	GCCTCCTACCCCCACC
>7790207-1	TAATGCAGTAGCTATAA	TAAATCCAGAAAAAAAAA
>5411279-1	CTCGGAAAGGAAACCGAA	GTACAAAAAT
>6987807-1	AATCCCGGCCGCGGCG	CCAAAAAAAAA
>971515-4	ATTGTTGGAGATGAAACGGGAAGA	AAAGAAAA
>6093072-1	ATTCGTGGAGGGGCAAGATCGCCGGGCCCCTAAGCCCGGGAAGCTTGT	AAAAAAAAAAA
>5837994-1	GTCAGCATTATTTTTTGGAATAA	AAAAAA
>2474295-2	TTCTGTGCAGTACGTAATTCGTGTAT	ACAGAGTAAAAAAAAAAA
>6443971-1	ATTTTTTCGGCCAGTGATTCATAGTTGATCTA	AAAAAGGATTAAAAAAA
>5075381-1	TTTGATGATACATTAGTT	CCAAAAAAAAAAAA
>5452078-1	TATAATGCAATAAAGAAAA	AAAAAAAAA
>3011049-1	ATAAGCGATCATACAA	AAAAAACGTGT
>4500585-1	CGTCAATTTCCATAGGGGTAGGAAGTCCATAAA	GCTTCCTAACCCCACC
>1613060-3	ATAACGTAGAAATATTTGAAGGTGGACCTGCAGAAGTGAAATCACCG	GATGGCAA
>6348868-1	AAAACTTGACGAATTATTACCACC	AAAAAAAAA
>1535622-3	ATTATACAAGCAATAC	AAAAAAAAA
>5994625-1	ATTTAGAGGTATGGTTAGTAGTCTCCAGAA	AAAAAAA
>6077314-1	TTGACGAACTATTCAAGGAAATAGAAAATG	AAAAAAAAA
>1154019-3	TCCGGTAGGAGTCTCATTTTCTGCATTTA	GGGGCGAAGGGAT
>1075513-4	ATAGACCATCCTTTCTTGCTGCCAT-AT--CTAATATTTC	AAAAAAA
>5842892-1	AAAATTGAAGAATTGAAAAA	AAAAAAAAA
>4686278-1	TTAGAGAAAAGATCCT	AAGAAAAA
>6504185-1	TCCCCGCTGAAAGGCTCATGGGCTA	AAAAAAAAAAA
>918819-4	TTGATAATCGTGTATCTC	CCGAGGAGGG
>3777915-1	ATCCTAGCTGAGCTACGGGTCCCCTTA	AAAAAAAA
>1218793-3	ATAATGAAGACCGTAGAAATATGCGAATTTAACGA	AGAAGGC
>3914702-1	ATTCGGGCTTCAAGCCCAACTTCC	AACCTCCTCC
>6064284-1	TTTTTTATTAACCGAA	CAATGGT
>7515955-1	TTGTATGGTTTGCATAACGGAGTTATG	AAAAAAAAA
>2134486-2	ATAATGAAATAAAAAATTATTTACATTTTTTAGCTTGAATC	AAAAAAAAAAAAAAAAAATGAGAAC
>4169308-1	TAGAGTAACTGATTGG	AAAAAAA
>5813124-1	AAAGAGAAGGAAAAAA	AAAAAAA
>923396-4	ATTACAACGATGCGAGGAGGTTCG	GAAAAAGAAAAGAGAAGAGAAAAAAGAAAGAAAAAAAAAATA
>5701736-1	TTTGTATTCTTCTTGTTTA	AAAAAAAA
>481821-6	TTTTCCACTAAAGACTATATTAT	GAGGTAAC
>781860-5	ATATGCCCTTCTCCCTTTTTTAGAA	TGAAAAAA
>1609783-3	TTTTTTATACCATTTTCT	AAAAAAAAA
>5114702-1	CCATAGGGGTAGGAAGTCCATAAA	GCTTACTACCCC
>6497376-1	TTTAGATGAAATCTCT	TTCAAAAAA
>2267764-2	ATGTCTAACGTGCTGT	GAACGAAAGAGAAAAGA
>4715266-1	ATTGTAGAATATCCGATACG	AAAAAAAAAAAAA
>7641522-1	CTCATAACTTTTTAATCCGTATAAGA	AAAAAAAA
>6550952-1	TTCACGTATTATATAAGGG	AAAAAAAAAAA
>3267697-1	ATAAACGAGATCATCC	AGGTGC
>5096294-1	ATCATACTGCTCAGTCTGTGATG	AAAAAAAAAAAAAA
>4636712-1	AGATAATAGAAAAATTATTGA	AAAAAAAAAAAAA
>5696797-1	TTAATAAAAACATAGGTC	GAAAAAA
>6404651-1	TTCCATAGGGGTAGGAAGTCCATAAA	GCTTCCAACCCCCACC
>1517887-3	AATGAATCTCAAATCTTCATCAGTTAGA	GGGGCGAAA
>6745760-1	AATTAGAAATTCAGGTAAGACCTCCTTTGCCTTT	AAAAAAAA
>3077345-1	ACCATAAGCTTTTTTA	GGGTGACAGTCAGAAAAAA
>6172473-1	AAAAAAAAAAAAAAAAAAAAA	AAAAAAAAAAAAAAAAAAAAAAAAAAAAAAAAAAAAAAAAAG
>725101-5	GGAAAAAAGAGAAAAA	AAGTAAAAA
>5301175-1	TTAGAGTATCAGTATTGTTACCAGGAATTTTTT	AAAAAAAAAAAAAAAAAAAA
>5532945-1	TCCAGAAGAAGAGTATAAAGATCCATTTGAAT	CCGGTG
>4477830-1	ACACGATGATGAGTACG	AAAAAA
>6586928-1	ATAGTAGAACAAGATCAATAGCTAGGGATG	AAAGATGAGG
>6331891-1	TTTCTGGAGAAAAGTTCG	CCCTCGCC
>6275931-1	AGATGATGTGTGAACCCCGGA	AAAAAA
>6005817-1	ATAATATTGTCATAAACTTAGTAGATTA	AAAAAAAAA
>1715928-2	TTTCAACTGAAAAGGA	AAAAAAAAAA
>5943176-1	ACAAACTCCCCCGTCAATTTCCATAGGGGTAGGAAGTCCATAAA	GCTTCCTACCCCCCCC
>6362442-1	TCGATAAGGAACTTGGCGCTGGCG	AAAAAAAAAA
>3161937-1	ATCTGATGTTTCACTATCC	AAAAAA
>3886657-1	AATTGTGATTCTGGAA	AAAAAAAAAA
>935305-4	TTTTTTTTTCATTGCGT	AGCAAA
>3819186-1	TCGAGCTTTTTAGACAA	AAAAAAAAA
>5136978-1	TCGGCTCTTCCCACCCTGGGGGTGCAGCTGCCCCCAAGGGTAGGGCTG	AAAAAAAAAAAAAAAAAA
>5463039-1	ACCCTCAATTTTAGGGCAAGAAATAGCATATAA	AAAAAAAAA
>3235273-1	AAGTAATAGATCTGGT	TGCTCTCGGAAGAGCGGTTCAGCAGGAATGCCGAGACCGATCTCGTATGC
>1557178-3	TTTCAAGTATTTTTTTCTCTTT	CTCAAA
>6221395-1	TTCCGAGAAATAGTCA	GTGAGGAG
>4313254-1	ATGTCCATTGGCTGCTGCTAAGTTCAGAAGTGTTGGGATAAATGC	AAAAAAAAAAAAAAAAAAAAA
>7335366-1	ATACAATACTGGCAAA	AAAAAAA
>1002649-4	ACAATTACTAGTTCTGGAACTACACCAGCTA	GCAAAACAGGTGATGGCAGGATAGGGGGG
>2064722-2	TTAGAGCCCATGTGGTGCCG	AAAAAAAAA
>2373930-2	ATGAGAAAGCTTTACCAAATTTA	GAATAGAAAAT
>3127760-1	TTCATCTCGTCCTTCCAC	AAAAAAA
>5163809-1	ATACAAGCAATTGTGGGGCA	AAAAAAAAAAA
>3928989-1	TTTTTGCAGGCTCAACCGGTATAA	AAAAAAA
>1474520-3	ATTCGGGCTTCAAGCCCAACTTT	TGGCCTCCTCC
>6927599-1	TGTATTCTTCTTGTTTAT	AAAAAAAAAAAAA
>5214597-1	CTGTTTATAAAGAAGGGAC	AAAAAAAAA
>2770918-2	AAAAAAAAAAAAAAAAAAAAA	AAAAAAAAAAAAAAAAAAAAAAAAAAAAAAAAAAAAAAAAAAAAA
>7577044-1	GTAGGTGGAAGGACGAG	TCCCTCGCC
>4622934-1	TTTTTCTCTCATAGATC	ACGAGG
>7356626-1	TAGCAGAATTCTCCCAC	AAAAAAAA
>3833546-1	TTTAGAGGTGAAACATTAACAAGTACTTCAGA	AAAAAAAAAAAAAA
>2972357-1	AGGGTATTAATAGACATT-GCGTAATTTAAAA	AAAAAAAA
>5734071-1	TTATGGATTAACTAAGGGTCAA	AGCAAAAAA
>719905-5	TTTCCAGCCTCTGATCACAAATTCGCGG	AAAAAAGAGA
>4651708-1	CTCAGCGGATCTTCTGATATGGAA	CAGGGGGAGAA
>1016236-4	TTGGTGAGCTTTTTGAGA	AAAAAAAAA
>7120572-1	ATATTTTAATGAATTCTGCTTATGTTGTTAAGA	AAAAAAAA
>2733255-2	ATTTCTATTAATACGTCTC	ATGAAAAA
>3743735-1	TAGAGTA-GGAGAAGGCTAATTTACGCTATATCGACCTTTGG	AAAAAAAAAAAA
>3510284-1	TAAGCCAAAAGTAGTAACAATATCCATTACCGACAATAG	AAAAAAAAA
>2508525-2	ATTCATATCATCTTCAG	AAAAAA
>5466420-1	AATTAATGACGCATTCTCGA	AAAAAAAA
>7270121-1	AGATTTCATAAGGCAA	AAAAAAAA
>2809300-1	TTAGGATAAAGACGACTCTGAGGAA	AAAAAAAAAAA
>6764450-1	TTTATTTTCGTAGTTC	AGAGATA
>7273596-1	ACTTGAGTCAAAAGAAGAA	AAAAAAAA
>2960424-1	AACGCATATTCTAAAGCGATAA	AAAAAAAAAA
>7215323-1	ATATAATTTATTGACCTC	AAAAAAAAA
>293207-8	CTTGCTTCCATTCTGG	CATGAGAGTATGGAAGGAGGAAGAAGGGTAGGGGAGATGATGGATAAAA
>5020961-1	ATTCCAGCTCGAGATTT	GAAAAAAAAAAAAA
>6283620-1	CTGGTGCAGTCAAAATAAAT	CAAGGAAC
>2479356-2	TAAGGAGTGTGAAGGAAGTTC	TGAAAAAA
>4368213-1	ATCCTCTATCTCAATTCGAG	TAGATCGGAA
>1623394-3	AAATCGTTGTCCAAACTCATTACCTTTATTTCAACTAATG	AAAAAAAAAA
>3244011-1	ATTCTTTAATAGATAGTA	GGGGAAAA
>5045536-1	TCTTGAAAAGAAGGAAATATA	AAAAAAAA
>6317872-1	TTTCATCTTTCTCAAG	GGGTC
>7351951-1	TCCATAGGGGTAGGAAGTCCATAAA	GCTTCCTACCACCACC
>7503536-1	CATACCTCAGAATAATCCAA	GGCAGG
>607152-6	TTGGGTGGGGGGTCGAGCTTCTCTCCTGCAAGGGGGGAGA	GGGAAGAGCGGTTCAG
>5096395-1	TCTATCCTCAGCATCCGGCAATAGATCAG	AAAAAAAAA
>7347987-1	ATCACAAGGATGTCTCAAA	GGGAAAAAAAA
>1366384-3	ATTCCCCGCTCATGAGCGCCTCAGGATGGGGCTGCGG	AAAAAAA
>3077270-1	ATGTGTTTGAGATAAAGAATTTTGCGGATAAG	AAAAAAAC
>6818936-1	AAAGAATAAAATCTATGGAGAA	AAAAAAA
>5906586-1	TAGATACCCCTGTAGTCCCGGC	AAAAAAAA
>3815830-1	ATTAATATTCGTAATTTCTCTTTCTTTTCATATACAATTCCTTTACAGCTAATTTG	TCTCCCTATC
>7684699-1	ACCCTCATCAGCAGAA	AAAAAAAAA
>5104212-1	TTTTATTCGGGCTTCAAGCCCAACTTCCGG	CATCCTCCA
>5829892-1	AAAGAAGAAGAAGGAG	GGGGACGAAA
>6831847-1	ACGTCGTTCCACCAGGAGATG	AAAAAAAAAA
>2331351-2	ATGTTAAACTTTACCAAAGCAGGACATGGGGGGACCCTAGA	TCCTAAAG
>7342913-1	ATCCCGGCGGGCCCGC	CAAAAAAAA
>4194615-1	AATCCCGCCCCCGGCGC	CAAAAAAAAA
>6964710-1	ATAATTTAGCTACTCCTTCTTT	AAAAAAAAAAAAAAAA
>4820499-1	TCCCCCGTCAATTTCCATAGGGGTAGGAAGTCCATAAA	GCTTCCTACCCACACC
>7429901-1	TTTAGAGCCATTGTAAATCTGATTGTG	GGGGAAGATGGAGAAGGAAGA
>4522593-1	TTATATCTCGTCAAAGA	AAGGGGAG
>1498051-3	ATCTACCCATGGCTATTTAGATG	AAAAAAAAA
>6572110-1	AAAAAAAAAAAAAAAAAAAAA	AAAAAAAAAAAAAAAAAAAAAAAAAAAAAGAAAAAAAAAAGG
>5819943-1	ATTCCTGACGCCTTACGAAATTCAGTAGA	AAAAAAAAA
>6035179-1	TCTAGATGAATTGTTGAAGAGTGATAAA	AAAAAAAAAAAA
>5265057-1	ATGCTTCATTTTCCGCCAT	TAAAAAAAAAAAA
>5387901-1	AAAAAAAAAAAAAAAAAAAAA	AAAAAAAAAAAAAAAAAAAAAAAAAAAAAAAAAAAAAAAAAA
>3779911-1	ATTAATAAACCCTCAGATA	CGATGACGAG
>3876014-1	AAACCTCGGTGGAGGGC	AAAAAAAAAAAAAA
>5294170-1	TAAGGACCTACTACCAAAACCTCAATTCCAA	AAAAAAAAAAAAA
>3880137-1	TTTCTAAGTTAATCTCAAAAAAAT	CCCGAAAAAGAG
>2397961-2	TTTATTCGGGCTTCAAGCCCAACTTCCGG	CCTCCTCCA
>6999728-1	CACTTTATTGAGGGCTGTACAGCGCCACAACTCAAAAAGTACTC	CAAAGTAAGA
>4824001-1	TTTTTCTCCTTCGCATC	AAAAAAAAAAA
>2426376-2	AAGATTTAGTAAATCTATTAG	CGAGGAAGGAT
>5138641-1	TTTTGCATCAGCATTCTATCACCCAATAGG	AAAAAAAAAAA
>4883304-1	TAATACTATTTATTCACG	GAAGAAAAAAAAAAAAAA
>5141886-1	TTATTTTTAACTTAACA	TATAGAGCGT
>2325149-2	AAGAAAACCTACTTGA	CGTTGCAGCGGA
>7842840-1	TCCGCCCTCAAGATAA	AAAAAAAAAA
>4734136-1	AGACCAGACGGTAGAA	AAAAAAA
>6126856-1	AGGATAGACCCATTAACCTTAACTCACAAGCACAAGAA	AAAAAAAAAAAA
>4988934-1	ACTACAACAAGATTCACGAATA	AAAAAAAAAAA
>2205244-2	ATGCCTCAAGTCTTCTCTTAGGGGCTAA	TAAAAAAAA
>6988703-1	ACAAACTCCCCCGTCAATTTCCATAGGGGTAGGAAGTCCATAAA	GCTTCCTACCCCCGCC
>7214151-1	AGGGTAATTCATCAGGGTTCAGTTCTGA	AAAAAAAAAA
>3196918-1	CAACCAGCACGACCTCCTCTACAACAACTACTACGCTTCAAA	AAAAAAAAAAA
>2717057-2	TTTAAAAGCTTTAATATA	GTGAATA
>903129-4	GTTTTATTCGGGCTTCAAGCCCAACCTCC	TCCACCA
>3587373-1	TACTTCTACTTCAACAACTTTAACA	AAAAAAAA
>2713318-2	GTAGAACCCCTCAACAGTAGTCAAACCTTATACATAGCAG	GAGGGCAAGAA
>6039582-1	CGAACTCGTAGGCGCCGAAGAAAGGGAGAGTGGGCCACTCGGCGTAAGGTT	AAAAAAAAAAAAAA
>3063829-1	TATAAGGGATCGCCAGATGACCTTTATGTAAGAAAAAAAA	AGGCACGA
>3296521-1	CAGTTGAAATTGCCTTTACCATAATATTATCTCA	AAAAAAAA
>5638053-1	ATATTTGTAAAGAACAAAATG	AAAAAAAAAAAAA
>878381-4	AAGACAGCCTCGTGATTGAGAGCAAAGGTTA	GCGAAAAGGGGATCA
>2278153-2	TTTTTCAGCTAATTCA	AAAAAGAATGGATAAAGAGTAAGT
>6806954-1	ATTACCTCTAAATCTACCTTCCTTCCCCTTTAA	AAAAAAAAAAAA
>2382908-2	ATAAATCCGTATCCACTCCTTGCC	AGGGGGAA
>2673548-2	TTTATATCAACTATTA	AAAAAAA
>2459851-2	ACAAATCCTTCCAACAGATGTG	GAAAAAAAA
>5392878-1	ACAACTCGGCTTTAGGCCCATACAA	AAAAAAAA
>2345394-2	TTCAGCGATAAAACAATT	AACGTCACCT
>3168379-1	TTTACTATTCTATATA	AAAAAAA
>7131716-1	AGTAATAGAATTAGAAAGGGAAGTAGATAGACTATATCATCTAG	AAAACGG
>5690054-1	ATAGTCAAGTTCAAACCAATTAAGCCACTATGCG	AAAAAAAAA
>5452352-1	TTGCTTTTTATATCATCATTTTT	ATAAAATG
>4257945-1	TTTCCATAGGGGTAGGAAGTCCATAAA	GCTTGCTACCCCCACC
>5862942-1	TTCCCCAAAACTTTCC	AAAAAAAA
>6312145-1	ATAACAAAATACACATCAATACCCACCTTAGGGTTTCG	AAAAAAAAA
>5057433-1	ATTGAGAAAATAAAATTGGATA	AAAAAAA
>1225191-3	ATATCTTTAGCTACTTCA	ACACGATAACAGAAG
>4840804-1	TATTGATTACATATATCTTATTT	CAAAAAAAAAAA
>6739149-1	TCTAGATTTCTTTAAA	AAAAAAAAAAA
>6476117-1	TTATAACTAGAAAAGCC	AAAAAAAAAAA
>5739294-1	ATTACCCCCTATGAGTTTCTTAATAATA	AAAAAAAAAAAAAAAAAAAA
>302479-8	ATAAGCGATCATACAA	AAAAAAACGTGT
>4480366-1	ATTTTCATCAACGTTTA	ACGAGA
>3480389-1	AAATAATTATATTATC	TTATCCCGCGGCCTTCG
>3279464-1	ATACTTGAAAACTCGGAGG	ACTGATCA
>7689412-1	ATTGGTGCCCTGGTTGTGCCAACTTCG	AAAAAAA
>5864292-1	TTAATTCAGATATTAATCCGATA	AAAAAAAAAA
>4599386-1	TTTTTTGTTAGGCCTCATTATG	AATAAAAAA
>2763904-2	AATCCCGTCCCCCGCAC	CAAAAAAAAAA
>7561425-1	TCATCCAAATGCTGAATTAGCT	GCGGTT
>5586258-1	ATATCGAACTTCGAAAA	GAAAAAAAAA
>3530994-1	ACCCCGGGGATAACAGGGTC	AAAAAAAAAAA
>3578944-1	ATCATTTTCATCTTTCT	AAAAAAAAAAAAAA
>4542446-1	ATTTCTGGAGAAAAGTTCG	CCCTCGCC
>4400726-1	TAAAAAAATACTATTG	AAAAGGA
>5601883-1	ACGTATGAAGAATTAATGAAACTACCAAGGAAAGAAATAGTCGA	AAAAAAAAAAAA
>6988254-1	ATTTCCTACCCCATTTAGGCACTTCA	AAAAAAAA
>1813910-2	CTGATGAATTTGGTCATGATG	GCGTC
>7525801-1	ATGATCTGAATTTCCATA	AAAAAAAAA
>2097345-2	ATTTTAGCAACTTCTGGAATGTTAAACGGAG	ATGAGGGAAAAAAAAA
>6454360-1	TTAGCTACTAACGGTC	GAGGCGTGGAGACA
>7598596-1	AAAAAAACCATCAGAA	GTAACCTCCG
>5925205-1	TTTTAGTCTCTTTTTTA	TCTTATATCTTAACCGCTTTTCCGCACGCATGCCGCGACCGATCTCGTA
>6482911-1	ACCATTTATTTACGCC	AAAAAAAAAA
>6621437-1	TCAGCTGAAAATTTGAAATCTGTA	AAAAAAAAAAA
>6688855-1	ACCAATTATTCCAGCATAATGG	AAAAAAAAAAA
>705614-5	ATTCCCCGCTCATGAGC	AAAAAAAAA
>3600764-1	ATAACCACTAAAACTGAAGCTAGTATCGCACCCA	GAAGATGCGA
>3173756-1	TTTCCGAGAAATAGTCACAT	GCTCTCTTCCTCGCTGTTCCTCCTTCCTTCCGCTCCCTCTCTCTTC
>4325320-1	ACCAATCGATCTTCATATAATTTGGAAAAAAAGA	TCCAGAAAAAA
>2184895-2	TTCTAATGTAGTTTTTTC	CAGGAAAAAAAA
>7839399-1	ATTTTTAACCGGTTAGA	AAAAAAA
>1990080-2	ATAAAGAGCATTGAACTAAGTAAGGA	TAAGCTAAAAAAAAAA
>5977148-1	GTGCCGCAGGGAAGCCGTTAAGCCTGCCTCCT	AAAAAAAAA
>2183949-2	TGAGAAATATTTTTTTCT	CGGAAAAA
>6103507-1	ATTAATACTGTTCATAATTTCCGATTTA	GAGGAG
>6540489-1	CTCATAATCGATGTCATATA	AAAAAAAAAAAAAAAA
>6038229-1	TTTAGGACAAGTTCGTGCCA	AAGGAGACAGAGGTAGAAAA
>3493705-1	ATTACTCCGAAAGGGTACATA	GAAGATGCATAAGAAAGGAAGGAGGGGAAGCGAAGAGG
>2236796-2	ATATATTGATAAATGGAAAAATTTATG	AAAAAAAAT
>3340059-1	ATTAGAAGACTTGTTTT	TGAAAAAAA
>3039455-1	TCCCTTGAAAAGGGAG	AAAAAAA
>4609608-1	ACACCAGTGATTCACGTTCATACTGCGAGTG	AAAAAAAAAA
>6030962-1	ATCCCGGCCGGTCCAC	CAAAAAAAAA
>1337802-3	TTATCAATGTATCACTATATAGA	AAAAAAAAA
>4387486-1	TCCTTTTTTTATACCATTTTC	AAAAAAAAAAAGCGAAAA
>5151015-1	AATTGCGGCTATATCT	AAAAAAA
>5645310-1	ATTATCCATATTATTTTTTTGTCGAACA	AAGATCAAGA
>3733106-1	ACATAGCGATGGAATCT	AAAAAAAA
>4373091-1	TTATTACCTCTTTTTC	ATCAGTAAAA
>6243934-1	ATATATCGTAAAGCAAACCC	AATGAGAAG
>2771644-2	AGCGTAACCTTATCCAT	TGTTGCC
>4171861-1	ACCAATAGTCAACTTCG	AAAAAAAAAAA
>1539396-3	TCTTAGTTCGAGTCTGTA	CTCAGAGGGGAG
>7559099-1	TTTCCAGCATCATGAATAC	AAAAAAAAAA
>2710848-2	TTGCGTAGGGCTTTAAGGAAAG	AATTCTCCTTAAT
>4527797-1	TTTCAAAACTTTTAACG	AAAAAAAA
>5663633-1	TCTTTTATGCAATACTACGAGTA	AAAAAAAAAA
>2647465-2	CTTGTATGGTTTGCATAACGGAGT	CCCTCGC
>4185752-1	TACATATTCACCCTCAGTTACA	AAAAAAA
>2821482-1	ATGATGTAAAAATAGGATTA-AAG	AAAAAAAAAA
>5174790-1	AAGGGAACGTATAATGTCTC	AAAAAAAA
>1198690-3	ATGACTCTTTTTTAAAATAAAC	AAAAAAA
>5348864-1	TCATATGTTCAAGTCCGCCCTCGTA	AAAAAAAAAAAAAAAAAAAA
>889769-4	GGCGAGGAGTCCTGGAACGGTTCC	AAAGAAAAGAGG
>2086988-2	TATTTCCATCCTATTA	GAGGGGAG
>6193288-1	AGAAATTCATCCAACCACTACCAGAGTTC	AAAAAAAAAAAAA
>2627689-2	TGAGAAAAGCCATGCTGAGAAATTCA	AAAAAAAA
>2592336-2	ATTCTTGCTTAAAAAA	ACCGATG
>5681646-1	ATAATTTAATAATAGTGCATTCACCATTCG	AAAAAAAAAAAAA
>7402030-1	ATGGCTCTTAAGGCTGAAGTCACTAGAGAAGATGCAGAAAGAGCAATAAATATCA	GGGCGGGTAA
>7554050-1	ATTAAGGGAAACTGCGAGAAGAC	ACAAAAAAAGGAAACGAGAGAG
>4968102-1	TCCAATAATACAAGTTAG	AAAAAAAAAAAAAA
>2907809-1	ACAAATCCTTCCAACAGACGTGACATAT-T-AATCAAAA	CTAAACTGGAG
>5344765-1	ATAGGAAAAATACAAGATAAGAAAA	AAAAAAAGAAAAAAAAAAAAAAAAAAAAAAAAAAAAAAAAA
>6544110-1	ATCAATAAAATAATAAATACTT	GAGAAAAAA
>1130767-4	AAATCATTGCATTACGTTCAGAGGT	GTAAAAAAAAGGGAG
>6560931-1	AGTCAAGGTTGACTAATTTTTTCGAA	AAAAAAA
>319633-8	ACATAGCGATGGAATCT	AAAAAAAAA
>2336365-2	GTTTAATAAAAACATA	AAAAA
>3454206-1	TTAAGTAAATTTTATCTT	TGAAAAAA
>559101-6	ATGGTTGGAGAATCAA	AAGCATAAAA
>6798302-1	TATAGAAAATCTCAATGTTA	AGAAAAAAAAA
>6299856-1	TTAAGATCTCTTCTAGAGAAAGATGAAAAATC-ATGGATC	AAAAAAAAAAAAAAAA
>388243-7	ATTTTCTGGTCGAGATAG	AAAAAGAAC
>2696693-2	TTTGCAATTGTAGGAGTTGC	AAAAAAAA
>4224549-1	ACATTTGCCACAGTGGACTGAAAATAGAGATG	GAGCAGAGAAGAGA
>1762947-2	TTAGCCTTCAAATTGTACTTTACAACTTTCATATCTCATG	AAAAAAAAA
>5725147-1	ATTACCATGTGAATTTTCAGTAA	AAAAAAAAA
>3594412-1	TTAATCAAAAGTATTTTTCTAATG	CAAAATACAATAAA
>6577940-1	AATGGCTCATGTTGTG	AAAAAAAA
>2445608-2	AGACTCTAGAGAATGAA	CAAAGAAGGCA
>7585424-1	TGTTACGAAGTAATAA	AAAAAAAAAAAA
>5482783-1	TTAACGAGCCTAATAA	ACAGAAATTGATGAAG
>3360461-1	ATTGTTACCAGGAATTTTTTCTGCAAG	AAAAAAAAAA
>1922821-2	TAGATGATGTGTGAACCCCGGACTGATAAATGATGTGCGCGTGTGAGGACT	AAAAAAAAAAAA
>1570187-3	TTCTAATCTTTCTGTGTATTATCGTA	AGTGGTGAG
>2097318-2	ATCGAAAATGTAGAATCA	GCAGAACATGCCGAGCGAGCG
>1941985-2	AAATTTGTAACAGGTAGAAGCA	AAAAAAAA
>5680803-1	CAGAATGAACAATGC-TTCAATACCCTATACGATCATCA	AAGGAAAA
>5983393-1	TAACGTGAACGTCCTTCGC	AAAAAAAA
>7318574-1	TTAGATGATGTGTGAA	AAAAAAAAAA
>4535300-1	TCCATAGGGGTAGGAAGTCCATAAA	GCTTCCTACCCCTA
>5675167-1	TTAAGAATGCGTTACAA	AAAAAAAAAAA
>4470491-1	ATTAAGAACGGATTATATTATATTAGTAAAAAAA	AAAAAAA
>7190285-1	TTTCGACAAACTTACCTAATATATT-TCAA	AGGAAGAG
>1701029-2	TTAGCTCTAGAATCTCAAGACTTACTGA	AACAAAA
>4840352-1	GTTTCCTCCATAGGAAATGGCA	AAAAAA
>6886040-1	ACACCATATTGTCAGGTCAGTTA	TAGCAATA
>7190564-1	ATTAATCCCAAAAGGAA	CTCCTAATC
>4551065-1	AAATAAAAATAGCTAA	AAAAAAAAAA
>3231501-1	TTTAGAGAACTCACGCTATG	AAAAAAAAAAAAAAA
>7209000-1	ACTCGCGGAGAGGAGGTGCAT	AAAAAAAAAAAA
>4754311-1	TCCAGACTTTTGCCTGCACCGTCAA	AAAAAAA
>2648448-2	ACACGCTAGTTGAGACTTGG	TCTAAAAA
>6167925-1	TCATTTTCTTTATGGCCA	AAAAAAAAAAAA
>7536831-1	ACCTTGCGCTAGGAGTTATTA	AAAAAGAA
>6230253-1	ATGAAGACGTGGAAGAG	AAAAAAAAAAA
>2557660-2	AGTACGAATTGGCTATAAAGACGAATAAATGGGAA	AAAAAAAAAAAAAAAAAAA
>2764512-2	ATAGCTTCTGCTCAACCAATTCCTGC	GAGATCGGAAG
>5113685-1	AAGGATAAGTGGAAAATGAAGAAATGGTA	AAAAAAAAAAA
>4560344-1	TTTATCGTTCGTAGTTCAAATAAGTTCATT	AAAAAAAAAAG
>5978968-1	ATTTTCGTCTATTTTAC	AAAAAAAA
>5458917-1	TTTAGGAC---TTTATGATCTGAAAATAAATGATGATGGT	AAAAAAAAAAA
>5355891-1	AAGGCTATAGCAATATCAATAGGTA	AAAAAAAAAAA
>6608654-1	CTTTACCGTTTTGAAC	AAGCAGA
>3300577-1	GTAAATCGAATCACTAAA-ATCATT	CTCGAC
>5705689-1	CTAGTAGTAAATCTCACTG	TAAAAAAAA
>3995193-1	ATTTCGTAAAAGACTTACTACTACCCTCAACATTTGTA	AAAAAAAAAA
>3330043-1	ATGTTGGATTATCCCATGCCGGTGGATATGTAGGA	GGAAGTTGCGATCAAGAAGA
>1425696-3	AAAAAATTAATGATGA	CATTAGAATTAT
>4596466-1	ATATAGCATTAGTTATTCCAGGCGGAAGAGG	AAAAAAAAAAAAAAAAAAA
>2421770-2	ACCTAATAAAAGCTCA	AAAAAAAA
>3834843-1	TCCTACTATCCACTTTAGGC---ATAACTGGATTTGTAA	AAAAAAAA
>6777365-1	TTTGGATACTTGTATGGTTTG	AAAAAAA
>5570714-1	TCGTGGGGACTTTCGGCTGTC	AAAGTAGAAGTA
>4983656-1	TTCGAATCCCTTGTGGTTTC	GAAAAAAAAAAAA
>7558124-1	TAAACTTCTTTTTCCC	AAAAAAA
>3232391-1	ACAAGAGGAGTGGGGAGA	GCGAGAGT
>2705544-2	TTCTCATGTTTCATATGTTCAA	AAAAAAAAA
>5751561-1	CTACTACTCCTCAATACAGTTT	AAAAAAAAAAAA
>5017385-1	ATTATACAAGCAATACTTGA	AGCGAGAGA
>7849378-1	ACATGCAATAGAAGAAGC	AAAAAAAAAA
>1967594-2	TATTCCTTTTTTTAATTCGAT	CTCGAG
>273678-8	GCGGGGGCGCCCGAGCTAGGTCGAAGGG	AAAAAAAAAAAAAA
>4707976-1	ATTCGTGGAGGGGCAAGATC	AAAAAAAA
>1917696-2	TTTTCTCTAAATATGGAAGTCATCCAGATGGA	AAAAAAAAAAAA
>6103816-1	ATACATGGGAAAGAGA	AAAAAAAAAAAAAA
>7518767-1	ATGAGATGAGCCCAACTAATC	AAGAGCGGTTCAG
>2882436-1	TCACTATTTTCCTCAAATGC	AAAAAAAAA
>4750463-1	ATTAGAAGCAGAAATATCCAGA	GAAAAAAAGGAAAAAAAGAGAT
>3844260-1	AGTGAGAATAGGGAGAAAATGTATGAAAAGAGGATAAAGAA	AAAAAAAAAA
>1454502-3	TTAACATCCATAACTGCGATAC-TTTCA	AAAAAAA
>7229285-1	TCTTCATATTCCTTATC	AAAAAAAAAA
>1495256-3	GTTACGTACTATGTTCT	GACCTACT
>44396-16	CAAGTTCCTCAATTATCAACCACTTTAACGCTAATATC	ACGAAAAGAGAGAAAG
>6245765-1	ACAAACTCCCCCGTCAATTTCCATAGGGGTAGGAAGTCCATAAA	GCTTCCTACCCCTA
>3014084-1	ATTTGGTTTCGTAACT	AAGGCAAAAAAAAA
>6799006-1	TCCATAGGGGTAGGAAGTACATAAA	GATTCCTACCCCCACC
>3582399-1	TTTTATTACACAATCT	AAAAAAAAAA
>4981648-1	TCGTAGGCGCCGAAGAAGGGGAGA	AAAAAAA
>2842213-1	TTTTCTAGAGCTAAGGAA	AAAAAAAA
>6764688-1	AAAAAAAAAAAAAAAAAAAAACAA	AAAAAAAAAAAAAAAAAGTC
>6832513-1	GTGACAAGAGGGACCTG	TTTAATAAA
>5390831-1	TTTATTACATCATTATCCTGTA	AAAAAAAAAAA
>5165846-1	AAACGGGTTACTTCCCATTAA	AAAAAAA
>4664782-1	TTTTCAGAACTACCACTTTCTTT	AAAAAAAAAAAAAAAA
>7606684-1	GATGAGGGTGAGAAATTATA	TCAGTTTTCACTTAAA
>2817326-1	ATTATCAATGGCCCTATATCTATA	AAAAAAAA
>2285295-2	TTTTTACTCATAAAGA	GCAAAA
>5384619-1	ATGTTTGAGAAGCTCTATAGTGCAATAATCTATT	AAAAAAAAAAAAAAAAA
>921741-4	ACAAACTCCCCCGTCAATTTCCATAGGGGTAGGAAGTCCATAAA	GCTTCCTACCCCCT
>7149139-1	GAAAAAGATTTTTTCTTAACTCTTCTGA	AAAAAAAAAA
>6073389-1	ACTAAGAACATGCAAG	AAAAAAAAAA
>6161060-1	ATTAAATTAAATAGATCTC	AAGGAAGATAAGGAA
>1638759-3	ATGCCACTACTAATCCAACTATTGCTCAGA	AAAAAAAAA
>1077203-4	TTTTTTCTCTCCTATTTTT	ATTCAAAT
>3377803-1	TTCACGCCAGTGGCGAGCCTAAGGGGGTTAACCCCGAA	AAAAAAAAAA
>5440491-1	TTATAATTTTTGTTTTTTAAA	GGAAAAAAAAAAAA
>7555111-1	TTTAGCGTCTACTGCTGCGGAGAA	AAAAAAAAAAA
>4192643-1	AGGAAGAAAGTAGAGAAGA	AAAAAAAAA
>6045521-1	ACTTAATTACTCTGCAAT	AGAAAAAAAAAA
>5405986-1	ATTAGGAAATACATCAAGAG	AAAAAAA
>1727769-2	TTTATGAAAAATTAAAGGACGA	AGAAAAAAAA
>4580252-1	AAAAGATTACATCTTACA	AAAAAAAAA
>3426099-1	TAGTTCCATCTGTCTTCCTAGGACTTATAGCTCCTTGGTTTGGA	AAAAAAAAAAAAAAAAAAAAAA
>7138891-1	AAGGTCTTACAGAACTAAATGAGAATCGGAAATCATTAGATGAAGAGT	AAAAAAAAAAAAATTAGA
>1234763-3	TTTTTGCCATAGCACAATC	GAACAAAGAAA
>1561966-3	AATACTAGATTTATGGGA	AAAAAAA
>3519161-1	CTTGTTATCCAAGTGACTGGAGGA	AAAAAAAAAA
>4338625-1	TTATAGGAATCAGTGTAGATCC	GCTAGTAGAGGAGG
>6593010-1	GTTACCCCGGGGATAACAGGGTCGTC	CGAAAAAAAA
>6289105-1	TTTATGTAAAGGAATA	GGAAAA
>3888631-1	TCCTCATTTTACTATC	AACTGAAAA
>485600-6	ATGATGGAATAGTACCGGGTTTCTTTGCC	AGAAAAGCAAAGGTGATAAACAGTAAGCAGAA
>4448697-1	AAGAAGAGCCTCACGTAAACCTATAACTTATCTTAATAATTTCAA	AAAAAAAAAAAAATGAGAACA
>5155681-1	CTTGCAAAAGAATATAA	AAAAAAA
>1937152-2	ATGGGGAACGTCCTAAGAGCTGGG	AAAAAAAAAA
>7815809-1	ATTTCCTTCTTGGTTATAGCCTTAGTTATGGCGA	AAAAAAAAAA
>4323420-1	TCTTTCTCGTGCATCATCTAAA	TTGAGATC
>6650893-1	ATCTCAGTTAGCAAGATATTTGAA	AAAAAAAA
>2215504-2	GTTTCCTTAAACAGTGA	AAAAAAAAA
>6540819-1	ATCACCTCCTTATTTGCTAT---CCCTAATACTCT	AAAAAAA
>4788195-1	ACAATAGAAGTTGCGGG	AAACGTAGA
>1304347-3	CCAATTCTGAAGATTTTTA	GGAATGG
>2802947-1	AAGCCCTATGCGAATCCGATA	AAAAACACCA
>2294022-2	AGCTTCCTACCCCCAAATCCGGTT	AAAAAA
>7171640-1	ATAGGTTCTTGCTTTA	AAAAAAAAAAA
>4955471-1	ATAATGTGTAACTGGCGGTATAAAGGCA	AAGCGAAAAAAAAAA
>3852569-1	ATCTTCATTTTTGCTAGCTTG	GAAAAAAAA
>2590466-2	GTGGGAGGTGCCTTTGG	AATAAGAG
>6221466-1	TATATCTCTATATGCTGGACAACCTGATG	AAAAAAAAA
>6078643-1	TTAGTACCAGAAATAA	AAAAAA
>3622978-1	GAAGAAGGAAAAAAAA	AAGAAAAAAA
>3627135-1	AAGTTAATTATTTTTTAATTCAGATCTA	AAGAAA
>55473-15	CAGTTGGTTTAGCTGCGATAGGAGCCGGAATAGCAGT	AAGCGACAGGAAACGAAGGA
>6457322-1	AAAAAAATTATTGACG	GTGTGTTCT
>6071950-1	TCTACCTAAGACTTCCAAATGGATTAATTAAC	TGAGGAAAAG
>5381300-1	ATATCTATCCAGAACACTTCCTAAAGAAATCG	AAAAAAAAA
>2933275-1	ATGAGTAGAAATAAACCA	AAAAAAAAAAAA
>1666152-3	TCATCATCTTTTACCTTACC	GAGAAAAAA
>5646187-1	AACTTAAGCTATCTAGCTACCCCACCTATATATGGTAAAAATCTAGA	AAAAAAAAAAAAAA
>6058423-1	TTTATTTAGCACAAGTAAACACTCAA	AAAAAAAAAAAAA
>5419169-1	TTTTTGACACTCTCAC	GTTGGCTGACGACCGATTAGAGGCGTTT
>3372281-1	TCCTGCCCCTTTGGGGCGCACC	ATCGGAAGAGCG
>5624512-1	TCATAATTTTTTATCAGATC	AAAAAAAAAAA
>4541946-1	TATAGGGATAATTGTATA	AAAAAAAAA
>3742973-1	ATTAAACAAATAAATGTTGGT	AAAAAAAAAAAA
>2112235-2	CTGTCGGGCTAGGGGGCGGGAGAGGCCAGC	AAAAAAA
>2618358-2	CACTTGACCCAGCTACTGGATTTCACGTTCAA	AAAAAAA
>1867330-2	TTTTTTCCTTATTTTTTCTTC	AAGTAGGA
>7095947-1	TCACCCAATCCCAGGTTCCCT	AAAAA
>7707531-1	AGGTGGATGATCAAACATTTGAGTTAGAAATCACTGGGA	AAAAAAAAAAAA
>4467000-1	ATAATACACGCAACAAAATCTGGA	AAAAAAAAA
>2522480-2	TTTGAATTTCATGACTGTTTGAGAACACTGCC	TACCAGAG
>3853407-1	ACCCCCTACCGGTACTGTCAA	AAAAAAAT
>4026482-1	TATCTAAAACTATTCC	ATCATCATCAGC
>1811879-2	AGGAGAAGCCGAAGCAG	ATTTACCAAGAGTTATAA
>2911282-1	ATCTTTTTTCCTTATTT	AAAAAAAA
>1944084-2	ATCGATATATATTTAA	AGTGAACAACAAAGAAAT
>4142358-1	ATACATTTTTTTTAAGGATGCCGTATTA	AAAAGAA
>6203751-1	TTTTTTAAGTTATGTATT	ATTATATCATAACGCAAAAA
>4545664-1	ACTACATCTGCTAAATTCGTACCG	AAAAAAAAAA
>7652014-1	TTTTCCTACTTCTTGTTTAT	ATTGGG
>5897621-1	ATGATCTCTCACACCGATGTGGG	GAAAAAAAAAAAAA
>3796669-1	AATTAAAGAAAGAAAA	TGGAATCACTCAAG
>3877037-1	ATCAAAAAATCAGTAGTATTTGC	AAAAAAAA
>6272237-1	ATCAACTATTCAATACTGCAGAGGAAA	AAAAAAAAAAA
>3887811-1	ATTAATGCTAGATCATC	AAAAAAAAAAAAA
>6158374-1	CTTGTAATGTATGTGGTA	AAAAAAAA
>3894147-1	ACTAATATTTCTAGACAAGAAGTAAAA	AAAAAAAAAA
>3240042-1	ATTATAGGTTTAATAGTGTTCAT	GAAAGCGCAAAAAAAAAAAA
>3757103-1	TTCTTTTAAGTAATAGATCTGGTAA	AAAAAAAAA
>1517154-3	TCAACTACTTCCACTTCAACTACTTCTA	AAAAAAAAA
>6542846-1	TTCGCAATCGATTACATTACT	AAAAAAAAAAA
>7217371-1	ATTACTGAAAAGGAGGCTGAAA	AAAAAAA
>245667-9	TTTTGTTTTTTAAAAGGTTTTATGCCA	AAGTAAT
>6534025-1	ATAATATCTTCATTTT	GGAAAAAA
>2570590-2	ACGGTTTTCTCCTCCTCTTG	TTTACAGAGTGAG
>4381134-1	TTAGTGCTAAGAATAGATGA	AAAAAAAAAAA
>1179594-3	ATTTAATACCAGCATCA	CCCATGCCTACAGTAT
>5993342-1	TTGGAAGGAGTTGGTATATTACAGACTCGA	AAAAAAAAAA
>3301253-1	ATAAAGGAAGAAGAAA	AAAAAAAAAA
>409049-7	TTTAATCTTCGTTTTT	AAAGGAA
>6704327-1	ATAATATAAGTGTAAATGGCCAAA	AAAAAAAA
>4479010-1	TAAGGTATACATATGAGAATCC	AAAAAA
>1204706-3	TTAAACTATTATCTGGCACTACAAGATG	AAAAAAAAA
>3820506-1	TTCTAGAATAAAAAAAGAACCAGAATG	AAAAAAAAAA
>2725604-2	TAGTAAATCTGAATCCTCGTCAGGTG	AAAAAAAAAG
>2904369-1	TAAGTAATAGATCTGGTAA	AAAAAAAAA
>5636940-1	ACAAACTCCCCCGTCAATTTCCATAGGGGTAGGAAGTCCATAAA	GCTTCCTACCCCCCCC
>2945655-1	GCAATTCGTTCCCCTGAC	AAAAAAAAAAA
>4422317-1	TTCTAATATTCCGGGGAACTGGAAA	AAAAAAAAAAA
>5783362-1	ATGATGTAGTTTCGCCTA	AAAAAAAAAA
>1527317-3	TTGATCCAATAGTTTTCGATAGAAGACG	AAAAAAAAAAA
>1055460-4	ACCAATGGAGTGAGCGTCGAACGAG	GAGAAAAGA
>1024192-4	AATAAGGAAATAAAGG	TGGAGGC
>7219495-1	TCCCTCCACGGCATATCCTCTA	CTCCCATAAC
>7059978-1	ATTCGTTCCCCTGACCCCGGTCTAGGGGCGA	TAGCGGAGAAAC
>2802026-1	TAAACCAGCAATATATGCACAAGCCA	GAGTGAAAAAAAAG
>1795596-2	TGGTCACTTAGATTTCATAAGGCAAG	CAATTGAAAA
>1310308-3	TTTGGAAAGTCTTATCAATTCCGATGT	AAAACAAAAAAAGCGA
>3883101-1	AAATCTATCTGGTTCTCTTAAAAAAGCTAACATACATATTTC	AAAAAAAAAAAAAAAAAA
>3132366-1	TTAACGTACAATTACACATATATACTGTAGTTAG	AAAAAAAAAAAAA
>1783886-2	TTTTAACTTCAGCGCA	ATAGAAAAAA
>1849435-2	TTCATAGACTTACCTC	AAAAAAAAA
>5830770-1	TTATTGCAGTACCATCAAGCCTTTACGCAAAAGGTGCAATA	AAAAAAAA
>3650027-1	ATTTAAAAGAAAATTACAATATCACAGTTTCTA	GAAAAAAAAAAAAAAAAAA
>4394212-1	TTTATTCGGGCTTCAAGCCCAACTTCCGG	CCTCCTCCAA
>5378177-1	CTCATTCTCATCATCATGTTAA	TGAAAAA
>5270022-1	AATACAAATACGCCAGAATTGAA	AAAAAAA
>1220757-3	ATTAATAGAATATAAC	AAAAAAAA
>2806614-1	TCCTACTCCCGCAATGC	AAAAAAAA
>1092288-4	ATTCCTACGTCCTAGGGGTAGGCGCGGTAACGCAAGCTGGACTCCTGA	AGGCCAAAAAAA
>6267789-1	AGTAGTATACAAGAATTCGCTTT	AAAGGAAAA
>2260221-2	TTCATCCTGGCTCAGTTC	CGAAATGGGTGTATA
>5197573-1	CTTGATAAAATGGATTCACAACACCCAAC	AAAAAAAAAA
>1393967-3	ATCTTTTCTCATTTAGCTGTG	GGGAAA
>5680922-1	AATCATTGTTGTTAAAA	AAAAAAAAAA
>6840678-1	ATCTACTATTCGCTAT	GCCGGGGAAGTGAAGAA
>5914389-1	ATTTAACGAGTTCTACAATCATAAA	AAAAAAAA
>3688479-1	GTTCCCAGAATTTACC	AAAAAAAAAA
>1505659-3	TTACCTATTCGTCTCGATAGA	AAAAAAAA
>324293-8	CACATGATGATGCCAA	ACCACTAGCCGGAGGCCATAGTT
>5507755-1	ATTAATTTTTAGTAATTTACGAATCT	AAAAAGA
>3048915-1	ATCCACATAATTGCCTAC	GCTTGAG
>6431811-1	TTGGGAGTAGTCGATATACA	AAAAAAAAA
>4661406-1	AAACAATACTTCCCATC	AAAAAAAA
>1037849-4	TAAGACGACTGGTGAGGAAAAAGATCTT	AAAAAAAA
>2273666-2	GTAATGAAAATGAAAT	ACCGAGG
>1997546-2	CTAGTGGAAAACTTCA	AAAAAAAAA
>1751960-2	TTGGGAGAGGGTTTGGTTTCA-TTAATGACCAATATG	AAAAAAAGC
>5703895-1	TCTGTTCGTCTATTTTGCACCCGAAGA	CAGCGGGGGCTAGT
>2845171-1	ATAGTTACAAACTCCCCCGTCAATTTCCATAGGGGTAGGAAGTCCATAAA	GCCTCCTACCCCCAC
>2651278-2	TTATTAACGAAAAATTGGCTGCTACG	AAAAAAAAA
>7335311-1	ATAGTAAGTACAATAAAAAA	AAAAAAAA
>3620269-1	ATGGGAAAAGAAAAGAAAATCTTAGCATTTGACTCATACGGTA	AAAAAAAAAAA
>5905504-1	TTTTTCTAATAGTCCT	AAGCAAA
>5950402-1	TCGTTAACGATTCTAGGCGGTCCGGTAAA	AAAAAA
>4055949-1	ATGGAGAAGAAATTTG	AAAAAAAAA
>7181337-1	ATCAACATATGAATTTAGTC	GAAAAAAAAAA
>5814006-1	ATAGCGAACTAAGTACCGTGA	AAAAAAAAA
>7015817-1	TTAAAGGCACCCTTAGTAA	AAAAAAAAAA
>3534805-1	ATGCCAGTTTTTCCAATATATGA	ACTAGGA
>6777513-1	ACCCATAGCTAAATGGTTCA	AAAAAAAAAAA
>1295968-3	TTTATTCGGGCTTCAAGCCCAACCTCC	TCCACC
>1311402-3	CTAGAACTGTAAACACAAAA-TATTAGGTGT	GACGCA
>5729982-1	CAAAACATCAACTCCGTGGC	AAAAAAAAAA
>4623833-1	ACTACTTTCCCATTCTC	AAATGCCTAA
>1553467-3	TTTTTCTAATGTAGTTTTT	GATAGTAGTGAA
>5057530-1	TAATTTAGTGATAACAAATAGATG	AAAAAAA
>6088878-1	ATTTCCTCTTTTTTGTAA	GAAAAAAAAA
>3739477-1	TTGTATCAATAGCCATAAATATCCC	TGAAAAAA
>7054544-1	AAAGAGTATTATGAAA	AAAAAAAA
>5016099-1	ACAAACTCCCCCGTCAATTTCCATAGGGGTAGGAAGTCCATAAA	GTTTCCTACCCCCA
>4508044-1	TTAAGTCCCTGGAGTGCCGTAAT	AAAAAAAAAAAAA
>1995761-2	ATCCTCATATAGTTTAT	GAAAGA
>7138859-1	TTGACATAATATCTTTGTAACTGG	TGGGATGTAGGATACGAAGCAGAAAG
>3266692-1	TTGAGTATGATAAACTAATTGT	GAACAAAGAA
>6769782-1	ATAGAATTGAAAGTCAAA	AAAAAAAAA
>3620221-1	CAACGTGGTCCCTACTGTCCCAGCCTGG	AAAAAAAAAAAAAA
>7603212-1	GCAATCGAGAGTTTCAACAATAGAGATTG	AAAAAAAAA
>5028029-1	TTGTATTCTTCTTGTTTA	AAATGGT
>1466722-3	TTTTGCAAAACTAGAA	TGGGATCGGAAAAAAA
>3033525-1	AAAAGAGCCTGAAACC	AAAAAA
>909807-4	AACCGGAATGATGAAAAGGAATATGAGAGCTAAATTCAGAAT	AAAGTAAGCAGA
>4218911-1	TAGCCTATGGACAAGTT	AAAAAAAAAA
>1720754-2	ACAAATCCTTCCAACAGATGTGACA	AAAAAAA
>3816009-1	ACGATTCTAGGCGGTCCGGGAAA	AAAAAA
>2886908-1	CTCTCCCTAAGGGCTCGATGAAGCTGGCTTAGGGCCGAAA	TCCTAAGTCAGCTGACGGTCGTATTA
>7750115-1	ATTGATTTCCTTTTTTTATAC	GGGAGGACGGAAGAGCGGTTCAGCAGGAATGCCGAGACCGATCTC
>3112744-1	CCAAAAATGCTATTACAATCT	AAAAAAAAAAA
>2751278-2	GTGATGGAGATATTATCACA	AAAAAAA
>4688306-1	ATCCTACATATTATTCCTTCGAA	AAAAAAA
>2080983-2	ACGAATTCCTTATACACCTCCCC	GAAGGAAA
>6711780-1	TAG-GAAAGAAAGGCAAGAA	TAGCAACGAAGAAAAAAA
>5518253-1	CTACATCGATGTCGGCTC	CAAATAGCCGA
>4119954-1	CTCCCCCGTCAATTTCCATAGGTGTAGGAAGTCCATAAA	GCTTCCTACCCCCCC
>944588-4	TCATATTCCTAATAACGTATCT	AAAAAAAA
>3563911-1	ATTTTTTTATAACTATTC	CGAAAAAGAG
>2087302-2	ACGGGAGCCCAAAGGTC	AAAAAAAAAA
>996706-4	ATAGATCTGGTAATTT	ACAAAAAAGAAAAAAAGGAAGAAAA
>1341819-3	ATTTAAGTTAATTATTTTTTAATTCAGATC	AAAAAAAAAAA
>5200661-1	ATATAAAGAATCTAAATCGTATTGAACC	CTCTTTATAT
>4631134-1	ATTCCGCCACGGGCACCCCTCTTGAGGG	GGGGG
>4787649-1	TTTTTGTCCTCTATTGCC	AAAAAA
>6051575-1	ATAATGAATGTGCATAGAAAGAT	AAAAAAAAAAA
>7532614-1	TCAGCATTAGTTAATT	GGAAGAAGTTGAA
>7527100-1	AAACTCTATAGGCAAATTAGATTTCAAA	AAAAAAA
>5585748-1	ATCCCGGCCGCGGCAC	CAAAAAAAAAAAA
>7798211-1	AATAGGAGTGATGAAACCCATAAAATCGACTACACATGAAA	AAAAAAAAAAC
>2407042-2	ATTAAACCCATTGTATACA	AAAAAAAA
>2230875-2	TTTATTCGGGCTTCAAGCCCAACTTCCGG	CCTCCTCCA
>2664762-2	TAATGAGTTTCGTTCGGGGTCG	CTCCGACCCCGC
>3732621-1	ATGGAAAGTCGCAACGTGGTTCTAAACTT-AACTCTGT	AAAAAAAAAAAAAAAAAAAA
>536859-6	ATATAAGAGCGATAAATACGGATCAT	AAAAAAAAA
>7699069-1	CATCTATTTTTTCTACA	ATGAAAAAA
>2780111-1	ACAAACTCCCCCGTCAATTTCCATAGGGGTAGGAAGTCCATAAA	GCTTCCCACCCCCACC
>1762074-2	ATTATATAAAACGATGAA	AGGAAAAAGT
>3883084-1	TTTCCTTTTCCTATACT	AAAAGGGAGGGCGAAAAAAAAA
>5701362-1	TTATTTCCTCTAATAT	TATCAAAA
>5096222-1	AAACAATGCAGGCTAGGTGTCACATGGGCTTAGAGCCCATGTGGTGCCGCAGGGAA	AAAAAAAAAA
>3198146-1	TTTCTCGAATTTTGTTGTTTA	CTACAGCAAAA
>4998916-1	CTGATGTTATAATAAA	AAAAAAAAAA
>3629930-1	ATTGAAAGATAACTTAGCATCA	AAAAAAAAAAA
>1665964-3	GTTCCATCTGTCTTCCAAGGA	GCTATAAG
>3848731-1	TTCACTATATTCTCGACGAAGGAAAA	AAAAAAAAA
>2126473-2	TTTCCATAGGGGTAGGAAGTCCATAAA	GCTTCCTACCCCTCAGA
>6235155-1	GTTACTATCTACCGGTACAA	GAAGAAATGGC
>4445583-1	ACCTACTGCCTCTCTGA	AAAAAAAAA
>7570552-1	TTTAGTATTCTCAAGCG	AAAAAAAAAA
>3459440-1	TCTTAGGGGACTGAATT	AAAAAAAAAAAAAA
>6585127-1	TTATCTATTTTCGTTTGTG	AAATGAAA
>5896033-1	TTAAAAAAAAAAAAAAAAAAAAAAA	AAAAAAAAAAAAAAAAAAAAAAA
>5118851-1	ATGTTTTCGTAGACAA	AAAAAAA
>2104903-2	ATTATTACGTGAAAATCACGGTATTGATGTA	AAAAAAAAAAAA
>6817724-1	AGGCATGGAGAATAGTAAGATTAA	AAAAAAAAA
>5436981-1	TTTAGCATCATTTTTTGA	GGCGGTTCAAAAAA
>5241117-1	GTTTAGAAGAAAACAAACAAA	AAAAAAAA
>4666789-1	TCCCTGACGATTTACTTTATCAAC	TGGATAAGTCAAAGAA
>4494695-1	TTAGATGATGTGTGAA	AAAAAAAAA
>2905804-1	ACCAAAACCTCAATTCCA	GAAGTAAA
>4951581-1	ATTCGTTCCCCTGACCCCGGTCTAGGGGCGAAAGA	AGGGGTGGTGGAAGGGT
>5952623-1	TTAAACAAGTCTCAAAGACAATA	AAAAAAAAAAAAA
>2267645-2	TTTGAATGTGAAATCCAAGGTCTCCGA	GTTCACGTACC
>3410040-1	ACAAACTCCCCCGTCAA	AGGGGGGGAGAGGAGAGGA
>7580040-1	TATCACCTTGTCTTCACCACGTGA	AAAAAAGA
>1093318-4	TTGTTAGGCCTCATTAT	AAGGAAA
>1501421-3	GAAATAAAAATAGCTA	TGTCTGATTCAAA
>2756784-2	ATATTGGTAACCCTCACAAAAAATCTC	AAAAAAA
>2190484-2	ATATTTCCAATAATGGTTGTTCCG	AAAAAAAAA
>434651-7	GGAAATCTATCATCATTT	CGAAGG
>6421622-1	ATCTAGTAGAGGGAGAAAGGCCAA	AAAAAAAAAAAAAAA
>2120692-2	ACGTCCCGAGACCGATAGCGAACTAAGTACCGTGAGGGAAAGCT	AAAAAAAAAAA
>5684070-1	ATTTAAAAGGGAAAAA	GGGAAAACGAAAA
>4031007-1	ATATCATTCTTTCTGTTCGTCTAT	AAAAAAAA
>2032627-2	TTTATTCTTCAATCCTTAGAC	GAAGAGCG
>5923724-1	AAATTATTTTATAAAA	AAAAAAA
>6202169-1	TCAGAAATAAGTGAAA	AAAAAAA
>1829424-2	TTTGCTTGTAGCAGCGTTCTTACTAATTCT	TAGGAAAA
>7152292-1	ATTAAAGAACTTAACCAATATCG	AACAAAA
>5145421-1	TTTTTCCTAACAACGTGCTTCG	AAAAAAAAAAAA
>4420744-1	ATTTGCGCCCCTAGGTTTCATGT	GAGATCAAAAAA
>2640419-2	ATATTGAATAAGCATAAC	AAAAAAA
>3947877-1	TTTTACTATTAGGGTTGG	GGGAGA
>3114344-1	TTTGCAATATATCTTCATTTCATGCGCAGTCATGA	AAAAAAAAAAAA
>3969490-1	ATATCCTCTTAGTTATAGACAGA	AAAAAAAAAAAAA
>3611367-1	TTTTCAGTAAGGGAGA	AAAAAA
>4005074-1	TTGAATATAGGCATCTGTGGACA	CGAAAGGAA
>4976319-1	TACTCAATTACAAAAATTAGCTGGTGCAACTGATAGTACA	GTTCGAAAAAAAAAAAA
>1045239-4	CCGATGGCAATATTATCAATAGCA	ATTATTTAGGCGAA
>4895251-1	AAAGAAAGTGATAAAAAA	AAAAAAGA
>2096652-2	ATAGAAGGTTAATACCAGGGTTTGAA	AAAAAAA
>7165123-1	GCAGAAAGGGCTTTAGATTTTGCGA	GAAAAAAAAAAAA
>3123910-1	ACCGCAATAGAAGCGATTTTCGGA	AAAAAAAAGAAA
>1983984-2	TAATTGTAACTATAACCGAGCACATACCGGTTTTG	AAAAAAAAAAAAAAAAA
>7364015-1	TTATCCAAGCTATTTATAA	TCGAAAAAAAA
>6409740-1	GTAAAGGCAGATAGTAAGAAAA	AAAAAAAA
>7281694-1	ATCCCGGCGGGCCCGC	CAAAAAAAAAAAAAA
>7069990-1	ACGTCCCGAGACCGATAGCGAA	AAAAAAAAAA
>386990-7	CCAGAAAGTTCTTAGACCTCAATTTTATCTAATCCTAAGTATG	AAAAAAAAA
>6611791-1	AATTTACATAGGGGTAGGAAGTCCATAAA	GCTTCCTACCCACA
>6202781-1	ATTATAGGAAGTAAGTGTAG	AAAAAAAA
>6284916-1	ACGAGCGAGAAGAGAAGGTTTCATTTTATTAAGTGAT	GGCGAGAGAGACGGGGTGGGCAT
>6920184-1	CAAAAAAAAAAAAAAAAAAAAA	AAAAAAAAAAAAAAAAAAAAAAAAAAAAAAAAAAAAAAA
>4865418-1	TCTTTTAAGTAATAGATCTG	AAAAAAAAA
>3365022-1	AAGCCCCGAAAGCACAAG	AAAAAAA
>5592968-1	TTGAACGGCCACTTTGTGGATTTA	AAAAAAA
>4261415-1	GTTATGTATTGAAAATTCAGCTA	AAAAAAAA
>4244397-1	ACCAGTTCTCTGGCAAGGTGGGGCTGTGAAGCAGGAAGCT	AAAAAAAAAA
>3918210-1	ATTACATTAAATGAACCAACAATATTTA	AAAAAAAAAAAAAAAAAAAAAAA
>2669687-2	ATAACTAATTATTGTTGTTC	CAAAAACAA
>4020326-1	TTGGGTAATATCATGGT	AAACAAACGAAAAG
>7839307-1	ATTTTGTGGAAAAACCGAA	ATAAAAAAAAGA
>2886862-1	TTGCGGTCATTTAAGAATCTTC	AAAAAAA
>4345309-1	TTGGCGGGGGAGCACCACAAGGGGTGGAACCTGCGGCTCAATTGGA	AAAAAAAAAAA
>3672598-1	ATTTCTATTAATACGTCTC	AAAAAAAAAAAAATGAAAA
>1411670-3	ATATCAAAACCAATAACTAGGTTGAGATTTG	AAAAAAAAAA
>6706079-1	TTATTTATTTATACTTGTAA	AAAAAAAAA
>7587308-1	TAACGACCTTGCCTGA	AAAAAAAAA
>2541980-2	AGAAACTGCCAAGATA	AAAAAAAA
>1078345-4	AAAGTATCATTTCTTT	CGAAAAGAAGA
>5814350-1	CTTATTGTAGCCACATATTTGATCT	AAAAAAAAA
>7148256-1	GAAGAAAAAAGAAAAG	GGCGAAAAGAA
>6199452-1	ATTACGTTTTCGGGACTTCTACCTATCGATA	AAAAAAAAAAAAAA
>6921986-1	ATATAATCGTGATGAAATGC	AAAAAAAA
>6721236-1	CCATAGGGGTAGGAAGTACATAAA	GCTTCCTACCCCCAAATACGGT
>1681671-2	ATAGGGGCAAGTTTAG	AAAAAAA
>2984540-1	ACAAACTCCCCCGTCAATTTCCATAGGGGTAGGAAGTCCATAAA	GCCTCCTACCCCCACC
>1363207-3	TATTTCGAAGCTCACCCACCA	AAAAAAAA
>3183499-1	TAAAGGAATTGGCGGGGGAGCACCACAAGGGGT	AAAAAAAAAAAA
>4550766-1	ATTATACTTTAATAAGCCAG	AAAAAAAAAAA
>6282279-1	GCAATTCGTTCCCCTGACCCCGGTCTAGGGGCGAAAGA	AGATCCGAAGAGCGGTTCAGCAGGAA
>1694208-2	ACTTTAATTAACGAATCCTCT	AAAAAAAAA
>5945500-1	CTTAGAATCGTTAACGAC	AAAAAAAA
>7210298-1	ATCTTCTGATATGGAA	AAAAAAA
>2943483-1	TCAAGGAAACCCCGATTTCG	AAAAAAAAAAAAA
>2717358-2	AAACTTCTAACGATCTTGTTGT	AAAAAAAA
>6807769-1	ACCTTTAATTACTGGA	AAAAAAAAAAAAAA
>6594518-1	ATGAGAGTACGTTAAAGGAGTAC	AAAAAA
>4999038-1	TTCTTTGTTTTATTGTTCCTA	AAAAAAAAA
>6435042-1	AGTTGGTATAAGTATAATATCATGGAACACA	AAAAAAAAAAAA
>2751246-2	TAAAAAGAGAAAAAAC	CATGGGCA
>4839826-1	ATCACAAATAGCTAAAAGA	AAAAAAAAAA
>7723481-1	TCAGCAAAACTATATCATA	AAAATAGATCGGAAGAGC
>1787186-2	GTGTGGAAAGATGTATGGGTTCATGGAGATTTGG	AAAAAAAA
>6952699-1	TTAAATAAGGTGATTTTCT	AAAAAAAAAA
>7360452-1	ATAGTTATTTTCCTAAAAAACCATTTCTTCTG	GGTAAGCC
>7751903-1	ACAAACTCCCCCGTCAATTTCCATAGGGGTAGGAAGTCCATAAA	GCTTCCCACCCCCACC
>4829204-1	TCCTGTATATGGTACTAGAACTGAGGAAA	AAAAAAAAAA
>6155591-1	ACGTGGCTAACCTACCCTGAGGAG	AAAAAAA
>4081986-1	TTATATGAGAAAAAAA	AAAAAAA
>1881868-2	ATCCCGGCCGGTCCAC	CAAAAAAAA
>1987125-2	AAGAATGGGTCATCGAAAGT	AAAAAAA
>4823526-1	GCAGAGTACCATCCCCT	AAAAAAAAAAAA
>1893791-2	ATCAGAGCAACTGTTTCAATGAAGATCGCCCT	AAAAAAAAA
>7324560-1	ATCCAAGTAATTCTACTTTTTTT	AAAAAAA
>5250594-1	AAAGGAATTGGCGGGGGAGCA	AAAAAAAAAAAA
>1299108-3	AAAAGTAAGCAGAAGTTACGCCACGGGTAAACACAAAA	AAAAAAA
>3259117-1	ATGGCAAAAATGTTCCAATAATAGCACCTGGAA	CAGAATAAAA
>1246894-3	ATTCCTGCAGCCCTAGTGGGCGCGTTTATAGACG	AAAACAAAAT
>2091600-2	GTTGTTGACAGAGATGATTTA	AAAAAAAA
>5997273-1	AGAACTGCATTCCAGCATATGA	AAAAAAAAA
>6100095-1	TTCTTATTTTCCTTTTTTCCCTCTGG	TTATATCTTAATATCTTTTCCCCCCTCCCGCCCCCACCGA
>3348946-1	TTCAGCTCCGTTTTGGATACTTGTATGGTTTGCA	CCAAAAAAAAAAA
>6072707-1	TATTGCTTAAAGAGGGAAC	TACCGGAAG
>2974171-1	TAGTCGATTTTTTAAAAAA	CATGAAA
>7140749-1	ATTAAATACGCTAGAGC	CAAAAAAA
>7400157-1	CTTAATTGCAGACGGAACAATACG	AAAAAAAAA
>4519199-1	ATTTGAAATCTGTAGA	AAAAAAAAA
>3100472-1	ATACATCCTAGGCTACGATA	AAAAAAAAAAA
>2635651-2	TTTTCCAATATATGATCTGTACTA	AATAGGGAA
>6503864-1	CGAGGAAACCGGATAGAAACTTTTT	AGCAGGAAACAGAAA
>7045855-1	ATCACTGCCTATTACTTCAATTAAATCCATCTTCTGTAAATCTCCCAGT	AAAAAGAA
>5645594-1	AATGCTCCATATTTCAGTGCATC	GGAGGAAC
>1343538-3	TTCTTTCGTTAAGGAAGTGA	GCAAAAAAA
>5300990-1	TTATGTCATTAATGCTAG	CTGAGAA
>4157229-1	ATTACTATATTACGGA	AAAAAAAAAAAAAA
>1779802-2	TTAATGGCAAGCCAACAATTCCAAATCCGATAGTA	AAAAAAA
>4325234-1	ATCCCACGAGAGGAGATTTTACATAAAGTAACTAAGG--GCTGAA	AAAAAAAAAAAA
>4701956-1	ATAATTCAGATAACTCCCTCTACCCATTTGAAA	AAAAAAAAAAAAAAAAAA
>7837733-1	AAAAAAAAAAAAAAAAAAAAA	AAAAAAAAAAAAAAAAAAAAAAAAAAAAAAAAAAAAAA
>489412-6	CTGGTACATTTGTAATCTATAACGGTACC	AAAGAGAAAAACGGAGAAAAAGAGAAAAAGGGAG
>7418961-1	ACAAACTCCCCCGTCAATTTCCATAGGGGTAGGAAGTCCATAAA	GCTTCCTACACCCAC
>6146212-1	GCAGATCCATTTAATACTGCC	AAAAAAAAAA
>2631053-2	TTGCTAACATTAACAACTTAATTAAACACGA	AAAAAAAA
>5554843-1	AACAAGTTAGATAATGATGA	AGAAGA
>4546111-1	ACTACACGAGTAATTGATAAGAAGTCCGATGAA	AAAGGCAACAGT
>507901-6	TACGTCCCTGCTCCTTGCAC	GAGTATAAAT
>3234272-1	ATATGATCCTAGTACCAATG	AAAAAAAA
>4951268-1	TCTAGTTATGAAAAGTCCTT	AAAAAAAAAAAAA
>2152616-2	ATTAAATAGTCCCTCGAGAT	CATGAAA
>3743990-1	ATAATGATAAAGCTGATTGGC	CGAGCAGTACA
>5623462-1	TTTATTTTGTTCTAAA	CAAAAGAAAA
>5341347-1	ATTGAAAGCTAATAAAGACGTTAGGATGTTTG	TGAGAAAACGAAGGGC
>7839916-1	TTTATCCACTCTTATAGACTGGAAAGATAAGGATGC	AAAAAAAAAAAAAAAAA
>4076281-1	CTAATAATAAGCATCTCT	GAAATGG
>3249629-1	CTTATAAGGAAGAGAAGAACG	AAAAAAAAAAAAA
>6880234-1	CGATAAACCACCAAGAAGCATAGCC	AAAACGATGTAAAAAAA
>2022874-2	ATTCTTTTTTATCGTCCTT	AAAAAAAAA
>7356600-1	TCTTTCTTATTTGGATCTAGAAA	AAAAAAA
>3251167-1	CCCACAAGTTGTCTATATA	AAAAAAAAAAAAAA
>4690073-1	TTTGCTGAAAGCAAACGAAATCCCAGAAAATAGGACTGCAAG	CAAAAAAAAAAAAAAAAAAAAAAA
>5430002-1	TTTTATCTTATTATTATT	AAAAAAACCGAA
>5470459-1	ATCCCGGCCGCGGCAC	CAAAAAAAA
>1433228-3	TATCTATTATCGCATT	AATATCTCTCCTCTCC
>2382310-2	ACGTAATTCCAGATAATGTAAAA	AAAAAAAAAAA
>5597587-1	TTAGTCCGCTCGGGCACCCCGGCACTCTA	AAAAAAAAAAAA
>6254398-1	AAGAGGGCCCGTAGCT	CCACCAAGC
>2596090-2	TCAGGAGGGGGTAGCTCAC-TTACTACACTCACTATATATCATCTC	AAAAAAAAAAAA
>7374133-1	AAATACTACTGCTTCATCCACAGCCAAAGAATTGGCATATAGTT	GAAAAAAAAAAAA
>6520818-1	ACTACAATAATTGGTTCGCGGTCTATGCATTTTGGTTA	AAAAAAAAAAAAA
>725078-5	ATAATTTTTTGAGAAATATTTTTTTCTAGAGGTGA	AGAGTTAAACTGAGAAAAACAATGGTAAGA
>1966054-2	ATTTGCCACGTGTTGC	TGAGATCGAAAAAAAA
>5083752-1	AAACAACTTTTGAAGATT	GAAAAAAAAA
>6390512-1	ATATCCAGAAGAAGAGTATAAAGA	AAAAAAAAAAAAAAAA
>6319482-1	ATTACCACCAAAACCAGTAGATAAACCA	AAAAAAAAAA
>5907522-1	GCCGGCGCTCTAACCAGGCTGAGCTACGGCGGCAT	AGACCGGAAGAGCGGTTCAGCAGGAATGCCG
>5113229-1	TTAATAAAAACTGATTTA	AAAAAAA
>3664919-1	ATTTTTTAATTCAGATCT	CGGGAAAAAGAA
>3280284-1	ATCCGTTCTCAATGCAGATGCAACCATTTATAAGATT	AAAAAAAAAAAAAAAA
>3025370-1	ACAAACTCCCCCGTCAATTTCCATAGGGGTAGGAAGTCCATAAA	GCTTCCTACACCCACCA
>3490759-1	TTAATAATAGGTATAATATCAATAATAGCTGCA	GCTCGGAAGAGCGGTTCAGCAGGAATGCCGAGA
>3830191-1	ATTATGAAGTTTTCTGTTGTTTTT	AAAAAAAAG
>3372938-1	ATGAGGGATATGGGTAAGACTGTTGGAGTAGGAATAATTGTTGA	CAAAGGAGGAG
>4134283-1	TCTAACAAGCTTGTAAAAACA	AAAAAAA
>3153488-1	ATTTTCTCTAATCTGA	GAAAAAAAG
>6641163-1	TTAAGTAACTTTTGTA	AATAAGCAG
>3523676-1	ACAAACTCCCCCGTCAATTTCCATAGGGGTAGGAAGTCCATAAA	GCATCCTACCCCCACC
>4771186-1	ATCCCAATATATTTGCA	AAAAAAAAA
>4725525-1	ATTGTACATATAAATCTG	AAAAAAAAAA
>122601-11	GTTAGTTTGGTCTTTAGTA	AAAGAAT
>7387768-1	GAATACCATTACAGCATTCCATGACTCAAA	AAAAAAAAA
>2669846-2	TTCGCCGACATTGATTCAAGAT	AAAAACCATTCAA
>5272986-1	ACGAGAAGGGGGATTCCGACGTATCGCTTGAAGTTGCCGA	AAAAAAAAAAA
>4313329-1	ATTAGTGTCGTCTGATC	ATTTAAG
>4965305-1	ATGACTTGTCTCTATCTGATCG	GAGGAAGTAGAAA
>6833426-1	ATGGCGGAAATGTACTAGACG	AAAAAAAA
>6938604-1	TAACTCTATCATATTCCGTTGTCAATGTA	GAGGGGGATGAGGAAGAAGGAAAAAAAAAAA
>3243399-1	TATGGCAAAACCTGTTCTG	AAAAAAA
>2724763-2	TCTAGACTCTGGCATCTTTCACGAATATTTTTATTACA	GAGAGTAT
>4467492-1	ATTATTGATTTCCTTTTTTTA	GATGAAAAAA
>1844247-2	TTCATGTTAACATAGATCTTTTTA	CAAGGAAAAAA
>4202760-1	TTAACGCTTTATTATC	GGGAAAAA
>4751314-1	ACAAGGGGTGGAACCTGCGGC	AAAAAA
>4127948-1	ATCTAGATGAATTATTAAAAGCTAAAA	AAAAAAAAAA
>1324073-3	ATAATCTTAGTAGACTTTGCGATA	AAAAAAAA
>6360444-1	TGCAGCATATAATATGGATGT	GAAAAAAA
>3507150-1	TGATGGAAGAAGTTCTAAGTTCGAG	AAAAAAAAAAAAAA
>3808279-1	TCCTGGTGTAGTATTA	AAAAAAA
>3439036-1	TTAGCTAAGAACACACTAATGA	AAAAAAAAA
>4477767-1	TTACCATTTACAATTGGTGCC	AAAAAAAAAAA
>7602075-1	ACTCCGGAACACTCTTCGTCAGCTAAGAACAATCTGA	CAAGAGA
>6973303-1	ATGAAAGTATTTGATGCCTC	AAAAAAAA
>7288585-1	CTGGTCTGAAAGTAGA	ACAACGAGG
>4027163-1	ATAATTAACCACTCTAAAGTATCATTCCTTTTCTTAAATGAG	AAAAAAAAAAAAAAAA
>4557589-1	TAATTCCTTTTCTCTTTTT	AAAAAAA
>5146150-1	ATTATTCTGGATTAGATGTACCTAATGTTCTCATAGACACTATAA	AAAAAAAAAAAA
>1604032-3	ACTACAACAAGTTCATCTACCACATCTTCCACTACTATTA	AAAAAAAAAACA
>3993527-1	TTCTGTAATATTACACAA	GAAAAAAAA
>6057537-1	AAATCCCTAAATACTTC	AAAAAAAAAAAAA
>3232651-1	TTTGAGCTTGCAATGGTA	AAAAAAAAAAAAAA
>6309337-1	TCCTGCTTCACAGCTCTACCA	GTACTCTGGCAA
>5005917-1	TTAAGTTATGTATTTT	AGGCAGGGT
>347420-8	ACCGCATGATCATCCCTTATATTTCGGACCAATGG	AAAAAAAA
>4204985-1	TTTACGCTAAATTAAAAAA	TGAGAACGGAAG
>5349200-1	AAATAGCCTTTCTTTTAAGTAATAGATCTGGT	GTGAAAATAA
>6875267-1	ATAATACGATAACACAAATAATTAATACTTATG	AAAAAAAAA
>6378955-1	ATTAGTAGTGATGAGCATAAATTA	AAAAAAAAAAAAAAAAA
>1933521-2	TGAAAAGGCCGTAATTACATCAGCTGGAAAAG	TATAGGGCTAAA
>1854256-2	GTGTGAGGACTGATCA	AAAAAA
>3670994-1	ATTATTGTTGTTCTTTTTCATTTAAAA	AAAAAAAAAA
>1410019-3	ATGACCAGATGCCAGAACCAAAATACGTTATCGCCCTTGGAGCGTG	AAAAAAAAAAA
>4576072-1	CTTAATGAAGGTAATGTGATTGAAGCTGGTAATGA	AAAAAAAAAAAAAAAAAAAAA
>1954775-2	ATTACTTGATAGGACCAACTGGCTTTCTATG	AAAAAAA
>5815746-1	ATATACGATCATCTACCACCC	CCACTGGTGGTTGAA
>4905437-1	ACAAATTACGCACTAATCACAGTAGTTG	AAAAAAAAAAAAAAAAAAAA
>2671892-2	TTTACAGAGAGAGATGTA	ACAGG
>4692012-1	CTTTTCCTGTTCATCTCGTCCTTCCAC	GAGGTAT
>1646883-3	TAAGTCCCTGGAGTGCCGTAATGGTG	GTGTCGAA
>1105422-4	AACGCAAGCTGGACTCCTGACGGATCTGG	TAAAAAA
>6758963-1	GTTATGGATTAACCGAAACTATGTCTCAAACTCACG	AAAAAAAAAAAAAA
>2005359-2	AGGGAACTCGGCAAAA	AAAAA
>5194846-1	AATTCCAGTTTATAAAGA	AAAAAAAAA
>2270965-2	ATAATGTCATCCCAGTAAATCCATCCG	AAAAAAAA
>4091716-1	TAATAATTGCAGCTGGAGG-ACA	AAAAAAAAAA
>2421585-2	AAACCTTTTTCAGCAAAACTAT	CGGAAGAGC
>5936327-1	TTACTCAAGGTAGATAAA	AAAAAAAAAAA
>7574815-1	TTCTTTTAAGTAATAGA	AAAAAAA
>6633066-1	AAGCCATAGAAAACGG	TCAATTAAATA
>7266048-1	TCTAAGAAATTAGATTTGA	AAAAAAAAAAAA
>4922790-1	ATCAAGATCAATGCAA	AAAAAAAAA
>5776558-1	TTGTTAAGATTTCCTTCTTGGTTA	GCTACAGAT
>3652454-1	ATTTAGAACAAAATAAATAAGCCTTATTTTTATG	AAAAAAAAAAAAAAAAAAAAA
>2545922-2	AGCTGAGATGTTCTAAGGAAG	AAACTGGTGA
>6512595-1	ATATCTTCCTCTTTATTCATATTTA	AAAGTGTGAA
>4633515-1	ATTTTTTCTTTATAAAC	AAAAAAA
>1379721-3	ATTATTTATCGGGTAACTTCCTCCGATACATCGAA	GTAAAGGAGGAAAGCTCGCGTAG
>2564166-2	ATAGGAGGACCCTTACCAACATTAGCTAAA	AAAAAAAA
>4296719-1	ACCTCCCTCTATAATAA	ATGAGAAAA
>7711417-1	TTATCAGGTTACAGTACGTATAGATAAGACAGTAG	TAAAGAAAAAAAAAAAAA
>1118476-4	AAAAGAAACCTCACAAATACTACTCCCTTGTCTATCC	ACTGAGACAAGGGATG
>1606024-3	TTTTTGTTGAACACTTAAAG	AACGAGAGGA
>3030992-1	CCATAGGGGTAGGAAGTCCATAAA	GCTTCCTACCCCTAC
>4875117-1	AAGTACAAACCAACTATTTTCTTTGGTGTACCTACTTTA	AAAAAAAAAAAAA
>2237476-2	ATTTTTTACGTACTATTCGACCTCT	CTAACAAAAAAA
>6172198-1	AAGTCAATAAAGTTAGAAA	AAAAAAAAAA
>7581922-1	ATATCCACTTTTTTAGTATTA	AAAAAAAAA
>3550051-1	GAACTACTACAAATGTTA	CAAGCAAA
>2997876-1	TTTGTCTGAAGAAAATAAATCCG	AAAAAAAAAAAA
>5035688-1	TTTTCCTAATTTCACTA	TAGCATTA
>2035574-2	TCACCTCAATTAAATCCGGCAGCAAGCTATA	TGAGATC
>3164834-1	TTGCTATTTCATCCCG	AAAAAAA
>4426027-1	AAGTATGATTGAAAAATACT	AAAAAAAAAAAAAAA
>6880366-1	ATAGCTGACAGATTAGAAGA	AAAAAAAAAAA
>5694208-1	ATTCTAAACTCAAATTCTAATCTTTCTG	GAAGGGAA
>4551001-1	TCCAATATCATGGAATGGGGTAT	AAAAAAAA
>4344031-1	TAATTTATAAAATATGA	AAAAAAA
>2115543-2	TGATTTCCTTTTTTTATACCA	ATAGCAAAAAAA
>5896460-1	AAAGAACTACTACAAA	AAAAAAA
>2693034-2	TTATATATAAACTCGT	AAAAAAAAAAA
>7225758-1	ATCGTATAGAATATTTTATTGCTCATGTCGTTCT	CGATCGGAAGAGCGGTTCCGCAGGAATGCAGA
>6394888-1	ATAATCCTCAACTGTAAATCTTGG	AAAAAAAAAAAAA
>7781152-1	TCCAATAAACTTAGGC	AGAAAAAA
>2451775-2	TATTGCAACCATTATTGAT	AAAAAAAAAA
>4356945-1	GTTATGATCTAAACTCAATA	CCAAGAAAGAATGA
>6415800-1	TCCATAGGGGTAGGAAGTCCATAAA	GCTTCCTACCCCCATATCCGGT
>3258880-1	CAACTAAGATTGACAAAA	AAAAAAAA
>3121846-1	ACCTACCCGTAGGGGTGGGGACAGCGTCA	AAAAAA
>1977496-2	ATGATGAGTATAAGAAACTCTACT	TGAGATCG
>4925978-1	TCCGAACTCGTAGGCGCCGAAGAAG	AAAAAAAAAAAA
>6632173-1	TTTAAATAAGGCTAAACAGTTTTTTTTC	TAAGGCA
>3470602-1	CTTAGGTCTAAAATATA	AAAAAAAAAAAAAAA
>4155724-1	ATCAGTCCAGTAGTACGGAATATCATAGAAATTCGCT	AAAAAAAA
>6079721-1	ACAAACTCCCCCGTCAATTTCCATAGGGGTAGGAAGTCCATAAA	GCTTCCTACCCCCCC
>927536-4	TCTTCACTTTCCCCTTCAATTTCATTTT	GGAAAGAATTA
>7525202-1	AATGTCATCCCAGTAAATCCATCCG--AGTGAAATATTAGGTAAAAA	AAAAAAAAAAAAAA
>7278327-1	GTGTTCTGAGGGTAAAAAA	AAAAAAAA
>6080415-1	TACTTTCTTAGAGAATTT	GGGAGGGGCAG
>4360264-1	AACAGCAAATACTACTCCACAGTCGTTGGG	AAAAAAAAA
>7420770-1	AAAAAAATAAATAAAAAAAA	ATAAAAAAAAAAAAA
>3528611-1	AAAATCTACTTGGAGAGGAAGGTAATGGATTTAAA	AAAAAAAAAA
>7329748-1	ATGAAAAACGATGGTA	AAAAAAAAAAAA
>6296337-1	CATAGTAAATGGATCTGAAA	AAAAAAAAA
>4312370-1	TATGAAACTATTCCCTGA-AAAGTTAA	AAAAAAAAA
>4684216-1	GCTAATCAATTACTAAA	AAAAAAAAA
>2155684-2	CTGCAGCTATGCCGGTAGCAGTAGCTG	GAAAAAAAAAAAAAAA
>7571656-1	AAGGGATTTACTAAAAATCCA	AAAAAAAAAA
>7513954-1	ATTGCAAGTGGATTCC	GCAGAATGGAG
>6611585-1	ATCATCTCAAATACCAGAAAA	AAAAAAAA
>3880213-1	TTCCCCGCTCTACAAAGGCGGGG	AGGAAGGAGAAAA
>1190937-3	TTTAAAGCCGGCCTCCCTGGCCTACCTAGCCGAACTCTCC	AAAAAAAAA
>4612215-1	ATAATTGCTGCTGAAACCGGATACATAA	AAAAAAA
>1955805-2	ATTTTTTCAAGATTTCTC	AACAAA
>3461302-1	ACGCAGATAATCTATTT	AACGAGGAGGGGAGTAGAAG
>5683280-1	CAATTTCCATAGGGGTAGGAAGTCCATAAA	GCTTCCTACCCCACC
>7230268-1	AAGCAGTAGATGTTTTG	AAAAAAAA
>3189303-1	ATTGTGGTCTCGATCCTCTTG	AAAAAAAAAAAA
>4811128-1	ATCACTTAAGCTCTCAGCCAATGCTTCTTCCTTACTT	CTTGAGGCGTGCATTCTGCGGAGAAGC
>1858195-2	CTTCCATGTTTAATTACTTTTCCTG	ACAAAATCTGG
>4676193-1	TTCATATCATCCATATGGTCAGA	AAAAAAAA
>5233201-1	CTTATAAGAAGACTTA	AAAAAAAAA
>1085214-4	CTCTACCAATTTTTCGATTAAT	TGAGATCGAAGAGC
>1012088-4	TAGATGGACTCACTGAAAACGTT	GAAAAACGAAAG
>3834090-1	TACTCCCAATTTCCTTAACGTTTCCG	AAAAAAAAAAAA
>4596675-1	CTTTAATGTTTTCGCA	GCAGG
>3306810-1	CTTCTATATTCCAACGGTA	GTGGTCAA
>4978139-1	ATTAATAGGAAACCCATCAAATC	AAAAAAAAA
>5269194-1	TTTCTTAACTCTTCTGAG	AAAAAAAAAAAA
>3222449-1	ATCCCCGCGGCGGCACC	AAAAAAAAAAAAAA
>1624898-3	TTTTAATTCAGATCTA	GCGAGGGTAAAGCGTGGGTAAA
>1049250-4	TCTTCCTTAGAAACCTTAGCCGTTGCA	GGGTAAACATGTGAGG
>2464259-2	TTATTTGTACAACTACG	AAAAAAA
>5183158-1	CCATAGGGGTAGGAAGTCCATAAA	GCTTCCTACCACCACCC
>5033896-1	CTAGGGGCATCATTCTTCGGATGTAGC	GAAAAAGGAAAGAAA
>6079928-1	ATTAGTGTCGTCTGATC	ATTTAAG
>4699410-1	ATTTAGGATTGACAGTCGTGGATTTAAGTGCAGATTT-AGACTCAAAAA	AAAAAAAAAAA
>6749047-1	CTCGCAAGTTCAAGTTCTAGG	AAAAAAAAAAAA
>2357675-2	TAAGTAATAGATCTGG	GGAGATAG
>3539450-1	TTGGAATACGTCACTTTCTGGGAAGAGAA	AAAAAAAAAAAAA
>3683716-1	ATAATCTCCTCTAAGAAAATAG	AAAAAAAAAAAA
>1599897-3	ATAGGAAAGCACTAAATTCATCATTA	AAAGAAAAAAAGGAAA
>1994960-2	ATAAGTTTAACTGGAGAA	AAAAAAAA
>4888396-1	TTTCCCACGATAACCTC	CCCCCCCC
>2917483-1	TTCAGGTTCGCCCTCGT	CAAAAAAAAAAA
>1288522-3	TCTTTTGATAAAACGGTTAG	TTGAGA
>4655645-1	ATTAATTATGTTGATGAAAGTGATGA	AAACACTTTTA
>5130573-1	ATGATAGAAAAAGTTGGC	AAAAAAAAAAAA
>4884268-1	AACCTAGTCAATTTGAAAAATTAATGGAA	TATCGGAAGAGCGGTTCAGCAGGAATGCCGAGCATC
>4988083-1	TTGTGAACCTTGTACATGTCT	GAACAAGAA
>3238002-1	TTTTTTTAATACAATCT	CAAAAG
>4563310-1	TTAACGAAGGG---TATGATATAGGTGCCTTTCATGTG	AAAAAAAAA
>6571986-1	TTATCATTTACCTCTCATGGCCAGCAGTAAATCAACAAG	AAAAAAAAAAAAAA
>3814316-1	ACCTAGAGACATAAGGCAGCTTGCT	CCGATGTGTATTTACCAGA
>1837873-2	AATGTTATAGAAGATCTGAGCGCATACACTAAAG	ACCTCTCCCCT
>3627366-1	ATTATCCAGAAAGTACATTCAA	AAAAAAAAAAAAAA
>6074164-1	AAAGCAAATGCAGAAGATT	AAAAAAAAAAAAAA
>7688153-1	TTACTTGTTATAGATGAC	AAGGGAAAAAAAAA
>3685607-1	ATTCCTTATCTCAAAAAACGTTAAAA	AAAAAAA
>4197516-1	TAATAGAAAAGGAAAA	AAAAAAAA
>1280647-3	ATCCCCTCGGGCCCATGAAATTTTTACT	GAAATTAGTGAAG
>4340493-1	ATCCAAGCTATTTATAAA	AAAAAAA
>6588323-1	TTCCCCCAAGGGGAGTACCTGGTAGAGTACTTGGGGACTCCCATAAA	AAAAAAAACA
>6512057-1	TATTACACGGTCCTCCAGGTG	AAAAAAAAAA
>5886705-1	ATTCGAAATTCTTTAACATAATA	AAAAAAAA
>1640535-3	ACCCCGGGGATAACAGGGTCGTCG	AGAAGAA
>6775985-1	TTCACAGAAGAATAGTAGAATCCG	AAAAAAAAAAA
>468285-7	ATCTGCAATCTCTTTACGATA	GCGAGAAAAA
>5867422-1	GAAATATTTCGAATAAACTTCA	AAAAAAGA
>7736912-1	ATTTTATTCTTTTCATCTTTCTCAAGCTC	GTCATCATA
>5346449-1	GTTGTATTCAAAAACTA	AAAAAAAAAAAAA
>4993871-1	GCGGAGCCCATTATCGAGACTGCGAG	AAAAAAAAA
>7042612-1	CTTGCAAGTACAAAAA	AAAAAAA
>2229530-2	TTAGATGATGTGTGAACCCCGGACTGATAAATGATGT	AAAAAAA
>2209708-2	ATGACTACTGATGATCTCTCCCAGAAATTAAATGTAACTAAAG	AAAAAAAAAAAAA
>840780-5	ATTACTAAAGAGATTCGAATTTG	GAAAAAAAAA
>3203270-1	AACTCCCAATCAGCCA	AAAAAAAAA
>6376082-1	TCGTTTATAGACCTTCTTAAGGCCTCCTTCAG	AAAAAAAAAAA
>2163677-2	TTTATCTACTATTCGCTATA	AAAAAAAGA
>6429005-1	TCCTAATCCTATTGAAGCGCAGAA	AAAAAAAAA
>1518344-3	TGTTCTGTTATATTAAAAGAT	CAAGAAATCACAAAAAAAAAA
>1584764-3	TACAGAAATTCTCATCCTCTCAACTTTTT	AAAAAAAAAA
>4637986-1	TCATCTCATTTTTTACGCAAAA	TGAAAAAAA
>3624230-1	AGTAATGTATTTAATCAAATCAAGGAGTATAGAA	AAAAAA
>6628341-1	ATACCATTAAAAATAGAA	AAAAAAAAA
>6585752-1	TATTCGAACTCTATAGT	AAAAAAAAA
>7304156-1	ATAGTTACAAACTCCCCCGTCAATTTCCATAGGGGTAGGAAGTCCATAAA	GCTTCCTACCCCACC
>3700431-1	ATGAAAGTATTTGATGCCTCTACTGATG	AAAAAAAAAAAAAAA
>1826044-2	TTTATAATCAATCCCA	AGAAAAA
>7499268-1	ACAAACTCACCCGTCAATTTCTATAGGGGTAGGAAGTCCATAAA	GCTTCCTACCCCCAACTCCGG
>3235404-1	GTTATGTATATCTAAATTAAA	AAAAAAAAAA
>5597071-1	TCAATTAAATAGTTGG	AAAAAAAAAA
>6153771-1	TTTAGTAATAAGAAGATATAGC	AAAAAAAAAAAAAAA
>6074117-1	ATATTCCTCTTCGGAA	AAAAAAAA
>1021670-4	TCTTTTTTCCTTATTTT	AAAAAAAA
>6323544-1	ACCGTTAGTTATTATAGGGATA	TAAGTAACAAAAAAAGAGTTTGTAAAC
>1786916-2	AAATGATGTTATGGCTAGG	AAAAAAA
>7477509-1	ATATTTTTATACTCAAGAT	ATTAAAGAAAAA
>2901164-1	ATTCCTAGAATACAGAAAAAAAGA	AAAAAAAAAAAAA
>3715607-1	TAGCTAAGAACACACTAATGATG	AAAAAAAAAAAA
>898022-4	ATTTTTCTCCTTCGCATCTAATAATTAACGTACCT	GGCGGGG
>6208713-1	AAGTGAGTCTAACCACCACATGTTGTGGATTCCCCCAGGCTT-GCC	AAAAAAAAAAAAAAAAAAATA
>7147578-1	CTATCAATACTTTTAATTTTTTCC	TCTCTCAA
>3347424-1	CTGAAAGCGCCTATAA	AAAAAAA
>4353880-1	ATACTATAAACCAATTACTG	GAAAAAAAAA
>6194385-1	ATTCTCTTTTACGTATTTACTGGAATATTCTTAGGTCTT	AAAAAAAAAAAAAA
>1593810-3	TTAAATCCTCTATTGCCACCTCT	CTTTAAAA
>1357601-3	GTGAACACACACCTCACATCTAGGTCCTGCCCCAGATG	AAAAAAAAAAA
>1738436-2	TAGCTGCAGCGTTTTTCACGGCTTTAGCG	AAAAAAAAAAAA
>2071948-2	TTAATAATAATGTCATA	AAAAAAA
>315512-8	TTTTATCCGGGCTTCAAGCCCAACTTCC	AACCTCCTCC
>7824923-1	ATGGTTTGCATAACGGAGTTATGGAGTCCCT	AAATCGGAAGAGCGGTTCAGCAGGAATGCCGAGAC
>7031682-1	ATTACAAAAGCAATTA	AAAAAAAAA
>4722105-1	TGGACTTAGAATTCGA	TAGAGGGA
>6205100-1	ATATCCAAAAACTTAGATTCTAG	AAAAAAAAA
>1705986-2	GTGTTCGCAAGTGAAATAGTAAC	AAAAAAAAA
>3233512-1	ACAATAATTTTATTAATT	AAGCAAGAAAGAAC
>4244602-1	ATGTTGCTGTTCTCAATGAGATG	AAAAAAAAAAAAAAAAA
>256520-9	GTTCAAATTAATGGAA	TAGTAGCCTTCGTAGATTACGGTA
>5745531-1	ACAAATCCTTCCAACAGATGTGACATA	AAAAAAAA
>4971691-1	TGGCCACTGGTGGTTGGTGAAA	AAAAAAAAAAAA
>1091268-4	ACTACTGCGCAAATGGCTG	ATAGATGAGCAAGGGA
>1242804-3	TTGAATTAGATAACATAGAGAAAACTATTGTGA	AGGGGGGTGGGAAA
>7281969-1	TCTTCCTTTCATAGCTAGCGTAT	AAAAAAA
>4396948-1	ATAACCCAGTAGAAGCCCAAACACTAAACGGATCTCCAAAAAAAA	AAAAAAAAAAAA
>4216216-1	ATTAACAACGCGCTCACACAAAGT	GAGATCG
>3343460-1	ATCTAGCTAAGGCTAA	GAGAAAAAAAAAAAAAA
>2394924-2	ATGAATATGTAAGAAGAGCTACTGAGATTTCTCCTAAATATCCAGTAGTCGAT	AACGGT
>4045565-1	ATTGGGAAGAAGAGTTGAGTAAGCTTCT-TCCTC	TTCTTCCCATAAG
>3312551-1	TCAACCTCCAAATATTACACCAAA	AAAAAAAAA
>1414677-3	ATGGCAACAGCTACAGTTGCAACTACACCCGAAGG	AGAAAAGTAAACTGAG
>2987593-1	AAGGGATTAAGCCTATACTCA	GTTTAG
>3452250-1	GTTACAAACTCCCCCGTCAATTTCCATAGGGGTAGGAAGTCCGTAAA	GTTTCCTACCCCCACC
>2413371-2	ACTACACCAGCTCTAATG	AAAAAAAAA
>4715005-1	ATCAGTAGTTAGATATTATCCGAAAGTTGAGA	AAAAAAA
>6329429-1	AATAAAGGGCTCAAATAACATGA	AAAAAAAAAAGAAAAAAAA
>4775591-1	TCCCTAGTAACCGCAGATCA	TCTGCG
>3610588-1	CTTTTCTTGTTCATCTCGTCCTTCCACCTACT	GATAAGGGTAGAAGACCAAAATGGG
>1302872-3	GTTCAAATTAATGGAA	TAGTAGCCTTCC
>7818862-1	ATGACGAGGAGGAAAA	AGATAGCGAAAA
>7046526-1	AAATAGGTTTCCAGACAATT	AAAAAAA
>4251511-1	TTTAACAAAAAAAAAAAAAAAAAAAAA	AAAAAAAAAAAAAAAAAAAAAAAAAAAAAATAGAA
>4485099-1	TTAATGAGATTTTTCTTCCATCATA	AACACAAAAA
>5727636-1	CTAATGGGGCGGAGAA	AAAAAAA
>6422190-1	TTCTACAGAAATTCTCA	AAAAAAAAAAAAA
>5069034-1	ATTTTAAGGATATCAATGGCTTCCATATGGCTCTATGCGGGTA	AAAAAAAA
>6779551-1	ACAAATGCAAACATATTC	GGAAAAAAAAAAAAAA
>6359805-1	ACAACACCAGTTGAAGGA	AAAAAAAAACAAAAAA
>5326593-1	TTAAATCCGTATAATGT	AAAAAAAAAAAAA
>321063-8	ACAAACTCCCCCGTCAA	AAAAAAA
>5132891-1	ATACTAACCTTAACTTCATTATC	AAAAAAAAA
>3001653-1	AAATGCGTCCTAGCGCA	AAAAAA
>4416426-1	TTATTCTTTTTAAAAA	AAAAAAAA
>7414770-1	ATTAAACATGTAGATA	AAAAAAAA
>4508428-1	TTTTCTCTCAGCATCCTCATTTTTTC	AAAAAAAA
>2403230-2	TTACGCAAAGGTCTTATGGGA	AAAAAGG
>932776-4	ACAGTGGCTGTGGTCTATGATCAAATG	TAAGGAAAAAAAAA
>5293775-1	TCTTTTATGCAATACTACGAGTA	AAAAAAAAAAA
>889026-4	TTAAGTAACATTTTAGTAGAGAAT	TGGCCAAAC
>4949486-1	TTAACAACTCTTTTGA	GGAAAAA
>6064655-1	AACCAACTAAAGGGAGG	AAAAAAAAAAAAA
>4090942-1	AAAAAGAAAAAAAGGA	AATCGATAAAGTGGTAGAAA
>6439312-1	TTCTCTGAAATCTCATC	GGGGG
>4680215-1	TCTGTAATGCCCCGTG	AAAAAAAAAA
>2618201-2	ATTCCGTATTTCATTATCGTA	AAGAGCGAAAA
>6874214-1	TCGAGAACACCATCAAC	AAAAAAAA
>4895708-1	ATTGCTGGGATAAGAGCAGGGAGCTTCGGTATACCGTTTATGCCG	AAAAAAAAAAAAA
>7327152-1	ACAAACTCCCCCGTCAATTTCCATAGGGGTGGGAAGTCCATAAA	GCTCCCTACCCCCACC
>4664231-1	ATTAGTGAGCTTACCAGATGCC	AAAAAAA
>3354827-1	TTCACGCCAGTGGCGAGCCTAAG	AAAAAAAAAA
>1960546-2	AGTCCCGCAACTCCCCACACCGA	AATAAAGGC
>2014417-2	CTAATGTTATTAACCT	TACGAGAGA
>1802790-2	TTCATCTAAAGATACG	AAAAAAG
>6631686-1	ATGAAAGTCCCTAAGGTCAT	AAAAAAAAAAA
>3996191-1	CCTTGAATATAGGTTATGGAATG	AAAAAAA
>3622366-1	ATGAGAGTATTTGTTAA	AAAAAAAAA
>1606643-3	AATTTTATAGAAGAAA	AGTCAGAAAAA
>1268338-3	ATTTAATATAATGAACGTCATTAAAGTCAGAGGAAAAGCAA	GCGTGGGTAG
>7553903-1	TAGATACTCCTTATATTG	AAAAAAAAA
>1910691-2	TTGATTAAAGAAATGAAAAAA	AGCAAAA
>1271304-3	ACGAATGGACGCAAATGTACC	AAAAAAAA
>1597157-3	TCACCCCGAATTATCTGATAC	CGGTTCAGA
>7000990-1	ATCTCTCAAGATCTAGACCCGGAAA	AAAAAAAAA
>1897615-2	ATGTTACGTACTATGTTCTAGTCTAC	CTACTCAT
>6235160-1	ATTGCTACAGTACGCAAA	AAACAAAAAAAA
>4466500-1	AGAAGAAGCCGCCGGCGGGATTCGAACCCGCGACCGCCGGCTATCTAG	AAAAAAAAAAAAA
>6246545-1	ACGTCATTACAGCAAGAA	AAAAAAAAAAAA
>5756826-1	GATAAAAAAGAAAAAA	AAAAAAA
>5401175-1	TATTTAAAAGGGAAAAA	AAAAAAAAAA
>5307477-1	TAATATAGCAGCTGAA	AAAAAAAAAA
>953515-4	TTATGTAATGTAAACAACTATCACCT	GAAGGAGAA
>6778907-1	TTAAATCTTGCCTCCTTTTCTA	AAAAAAA
>7130957-1	TGTTTCGAGAAATAGAG	AAAAAAAAA
>2783104-1	TCTCGTGCATCATCTAAACAA	ATGTTTTT
>1140285-4	TTATCCAAACTATATTCTTTGGAACTATTTGACGTAATA	AAAAAAAAA
>2611270-2	TTTATTAGACCTTTTTCCCTAAGTATT	GGGGA
>4672127-1	ATAACACGGGAGCCCAAAGGTCG	AAAAAAAAAAA
>4233907-1	ATCCCGGCCGCGGCAC	CAAAAAAAA
>2681199-2	TCAACGGTTATTTTCTGGTCGAGATA	AACGCAAG
>650276-5	CTACCTAACGTAAAGCCATTATCCTATCACTATG	GCAAAAGG
>7371392-1	TTAAGGAACACGCTGAAGAAGTG	AAAAAAAAAAAAA
>4157137-1	TTTACTGCAAGTGGCGCTGTGGATCTATATTGGC	GGGGGGAG
>5831038-1	ATTATTGATCATTTGAA	GGGTAGTA
>5707370-1	AACTTCACCGATGAGATG	AAAAAAAAAA
>4049045-1	GTAATGAGTAGTAACGAGAA	AAAAAAAAAA
>2421904-2	ATGAGTTAAATATAGAGAATCCAGAAATACCGATGA	AAAAAAAAAA
>6053806-1	ATATGAATTAAAATCTTCGATTAGA	AAAAAAA
>2560584-2	AATCCCGCCCCCCGCA	CCAAAAAAAAAAA
>5125822-1	ATATCCCCCACAACGGACCCGCCG	AAAAAGGA
>7031701-1	TTCTAAATCTAACCCTTCAATTTCAGAGTCTG	AAAAAAAAAAAC
>6459572-1	TACTCCCAATTTCCTTAACGTTTCCG	AAAAAAAAAAAA
>5714531-1	AAGAGGATTATAAAAA	AAAAAAAA
>2310951-2	AGAAACCTTAGCCGTTGCA	CAGGGGGTTAGGGG
>6777442-1	AAGGCCCCAAAATGCCGGCTAAGTGCCA	ATAAAC
>6348974-1	GGGTAATATCATGGTTTGCATA	CCAAAAAA
>2725774-2	TTATAGGCAGTCTCAGATTTCCAGTAAGTG	AAAAAAAA
>6183648-1	ACTACACTCACTATATATCATCTCTATATGTATCCCACCCAA	AAAAAAAAA
>3371591-1	TACGCTGAAAGCAGCTG-AATTGCGGGTTCTAGATT	CACTA
>3192085-1	TTCCTCTGTTGAATGCGGAGATAATCTCTCATAGAA	AAAAAAAAA
>6432563-1	TTGCAGGAGGTTTAGGTGGATCTTTTTACGGATCGCTC	AACAAAAAAAAAA
>5755305-1	ATACTCTCCCTAAGGGCTCGATGAAGCTGGCTTAGGGCCGAAA	TCCTAAGTCAGCTGAGGGCCGTA
>4871673-1	GTTATATCCACTTTTTTA	CGGGG
>6348004-1	ATATTTCTTCGCAGTACCATATGT	GCTTTCGGAAGAGCGGTTCAGCAGGAATGCCGTTCCCGATC
>7528800-1	TTATTCTTGGTTTATC	AAAGGT
>1505129-3	TTGTTCGGTAAGTTCTAAAA	AAGGTAGAAA
>5669628-1	CTTCATGTAGTAGTTG	GAAAAAAG
>3976169-1	TCTCGATATCTGTAATGCTCTTTTCAATCAG	AAAAAAAAAAAA
>3418112-1	ATAAGACTTTAGATCGA	AAAAAAAAAA
>3401752-1	AATTTCCATAGGGGTAGGAAGTCCATAAA	GCCTCCTACCCCCACC
>2699241-2	TTTTGAAAAGCCTAGGTAGA	AAAAAAAAA
>7680842-1	TTTTAATTCAGATCTA	AAAGGA
>7362812-1	CATCTCATTTGTTCAAAAA	AACGGAAAAAA
>5431351-1	TTTAACTAAGTAAAAA	AAAAAAAA
>7390542-1	TTTCCAGGTTAAACTAC	AAAAAAA
>6500371-1	TTCATGAAAATTCAATGAAGCCCAAACCCACTAAGTAAGAAATAA	TAAAAAAA
>27599-21	ATCTTCTTGGCTCAATTTTCTATCT	CGGAAAA
>2915296-1	TCGTCTAAAACGATCAGAAGGCATCTAA	AAAAAAAAA
>2720074-2	ACAAACTCCCCCGTCAA	AAAAAA
>925095-4	TTTACTATTCGTGGCTATATATAATTGG	AAAGGAAAAAAA
>1524147-3	ATTACGATCTAAGCAGCTTAAGGTTCTG	AAAAAAAAA
>3129776-1	TAGTTGATAATAACGTTATC	AAAAAAAAAAAA
>3288196-1	TGTTATCACCTTGTCTTCA	AAAAAAAAAAAAA
>6137018-1	ACTAAGGCACAGAACG	GTGAAGGTA
>5087931-1	ATCCCCTCGGGCCCATGAAATTTTTACTTTGAA	ATGGTAAGGA
>4660313-1	ATTAATATTATCACTA	TTTAAATAA
>5801457-1	TCTTGATCCTCTCTATAGTA	GAGAGGGG
>3533589-1	ACTCCCACGTCAATTTCCATAGGGGTAGGAAGTCCATAAA	GCTTACTACCACCAAATCCGG
>5804567-1	ATGGATCTAAGGAGATTATAAGCTTAGCTTACGAAAA	AAAAAAAAAA
>2133388-2	TACCCTTCTGGCAATATTAA	GGTAAT
>7264889-1	TACAAACTCCCCCGTCAATTTCCATAGGGGTAGGAAGTCCATAAA	GCTTCCTACCCCACCA
>6207011-1	TCTAGTCTATACTATAAGTTTGACTATTGGGAGTATGAA	AAAAAAAAAAAAAAATGGTATCCGAAA
>4726524-1	ATTGCACCAATAGCAACACTAGCAGCTG	AAAAAAAAAA
>1344014-3	ATGCGCGGAAGCGTGAGGGCGCCACCCCGAGTGCTCCCGTAAGGGAGC	ACTCGGGGTGGC
>827690-5	AAAAATGTTAATCTTAGCGCATCACTAGCAAAAAAGTATCTGTCAATGCT	AACTGATG
>7267297-1	CAATATATGATCTGTAC	AAAAAA
>6931968-1	ACTCAATACAACTCCACTTT	GCGATAAGAAGA
>6000633-1	TTCACTATGTTGTTCCGGATG	AAGAAAAAAAAAAA
>4067671-1	CTTGGAGAGTGGCACTATAGA	GAGAGAGA
>4948064-1	CCATAACAACTACTACGAGCA	AGAGGAAAAAAAA
>2429219-2	TCCAAATCTAGCGGATTTA	AAAAAAAAAAAA
>3592506-1	TTTGGTATAGGGAGGAAGAAAAAGTTCGCCTTCAGTTGTGGAA	AAAAAAAAAAA
>7426574-1	CATTTACTGGCTACAATA	AAGAAAAAAAAAGAA
>5852636-1	ATAGCTTTAATAAGAACGCAA	AAAAAAAAAAAAAA
>5695791-1	ATAACCTGTCTCGGCTGAT	CAGAAATGAGGT
>6396602-1	TTATTCGGGCTTCAAGCCCAACCTCC	TCCAATTC
>4239029-1	TTCTACGAGAGATATAA	AAAAAAA
>3627570-1	ATTATAAACTCCCATC	GCGGAAG
>3630623-1	TCCTCTACGTTAACATAAGCGATATTATG	GAAAAAAAAAA
>7164410-1	TCTAATGTAGTTTTTTCCTGTTTTCT	CACCGAGT
>3606931-1	ACTACACTCACTATATATCATCTCTATATGTATCCCACCCAA	AAAAAAAAAAT
>2962083-1	TTCAAGCCATTTAGATGAGATAAGGAAAAATAAA	AAAAAAAAA
>2559445-2	ATAAGGTAAAAACATTTATAGTGTATCG	AAAAAAAA
>3274134-1	ACCCCGGGGATAACAGGGTCGTC	AAAAAAAAA
>5710224-1	AGTTGTAGATGCAGTAGAAGGAATCATGACACAAACTGA	AAAAAAAAAAA
>2983129-1	ATAAGTAAGTTTTATCCTATCTCGGACCCGGAAAAATAGAGC	AAAAAAAAAAAA
>3164036-1	TTGAAAATATGAGCCATTTTGTATGCCCAAGTGA	AAGGAAGGAAA
>6465640-1	ATTAACTCTCTGTGAAAACTCAACAGG	AAAAAAAAA
>2012064-2	AAACAAATAAATGTTG	AAAAAAA
>5938027-1	TCCAGACTTTTGCCTGCACCGTCAA	AAAAAAA
>1806706-2	TTAACCATAAGACCTTTCT	AAAAAAAAAAA
>4274003-1	AAAGTTGCTATAGAAA	AAAAAAAAAAA
>2362437-2	TTACTTTCTTTCAACTT-AGA	AGAACAAAAAAAGGAACCAAAAA
>3963295-1	ATAATGTCATCCCAGTAAATCCATCCG	AAAAAAAAAA
>2720927-2	ATCAGATTGAATAGAGCTTA	GACAGGGA
>7235984-1	ATAGTTTACTTTACAGAAA	GAGGAAATCGG
>1902810-2	AAGGTCTTACAGAACTAAATGAGAATCGGAAATCATTAGATGAAGAGT	AAAAAAAAAAAAA
>4563390-1	TTCATAAAAGAGAGCG	GAAAAAAA
>3344430-1	TAAAAAATAAGAAAAT	GAACAA
>4371605-1	ATCAGATATGATAAACAAAATAGAA	AAAAAAAAA
>2426914-2	TAAATGATGTGCGCGTGT	AAAAAAAAAA
>7828841-1	TTGAAAAGACTTATGTGCGAG	AAAAAAAAAA
>4624265-1	TTTATACCTTACTATTGCTAAAGAAAAAA	AAAAAAAAA
>4967788-1	ATTCCAGCTGGAGATACTGGGATG	AAAAAAAAA
>3282344-1	AGTACAGTCACCTACAGTACAACAGA	AAAAAAAAAA
>6104626-1	ATCCCGGCCGGTCCAC	CGAAAGAGGGGGGGGGAAAAAGGAGA
>6004999-1	TTATTAATTCGTGAATCTCGTCAA	AAAAAAA
>4501230-1	ACGTTACCGCATTTGTAATAAATGGAAGCA	GATCAGAAGAGCGGTTCAGCAGGAATGCCGAGACCG
>5702127-1	CTACTTATTTCTTTACCA	GCGGGGCGGGCTAG
>7600760-1	AAAGGATATGAGGGGCATGTGAAAA	AAAAAAA
>3498503-1	TCCATAGGGGTAGGAAGTCCATAAA	GCTTCCTATCCCCAAATCCGGTT
>1281354-3	ACGCCATCTTACAGAACTTTCG	TGGGACGACGAAA
>3227962-1	ATGACTCTCCAAATTCAGTTTAAAAAGTACGA	AAAAAAAAAAAA
>3203285-1	ACCTTGAGTTCCCAACTGTAGTGTACCCATTTT	AGGAAGAGAAGGC
>6085342-1	GATAAGATAGATTGGCTGTAT	GCTTCGTT
>2526980-2	GCGACCGAAAGGGGGATAGCCCAAACCAAA	AATAGAGGAAAAAA
>2182806-2	ATCTAATCCTATTTTGCTGTCACTCCCG	AAAAAAAAAAAA
>4689420-1	ATGGTC-AAA-ATAACTCTTGCTGACA	AAAAAAAAA
>3016358-1	ATTGCCTCTCCTTGCTCCAATAATTTTACTGCCTCGTTAATTTC	AGAAAAAA
>4033365-1	GTTACCCCGGGGATAACAGGGTCGTC	AAAAAA
>1728796-2	TATTCCAGCATAATAA	GAGCG
>6143240-1	TAGCCGGCCCGACAAGTCA	GAGTCGGGAAATAGATCGGAAGAG
>6636277-1	TAACTCCTTATAAGAA	GCGAAA
>4820401-1	ATTCTTATAATACCGTG	AAAAAAAA
>6449569-1	TTTTTCGAAGAAAAGCCATTA	GACCATTTAA
>5714384-1	TTAAGAGTAGGTACAAGCCATAAGTACTCATT	AAAAAAAAAAAAAAAAAAAAAAA
>6380859-1	TGTTATAAAATATCAGATACTGATG	AAAAAAGT
>2873058-1	TTTCCTCTTTCTCCGGC	AGATCAGAAGAGCGGTTCAGCAGGAATGCCGAGACCGATCTCGTATGCC
>6947080-1	TTATACTACATTTCAGCCA	AAAAAAG
>4807175-1	TTAAGTGTAGGTTTACTTGCTTCG	AAAAAAAAAA
>7620744-1	ACAAACTCCCCCGTCAATTTCCATAGGGGTAGGAAGTCCATAAA	GCTTACTACCCCCACC
>7166075-1	TCTTCTGGTCTGTTGG	AAAAAAAAAAA
>6513916-1	ATTTCAGAATCACCAG	AGGAAAGGAG
>1397956-3	TAGCCAAATGCCTTGCCGGGTAAGTTCCG	AAAGAAA
>6659091-1	ATATGTCCTCAAATCC	AAAAAAAAAAAA
>3305059-1	AACAATTAAATCTGTTGCCA	GGGAAGAAT
>5993396-1	AAAAACCATTAACGATTTGCCTGGGATTAGTCA	ACGCAAG
>4907971-1	ACCTTGGGCTTTCAAACT	TGAAGAAGAA
>3448253-1	TAACCTCTTTTGATAACCTCTTAGT	ACAACAAGA
>6256396-1	ACAAACTCCCCCGTCAATTTCCATAGGGGTAGGAAGTCCATAAA	GCTGCCTACCCCCACC
>7845902-1	TTAGAAATTTAGATAGAAATTATA	AAAAAAAAAAAAA
>5759715-1	ACATGGAAAGTTGTCGAGGA	AAAAAAAAAAAAA
>7412446-1	ATGAAGACATTCTTCC	AAAAGGA
>211918-9	ATGTCTCTTAACATACTGTTTTT	CCAGATAAAAAAAGA
>2074991-2	TTAAATATAATTAATGATCTA	TGAAAAA
>3768687-1	TTATCACGAAGAGAATTCTCATATCTG	AAAAAAAAAAAAAA
>2005452-2	TCTATTACTTAACTAC	GAAAAAAA
>2688148-2	ATGTAACGGTAGCACAAGAGAATGAGGAAGGAGTGTT	AAAAAAAA
>7380041-1	AATGTACTAACTGCAGCTG	AAAAAAAAA
>7407197-1	CTTCCAGTCAAACTCCGAACTCGTAGGCGCCGAA	AAAAAAAAAA
>4411260-1	ATAACTACAACAACCA	GAGGGGAG
>3155493-1	ATCCCTAGTAACCGCAGATCAACAATCTGC	AAAAAAAAA
>3359572-1	ATCTCCAATAATCACTA	AAAAAAAAAA
>4125012-1	AAACGAAAGAAAAAGAA	GGAAAAA
>7696835-1	ACCCCGGGGATAACAGGGTCGTCGCGGGCGAGA	AAAAAAAAATGAAA
>6716590-1	ACGAGCAAAGAATTGCTGAAAGATCCCCATCATATTTG	AAAAAAAAAAAAAAAAA
>850262-4	CTAGTAGTAATTGCTGTA	AAAAAAA
>2308772-2	TTAGGATACTTAGGATTACCC	ACCATGGGT
>5351515-1	TCAGCCAGGACGGAGCGCCGGCCTTC	AAAAAAAAAAA
>5995118-1	ATTATTTCGTACCAAAATTTAAGAA	AAAAAAA
>3830085-1	ACCTAGTTTTTCCTTTATTT	ATCGGAAGAGC
>3686570-1	TTGGGAGACCTTTTATAGCGG	AAAAAAAAAAAAA
>4993864-1	ATGTTAGCTAATTCTGCCGATATTGATAA	AAAAAAA
>1160876-3	CTTAAAGGAATTGGCGGGGGAGCACCACAAGGGGTGGA	GAAAGAGAATCAAAGGAAGAAAAGAAGG
>4781183-1	AGAGTACTGGGCTCCA	ATTGAAGGA
>4731739-1	AAGTCAGGCAACGAGCGA	TAAAAAAA
>4739518-1	TCACCAATTGTAGATCAAGAA	AAAAAAAA
>4678480-1	TTGATCAATGATAGGGGCTGATGACGCCTACTTCACCACAA	TAGAACGGAAGAGCGGTTCAGCAGG
>4760022-1	AAGGTGAGGAACCCGGTATTATCACGTGGTGAAGACAAGG	AAAAAAAAAAAAAA
>6357004-1	TACATAAAGATAACTGGAAATGT	AAAAAAA
>5143272-1	ATGGTCGTCAGCCGGG	TGAGAAAAAAAAA
>3492517-1	TGATGAGATAGATATGATA	AAAAAAA
>2770202-2	ATTAAAGTATATCTACCCACCATTCAACGATGTTGC	AGGAGGAGCGAA
>5114404-1	ATAAGAAGGAAGCCGTTGAAATAATAAAGAACCTTGTACCCGCC	AAAAAAAAAAAAAA
>5168243-1	TCAGAGTAGGTATTGTAACA	AAAAAAAA
>3966509-1	TCGAGGAAATGATTCAGAAGATATCCAAAAGT	AACGAAAG
>1163233-3	GTAATACCGATTTTCTC	AAGCAGA
>7609089-1	ACAAGTAAACACTCAAGGCATGGAAA	AGGAGAGTAG
>3641909-1	ATTTGTGGAAAAGATA	AAAAAAA
>730551-5	ACGTAAAGTCAAAGAAA	AAAAAA
>2182776-2	TTTTTTGATCTTCATGTACATTCTA	AAAAAAAA
>5823001-1	TCTATCCTCCTAAGTATA	AAACAAAG
>1064813-4	ATTTTTTGAGAAATATTTTTTTCTAGAG	AGATTGGAAAAAA
>2612681-2	AGATTCAATAATTATGATCT	GGAGTATATA
>5620243-1	TTCTCCCAATCTATCAGATTAA	AAAAAAA
>6711574-1	GCACCCCGGCACTCTAC	AAAAAAAA
>2248311-2	TCTTGTCCATTTACCTTTAGG	AAGAGGGTGGGGAAAA
>7003006-1	TTGTGGGATTCTTTTC	GAGAAAAAA
>7194037-1	CCCAAAAAGAGTCAAT	AAAAAATGAAAAA
>5923943-1	TTCTACTTTTTTTGACTCTAATAA	TGCGGAAAAAAAAACAAAAAAA
>7510172-1	ATCCCGGCGGGCCCGC	CAAAAAAAAAAAAAA
>2419504-2	ACACCTTTGCCCGAAGAGGTTACAACGATTGTCG	GAAAGGGAAGGGCATGAA
>4584708-1	AAGAAGAGCCTCACGTAAACCTATAACTTATCTTAATAATTTCAA	AAAAAAAAAA
>1783000-2	CTTATTGCGATATCCGTTAATCCATTTACG	AAAAAAAA
>4641907-1	ACAATTGATATAAATCT	CATGAAAGAAA
>3347706-1	ATTAAATCTGTTGCCAAAGC	AAAAAAAAAAAAAAAAA
>1128620-4	TTTTTGTGAAGGGTCCT	GAATAGGGAAAGCCGCTGAAGGGAAAGGAGGTTAGAG
>5492350-1	TCGTTGATAGTAATCA	TGAGATCGAAAA
>6727354-1	ATGATAAAAAGTTACACCATAGT	TGAGATCGAGAG
>4328354-1	ACCTCTTTTTTCAAAATA	ATACGTG
>7766635-1	ATAACGTATCTTGGTATATCAAAATTCCTAATCG	AAAAAAAAA
>3444343-1	TTGACTCCAACCTTTATACT	GGTTGGAAAAAAAAAAAA
>7252729-1	TTCTAAAAGTGGTTTCT	AAAAAAAAAAAAA
>2885881-1	TAGATGATGTGTGAACCCCGGACTGATAAATGATGTGCG	AAAAAAAAAAAAAA
>7604753-1	GTTGTTGCAAGGGAAGGAGATGTAACTGTTGAGGTGTCAGAGATA	AGAAAAAAAA
>6393920-1	ATAAAGATGAAATTGTGTTATTGAAAA	AAAAAAA
>3345646-1	ACAAACTCCCCCGTCAATTTCCATAGGGGTAGGAAGTCCATAAA	GCTTCCAACCCCCAAATC
>5842017-1	TTTAACAGTTTCCTATTAAGA	GAAAAAAAAAA
>3218330-1	ACGGTCTATCAGAAACT	AAAAAAAAAA
>3260976-1	ATCCAGCCCCCTTAGGACTCTCTGGTT	AGAAAA
>1117563-4	GAATTGGCGGGGGAGCACCACAAGGGGTGGAACCTGCGGCTCAATTG	AAAAAAAAA
>3430707-1	ATATGATAAGGGATACG	AAAAAAAA
>1756860-2	TCTGAAAGATAAAATTATTTTTTCTGTAAATA	GGAGAAGGGG
>6262830-1	AGATCAATAAAGGACAAGAAAGAGCTCG	CTCCTGATT
>6040763-1	CTATCAATAACGATCAA	AAAAAAA
>7003734-1	ACAAACTCCCCCGTCAATTTCCATAGGGGTAGGAAGTCCATAAA	GCTTTCTACCCCCAC
>4474555-1	ATTATAGTCGTCACCAATTCCAAATGAATAGA	AAAAAAAAAAAAAAAAAA
>911098-4	ACCTACTATATCAGAGGAGGAC	AAAAAAAAAA
>3403144-1	TATATTGAAAGGTGAATATTC	TACTTC
>5900495-1	TATTTTTTAATTCAGAT	AAAAAAAAA
>4727993-1	ATACAAGGCATAAACGCTAGGGA	AAAAAAAAAAAAA
>6323141-1	TTAACGCATCACCAGAAGGTGAG	AAAAAAAAAAAA
>1857421-2	ATAATCCAGTCTATGTATATCATAGAAGTTATGCAAGATAT	AGGGGAAAAAG
>2291092-2	ATAAATGAAATAAAAG	ATGCGAAAAA
>7164418-1	ATTCTGCTTTCACTTGCCGTGGCA	GCAAGATAAAA
>3489113-1	TTTCAAAGAGGGTCAA	AAAAAAAA
>2043267-2	ATCACCTAGACATTCTAAAATAGA	AAAAAAAATGAA
>4854720-1	ACTCAATTATTATAGCAGGTC	AAAAAAAAAAA
>7334783-1	TTTTCTCTCATAGATCCC	AAAAAAAAC
>4072154-1	ATTCCGCTAATGGGGCGGAGAGG	AAAAAAAAAAAAA
>4748851-1	ATGATTAATTATTCACTTCAAAGATCTG	GAAAAAAAAA
>6149973-1	TAAGTATTTTTTTCTCTTTTT	TAAAAAAAAAA
>120051-11	GTTCCGTTAACAACTCTT	GAGATTAAAA
>3730433-1	TTCATCTCGTCCTTCC	GAAAAGGA
>4939319-1	GTTTCAATAAAGCAAG	AAAAAAAA
>1522970-3	TATTACTACACCAGCTTTCGGTGATGGAAAAG	GTGATGCCAAGTCCAAAAAA
>1755454-2	AAACACCTCTTTTTTCAA	TATGTGA
>3497795-1	ATTCTACCTATATTTCTTTTTTGCT	GAAAAAGAA
>3813868-1	CTTAACGTTAATTAAATATC-ACTCC	CGAGGATGA
>1418174-3	TTGCCTGACTCGCGGA	AAAAAAAA
>2945941-1	ATAAGGCATAAAACGTGATGTGGATA	AAAAAAAAAAAAA
>5704560-1	TACGAGTATATCTTAG	AAAAAAAAA
>4526572-1	ATGATGTTGACTGGAA	AAAAAAAAAAA
>3348110-1	ATTATTGATTTCCTTTTTTTATA	AAAAAAAAAAA
>5704257-1	ATTACATATTCACCCTCAGTCACAGTACCA	AAAAAAA
>7482594-1	AGCTGGAGGCAAAGGT	AAAAAAAAAA
>2920651-1	ATAGTTGACCTAAATCCTATAACG	AAAAAAAAA
>3639951-1	ATTATAGATGGATTTTTATCTTC	GAAAGGGGGT
>1241938-3	ATGAACGTCCGTGACTTTGGTG	GAAAAAAAAA
>2954453-1	ATAAAACTGGCGTAAAACCCATAATGTTCCAAGGTCATGG	GTCGCAAGAGAGAA
>7644815-1	TTATCTAGTAGAGGGAGAAAGGCCAAGTGTACTA	AAAAAAAAAAAA
>2278812-2	ATTGAATAAAATAGAAAATATAA	AGAAAAACAAGTGT
>6002481-1	ATGTTAACTTTAGGTAAAGATTACGTTCCG	AAAAAAAAAAA
>2764112-2	ATCAGAATACGACGAGGTCATG	AAAAAAAA
>2850891-1	ATCGATAAAAACCCTTAAC	AAAATGAAAAAA
>4782306-1	TTCGCACTGAACTATATAGTAAATAGAACCTATTT-GTAGATAGTA	AAAAAAAAAAAAAAAAATAA
>4767546-1	ATCTGCCTTTAGTACAATT	CCGATAAAGAAG
>5427309-1	ATTTGTGAATAATGGTTCAAACGGCTTTACTA	AAAAAAAAAAA
>6649844-1	TCATGTACGGTCTATCTAAAAG	AAAAAAAAAGA
>7106942-1	TCGTAGGCGCCGAAGAA	AAAAAAAAAAA
>5771967-1	AATATAGTAATTTCGGTAGA	AAAAAAAAAAAA
>6988041-1	TTAGAAAGAAATAGTACC	TGAAAAAA
>7086028-1	TTTCCATACAATCCTAGTGGAAA	AAAAAAAAA
>3479823-1	TTAACCAGAGATGAAATCAGAAA	AAAAAAAAAAA
>7178231-1	AATATAATATTAGAGTTTCACGAT	CCGAAAAAAAAAAAAA
>1916429-2	TTTTTTCTAGAATTTCC	GACAGAA
>3739585-1	CTAACGACCTTGCCTGACT	TGCTTCGACATGGCA
>2557078-2	TATGATGAAAAAGAAA	AAAAAA
>823639-5	TTTTGTTTGGAATATTGA	CTAATGCAGA
>5928311-1	GAAGCGTGAGGGCGCCACCCCGAGTGCTCCCGTAAGGGAGCTTTTC	AAAAAAAAAAAAAAAAA
>1595883-3	ATACATCAATACCAATACA	TCGATTATTA
>1891008-2	GCAGAAGGCGCAAGGGTCGATAGTTCTTCTATTAAATCTAA	GCGGGGGGGAGGCA
>6799450-1	ATTATACTACTTTCAA	AAAAAAA
>7046432-1	ATATAATGTTTATACATGATCCCCAAACGGCGGG	AAAAAAAA
>6112907-1	TCAGCAGTGACCTTTAGTATA	AAAAAAAA
>2142552-2	CTTCCTATACAGATCT	AATGAGAAAT
>5603785-1	TCTTTAATCCGTCTAAAA	AAAAAAA
>7085871-1	TAAAGGAATATTTATAAT	AGTAAG
>1952979-2	TAGTAATAGCATCAGTGA	AGAAAACGGA
>1658130-3	TTAAAAATATATAACGAATC	AAAAAA
>5150987-1	TCCCACGAATTTGAAA	AAAAAAAAA
>1204166-3	GTCACAAGCTGAAAAA	AAAATGAAAAA
>5415819-1	AAAGGCTGGCATTTCAACGTTTTA	TAAAAAGAGC
>6751408-1	TAAATCTTGCCTCCTTTTC	AAAAAAAAAAAAA
>6801679-1	ACTTCAAGAAAGGAAA	AAAAAAGAAAAAAAAA
>3144798-1	ATACATACATTTGAAAT	GAAAGGG
>2516199-2	AATTGTAAAAAACCTC	AAAAAAAAAAA
>7340125-1	TAGCCGAACTCTCCTGGAATGGAG	ATATAGG
>2992169-1	TTATTGATGAGTTGAGGGATGGC	ACATCGGAAGAGCGGTTCAGCAGGAATGCCGAGACCGATCTCG
>7549781-1	TAAAAATTCAAATTTTAAAGAGCTAGAACCAATTTAATAAA	GAAGAGGAGCTAAA
>3581418-1	AAGAAATGCTAGTTCAACTC	AAAAAAAA
>1158135-3	TCGATGGCAGACCGGTTAAAG	TTAAGGATGTCA
>4724674-1	ACAAACTCCCCCGTCAATTTCCATAGGGGTAGGAAGTCCATAAA	GCTTCCTGCCCCCACCA
>2806958-1	ACAACAGATAATAAGAAAA	AAAAAAA
>1112227-4	TACATACTAAAGTGGAACGGTATACCAATGATGA	AAAAAAA
>4415318-1	ATTCTCGTTTTATTGATTACATA	AAAAAAAA
>5411925-1	AATGAAACACTAGCTCAGTTCGA	AAAAAAAAA
>4682434-1	AACAACTCTTTTGATG	GGGGAAGATCGGCAG
>3372113-1	ATGGAAGGGAAGTAGATATACA	GGTCGAG
>6245113-1	ATCTCTCACAATATTTTAACCT	GAAAAAA
>4612107-1	ATAAAGTTAAAAGAAATTGGGGGTGTGGGGATATCCCC	AACCCCCCCACCCCAAATACAACCGCAA
>6359706-1	ATAGGTGAAAGCGGCTCTGGTAAAACTACACCCATAAGC	TGTGGGAGGGGGGCAGAA
>6928581-1	ATCGTATATTTTGCAATACCAA	AAAAAAAAAAAAAAAA
>3293251-1	ATTTATGGATCTTGTAAATGAGG	AAAAAAA
>7742204-1	ATCTATATATAACTCCCA	AAAAAAAAAA
>4310319-1	AAGCGCTAGCACCTTG	GAAAAAAAAAAA
>5035522-1	ATAATAGAACACATACCGGCA	GAACAAGAT
>4144354-1	ATTACAAACAATTTTG	AAAAAAAAAAA
>7360661-1	ACCAGGAGAGGAGTTAGCAGTAA	AAAAACA
>2844256-1	ACAAACTCCCCCGTCAATTTCCATAGGGGTAGGAAGTCCATAAA	GCTCCCTACCCCCACCA
>5185466-1	AAATCCGGCTCAAGAT	AAGAAAAAAAA
>7569903-1	ACAAACTCCCCCGTCAATTTCCATAGGGGTAGGAAGTCCATAAA	GCTACCTACCCCCACCA
>3856865-1	TTTTCGCACCATGATTACTTCGCTT	ATGAAGAAA
>7562902-1	ACCCCGGGGATAACAGGGTCGTC	AAAGGTAGA
>3442570-1	TATACGGAATCTTGTTCGCTGTA	AAAAAAAAA
>4451829-1	ATTTAATATATTTTTTA	GTAAAACAACG
>3155017-1	TTTATTTCGTAACTCCCAATC	TGAGATAAAAAAAAA
>4659996-1	ATACTCTTTAAAGCACGCGTTGG	CATAAATAAA
>5392664-1	TTTTCTCTCATAGATC	ACGAGG
>642958-5	TTCATATCTTTTACTACTTTTTTCATCAATTATG	TATTAGGTAAA
>4889181-1	TTTAATAAAAACATAGGTC	AAAAAAAAAAA
>7022325-1	ACAAAGTACATTCATAGA	TATGAGATCAGA
>5295957-1	CGGCTGGGGCGGCACTCCCGCGAAAAG	TGAAAAAA
>5417335-1	GTTTTAGAGGAGAAGGAA	AAAAAAAAAAA
>2460653-2	TCATCTCGTTTTTTATCTTCAAGTTA	AACAGACAAAAAA
>3359054-1	TAGAAACATTATCAGACATCTCACAAAGAGGAG	AGGTGTGAAGCGATCGGAAAAAT
>3700336-1	ATGATCTCTCCCAGAAATTAAA	AAAAAAAA
>1678518-2	AATGTTCTTGCCATGGTACTACCCTCTACTCCCATAACTTA	TCGGAAGAGCG
>2584065-2	ATTACAGTAGCGAGGAAACCGGATAGAAACTTTTTCTCACTTAACCTTAAA	AAAAGAAAGAGGGAG
>3504696-1	ATCTTCAAGTTATATTCTTCGTCATAA	AAAAAAAA
>5081942-1	GTATTCTGTTTTTTATCAT	CATCAAAGATAGAGA
>5355980-1	TTATCTTAATATCTATGCAGAGAAACT-CATAAATAGGGGTAA	AAAAAAAAAA
>2965707-1	ATGGTTCCGAATATAGATAA	CAAAAGAAAAA
>1136400-4	AAACTACACGCCATTTCCAAACTCTCGAGTATATTTCCACCCAATTTA	ACAGTCGAAGTGGA
>3409198-1	GTCGGAGATAACTGGAA	AAAAAAA
>6248314-1	ATATAAAGAATCTAAATCGTATTGA	GCCCTCTTTATAT
>2915658-1	TTAATCAAAAGTATTTT	AAAAAAA
>2997064-1	TGAGCCGGGAGTTGGTTTGA	GGGGAAG
>2573766-2	TTTTGCCAATTCACTAATTTCCAT	AAGTGGGG
>3818639-1	TATTGGAAAAGAAGGA	AAAAAAA
>2599141-2	TCATCTTTATCGCCAT	ACTGGTTAAC
>4692400-1	CTAGAGAACCTTCTTTAACCA	AAAAGTAG
>4203881-1	CACCGAATCTAAAGGCAG	GCGTTCA
>2713193-2	TTTATGACGACTCTCAGATA	AAAAAGAAAA
>3127656-1	ATCCCGTCCCCCGCAC	CATGAGAT
>1651741-3	TTAAAAGCAGTAAGATAGATGAA	AAAAAAA
>7635147-1	TATTATTTCTTTTATCCTTC	TGAGATC
>1569335-3	TTATGTGTTATTATAGTC	GGCGAA
>3731569-1	TAGAACACATTAAGGAATGGTTTAAGGCAATATGGGA	AAAAAAAAAAAAAAAATGAAA
>965726-4	ATTAAATCATTACCTAAAAATGTATT	GAAAAAAAATAAAC
>3626616-1	GTTACAAACTCCCCCGTCAATTTCCATAGGGGTAGGAAGTCCATAAA	GCTTCCTAACCCCACTGGA
>5058753-1	ATTTAAGCTATTGTCAGTTCAAGGGGATACAGAATT-GCGTCAA	AAAAAAAACAAAA
>1958516-2	ATTCGATAAGTACCTGTAA	GGGGGGAA
>5966263-1	TTATCTTAACCTTATC	AAGCAAAGTAA
>1261406-3	AATCGCACCATATCAATCTCT	AAAAAAAA
>2965753-1	CGAACGCTCGTGTCCCCCCACGTGGGGGCCGGG	AGTAGAA
>4677365-1	ATGAACAACAAACCAGTAGGTTATAGTGTAATTTCA	AAAAAAAAAAA
>1837558-2	ATTTAAATGAGAATAGTAGGAAATTTG	AAAAAAAAAAAA
>4787370-1	TTCCTTTTCTC-TTTTTTATTATTTAA	CAGAAAAGAA
>5062350-1	TTAGAATTTTGAAGATACTA	AAAAAAA
>7233279-1	ATGAGGTGACAAGTTTGGGAGCTATAGAAATGATGTATGAAAAA	AAAAAAAAAAAAAAATGAAAAC
>5798245-1	CTTATTTACGAACCATTAGCCCTAGTTAATTCG	GAAAAAAAAAAAA
>2903786-1	ACCTTTACATAATCAAGAC	TGTGTTCT
>4809570-1	ATAGCTTTAATAAGAACGCAA	AAAAAAAAAAAAA
>3769131-1	ATTTAACCTCTCTAGT	CAAAAAAA
>6826010-1	TTATTGATTACATATA	AAAAAAAGAAATGGTAAAAAAAAAAAA
>1831205-2	AAATGCGTCAATATTATTCATTGCA	AAAAAAAAAA
>6811611-1	CCTATACAGATCTCCGC	GAAGGGAAC
>2951173-1	ACAAATCCTTCCAACAGA	AAAAAAAAAAAAAAA
>3633718-1	ATGGAGAAAGAGGCAGAAAAA	AAAAAAA
>3009286-1	ATCCCGGCGGGCCCGC	CAAAAAAAA
>4178004-1	AAGTAAGAAAGAAGAAGTAAAGGAACCTTCCAGTT	AAAAAAA
>7635423-1	TTGAATTTGAGGGGAAAGCGAAAA	AAAAAAA
>1263604-3	ACTCATCATATTCTAATCTA	AAAAAAA
>4003405-1	ATTTTTCGTACGTTTCAA	GGGAG
>854705-4	ATTTCAAGTTAAAAGGTT	GGTCTGATGCAGT
>1993882-2	TACCCAAGTACTCTACC	CAAGGGGA
>4166883-1	ATATCTAAATAGTTTTCTCTAGCTAA	AAAAAAAAAA
>730098-5	CCCCCGCACTGTTTTTAAACTCAAT	AGTAGAAAA
>2148467-2	TTGATCTTGGTTGCAACATTCT	AGATGTAAGA
>6429946-1	ATTAGATTCTGATGAAAGG	GAGAACG
>1579342-3	AAGAATGATGTCAACAAAGAAATTG	GGAAGGAAAAGCAGAA
>6539548-1	TTGAATTCTTCCTAAAATGGTTTGA	AGAAAAAAAAAAA
>3321538-1	TCTTAGCCTAGCTCAAA	GAAAAAAGACA
>3981729-1	TATTCTTTCTAGTCGA	TCCAGACATGTTAGGAAAAAAA
>3316587-1	GGTTCCAAAGCAACGTTGTTCTGGAACTAATTTCGATGTA	CAGGAGGAGGGAAAAAAAAAAAA
>4837024-1	TCGTGTATTAGTAGATA	AAAAAAAAAAA
>4112661-1	ATCCCGGCCGGTCCAC	CAAAAAAAAAA
>1168615-3	TCATCTATATTATTTGT	AAAAAAAAA
>5361750-1	ATAATTTGAATCCACC	CAAAAGAG
>5950715-1	TAGCAACTTAAGTGAC	AAAAAAAA
>5501625-1	TAAATGATGAGCTTGACCACTTATGAAGCTAGATGATATAATAAA	AAAAAAAAAAA
>6647590-1	TAAATGATGTTATGGCTAGGCACTGATAATAT	AAAAAAAAA
>6249268-1	TTGATGATGCACTAGAT	CATAGGA
>7480231-1	TTATCTCTGTGCTTTCCTTTTAAACCACCGGTAA	AAAGATAA
>4300491-1	TTTCCACGTTAATTATATTCGAACAACTTAAG	AAAAAAAAAAAAAAAAAAAA
>3543316-1	ATTTGTCCCAGACTCTCAAAATTTTCT	AAAAAAAAAAA
>6278229-1	CTTTCAATACCCTATACGATTAT	AAAAAGAGC
>3707873-1	AATGAGTTTCGTTCGGGGTC	TCCCCCGTCAA
>7010987-1	ATACCATACCATCCTAAAGCTA	AGAAAAGAT
>6413939-1	ACCTTGAACTTAAGGCTA	AGGAGA
>4674579-1	GTTAATATCAATATCTC	GAGAGTGGGGCCGAGGAAA
>7526274-1	TTTTCTTAATACAAAACC	AGAAAAAAAAAAAA
>1034577-4	TCTATGACCTCACTTCACTGAGTGAGGTTGTAGAGGGCTTTCTCTTCAATTGTTATG	TAAAAAAAA
>7110675-1	ATTATACCCACTAAGCTAC	AGGCGA
>4791149-1	ATAGTCACAAACTCCCCCGTCAATTTCCATAGGGGTAGGAAGTCCATAAA	CCTTCCTACCCCCACC
>4033995-1	AAAGAATATAAAAACC	GAGTGGAAAAAAAAAA
>7681407-1	AACTGATAAGTATGATGAAGA	TGTTCAAATAT
>5728404-1	TAGAAGTTAAATTAAAAGA	AAAAAAAAAAA
>7827425-1	ATGGAAGAAAAAAATAATGGAAG	AAAAAAAA
>6526364-1	ACAAACTCCCCCGTCAATTTCCATAGGGGTAGGAAGTCCATAAA	GCTTCCCACCCCCACC
>5832892-1	ACTGTAGATCCTAAAACTGGA	TGTGCTTGGAAGAGCGGTTCAGCAGGAATGCCGAGTCCGCTCTCG
>4841529-1	AAAAATTCTTCCTATCACATGAGAAA	AACAAAAAAGG
>7245939-1	ATCCTTTTGATAAGCTTAACGC	AAAAAAAA
>3879043-1	TTCGTCATCCTCACTTA	AAAAAAAAAAAA
>5373974-1	TCATCTGTCTACATAGGTG	AAAAAAAAAAAAA
>2765860-2	TCTAGTTTAGCAGTAGGACTTTACAGTACTTTAGGGGCTTCTGATCCATT	AAAAAAAAA
>4596651-1	TTCAACACCTAACTCCT-CCCTATT	AAAAAAAAAAAAA
>4211361-1	ACTGCGAGGGACCTACTGCCTCTCTGAGGCACACG	AAAAAAAAAA
>4885595-1	TAGTTACAGGTGGTGCTGG	AAAAAAAA
>5110326-1	CTCCGAACTCGTAGGCGC	GTGAGAAAAAAA
>6658205-1	TTATGAGAGTTACAGACGGACTTTTCG	AAAAAAAA
>2596900-2	AACTAGGGGATTGGTAA	TCATGGTCTTTAC
>3357747-1	AATCCCGTCCCCCGCAC	CAAAAAAAA
>5064013-1	ATTGATTTCCTTTTTTTATAC	AAAAAAAAAAAAAA
>5574202-1	TTATACTACATTTCAGCCATATAA	AAAAAAA
>4908287-1	ATGATATAATAAGTGATATCTTGGAG	AAAAAAA
>1101118-4	TCATGAATTTGTATCCAATCCTCAGCCCTTGG	AAAACGAGAAT
>4048080-1	ATTTAAAAGGGAAAAACTATTAT	AAAAAAA
>5087322-1	TTGGTGGGAGTAATTATA	AGCGTGAA
>4889780-1	AAGGATTAGGAGGTAAT	GATTCTGAAC
>3725786-1	GAATTGGCGGGGGAGCACCACAAGGGGTGGAACCTGCGGCTCAATTG	AAAAAAAAA
>3747571-1	ATTAATCTGTTACAATACATTGC	AAAAAAAA
>3577936-1	ACGGTAGACCCAAAATCAC	AAAAAAAA
>7387394-1	CTACCATTATGTTATAATAATACGGACTTCCTAG	AAAAAAAAAAAAAAAAA
>2481533-2	TTTTTTTAATACAATCT	CAAAAG
>4901066-1	GTGGGATATATCAGATGTAAAAGTTATAATTCCCA	AAAAAA
>7363227-1	TCAGCTCCGTTTTGGATAA	AAAAAAAAAAAAA
>1943825-2	ACATCAACTCTTATATGCATT	CAGGTAAT
>5361653-1	TAGTGGATATGCGGTTCA	AAAAAAAAAA
>6931110-1	CTAGAAATAGCTATAC	AAAAAAA
>5065415-1	TTTACGGTAGACCCAAAATCATTTCACAAAAAATAA	AAAAAAAAAAAA
>6258568-1	ATAAGTAATAATGAAAGCA	AAAAAAAA
>2159559-2	TTCAAGTTAAGATACAAA	AAAAAAAAAA
>3492842-1	TTATAAACCGTCTTTTTTTA	AAAAAAAAAA
>3847244-1	AACCCAGCTTACTTTCC	GAAGGAGGA
>2117820-2	ACCCCGGGGATAACAGGGTCGTC	AAAAAAAAA
>2118118-2	ATTGCTCGAAATAAGATTC	AAAAAAAAAA
>4587508-1	ACTGCTGCGGAGAACTTGTCCGG	AAAAAAA
>5117773-1	ATACAATAAATCATGATA	AAAAAAAAAAAA
>6645662-1	TTTTCTTAGAGGACTTA	AAAAAAAAAAA
>6460676-1	TCTCAACATTCTCATGGTCTC	TGTGCTTGGAAGAGCGGTTCAGCAGGAATGCCGAGTCCGCTCTCG
>7750014-1	ATGGATCTTGTAAATGA	AAAAAA
>2330524-2	TTTCATTTTTCTGTAAAGTACTTCTG	AAAAAAAA
>3738942-1	ACTGTTCAGGTAGTTGTTTCGCAAGTTTCGTTCAAGGGTC	AAAAAA
>416633-7	ACTCTCCCTAAGGGCTCGATGAAGCTGGCTTAGGGCCGAAA	TCCTAAGTCAGCTGATGGTCGTAT
>1741212-2	TCCTAATAACGTATCT	AAAAAAAA
>5965642-1	ACAAACTCCCCCGTCAA-TTCCATAGGGGTAGGAAGTCCATAAA	GCTTCCTACCCCCGCC
>6357448-1	TCTTTACAAAGAATAAGCCT	TGGAGTAAAAT
>2239548-2	TGTTTCCCTCGACTAGCCCCAATGA	AAAAAAAA
>6971965-1	ATATAATTCACAGTTGGCTTTTCATCCTCCTTCATCTACTTTCCTTTTAG	AAAAAAAAAAAAA
>4244723-1	TCTTTATCCTAACGTA	TTCTACCTCATTA
>5960152-1	ACCATGAACCTATAGCCTTA	AAAAAAAAAAA
>1309579-3	ACTACAATAATTGGTTCGCGGTCTATGCATTTTGGTTA	AAAAAAAAAAAA
>5099141-1	ATGGACTACTGGAATTATAAGCGGGACCTATATGTTCTTCACA	AAAAAAAAAAAAA
>6260507-1	ATGACTCTTTTTTAAAA-AAACT	AAAGCAAAG
>213130-9	ACCCCGGGGATAACAGGGTCGTC	AGAAAGAATGAAAAGCGATGTAAGGGGGGGCAGAGGCAAGCCG
>1713759-2	ATGATACTGTACAACTAGCTAATCACG	AAAAAAAAA
>3578209-1	TTCTTTTCCTCTTTCTCCGGC	AAAGTAGGCAA
>7822469-1	TCAACAAGCTTAGTGGTCA	AAAAAAAAA
>6998601-1	TTCATGTAGCGTATAT	AAAAAAAATAAAAAAGAAAGGAAAAAAAAAAAAAAAA
>5240623-1	ACATCCACAAGGCGAA	AAAAAAAA
>7081772-1	TTAGATGATGTGTGAA	AAAAAA
>5949744-1	TTTCCAGAATCATCTCAAATACCAGAAAATACA	AAAAAAAAAAAAA
>2342349-2	TAGAAGTGTCAATGGACTGT	AGAGAAAAAAAAAAAA
>2503989-2	ACGCCACGGGTAAACACCAGTACG	AAAGAAAAAAAAA
>7253719-1	ATATGGGGTCCGTCAGCTA	AAAAAAAAA
>5908167-1	ATAGAAAACGAGATGCCCG	AAAAAAAAAAAAA
>7599943-1	ATCATCTCAAATACCAGAAAATACA	AAAAAAAAAA
>4825095-1	ATCTCCAATTCAGCGG	AAAGGGAGAAGGAAGCGCAAGAGAGCGTAG
>5250318-1	ATGTCGGCTCTTCCCACCCTGGGGGTGCAGCTGCCCCCAAGGGTAGGGC	CCAAAAAAAAAAA
>5042370-1	ACGATTTGTATAGAGATAAAGTAT	AAAAAAAAAA
>3354290-1	ATTTCCTCTAATATCTTATC	AAAAAAAAA
>5042770-1	TTATCCGTTCTCAATGCAGA	AAAAAAAA
>1854153-2	ATTTACTGCTTACTACCTAGC	AAAAAAAAAA
>4213601-1	ATAATATTTTTTCATTAACTTTGA	AAGGGAA
>586106-6	TACCCCGGGGATAACAGGGTCGTC	AAAAAAAAA
>3278671-1	ATGGGATGGGGAGATAGAATACCAATTGGCATAT	ATCAAAAAA
>301621-8	TTCACACCATCCGATGTATGTC	AGGAAGAGA
>7671771-1	TTCAAAACC--TATACCGTTTGCTAAG	AAAAAAAAA
>2903513-1	TTAAGCCCAAACGTATCG	CAAAAAA
>6246966-1	ATGATGTTCTCTCAGTGA	AAAAAAAAA
>6940184-1	TATTCGGGCTTCAAGCCCAACT	ACCTCCA
>6100141-1	TCCATAGGGGTAGGAAGTCCATAAA	GCTTCCTACACCCACC
>6017168-1	TTCATTAATGCGACATATACCGAACCATTAATG	AAAAAAAAAAAAAAAAA
>4824545-1	TCTGGAGAAAAGTTCG	CCCTCGCC
>4966514-1	TTAGGGCATGCTAAGGCGATCTTCGAG	GGATAAA
>4993895-1	ACGTGCTAAGGAATACA	AAAAAAAAAAA
>6067444-1	ATTGTAGAATATCCGATACG	AAAAAAAAAAAAA
>1333935-3	ACCAGGCAGAAAGACTTCATCAACTCCCA	CTCCGGAGTC
>7728432-1	TAGCCAAATGCCTTGCCGG	AAGAAAG
>5518758-1	GTATGGTTTGCATAACGGAG	AAAAAAAAAAA
>6529917-1	ATGGACTATTCCTCCTCGGAATGTGAAGTG	AAAAAAAAAAAA
>6952197-1	ATCATACCTTAACGAA	CAAGAGA
>2209129-2	ATGTTCAAGTCCGCCCT	AAAAAAAACAA
>6251332-1	TAATTAAAAGAATGAAATAATTAGGA	AAAAAAAAAA
>3797140-1	TCTTCTCATTAAAATAG	AAAAAAA
>965427-4	TTTAATATGCATGAAAA	TGCGCAGGAAT
>4481070-1	TTACAACCATTATGATG	AAAGAAAAA
>3865033-1	ATATGTGGAAAGAAAA	AAAAAAAA
>2517335-2	GAAAAGAATAAAGTAAAA	AAAACAAA
>2556501-2	TCATGAAATCTTATGAA	GAAAAAGAAAAGA
>4895759-1	ATTATAGATTTAGCTGAAGCATTATCACTCTCGTCGACTGCAA	AAAAAAAAAAAAAAAAAA
>6673057-1	TGTATAGTATAAGGAA	AAAAAAAAAAAA
>5156363-1	TATTCGGGCTTCAAGCCCAACTTCC	AATCTCCTCC
>4625523-1	CTCATACACACTCACCCTC	GAAGATAAAA
>3312277-1	CTGAAGGCCGGGGGTAACTCTGACCCTCTTAAGGTAGCCAAATGCCTTGCCGGG	AAACAAAAAAAA
>4405384-1	ATGTGGTATATAATGA	ACGAAAAATGAAAAAATAAAATAAGATGAAAAA
>3893687-1	AAGAAGAAGCTAAAAACTCA	AAAAAAA
>4093734-1	TTATAAAAGAGAAAAA	AAAAAAAAA
[truncated: 38,860 more rows]

## Sheet: BC5
Fasta header	5‘ side of read	3‘ side of read
>6170700-1	TTTTTCAGCAAGCATTTCGGATCCTACTAA	AATCAAGGC
>5059541-1	TTTCTCTTGCTAAAAGGCCTAA	AAAAAAAAAA
>2942640-1	TTAAGGCCCCAAAATGC	AAAAAAAAAAAAA
>2741024-2	GAAAAACTAGAGGAAT	AAGAAAGCAAGCCAT
>4043312-1	ATATTTTTTAAGATAA	GGGGAAAAAAA
>6246735-1	GTGGCGAAATGCCCGGGG	AAAGGAAA
>2038518-2	TAATCAGAAAAGCATTATTGT	AAAAAAA
>2045326-2	ATCGATGAAAAAGGATATGAAGCGGTTC	ATATCAACTTT
>1145328-4	ACGTAGGGTACTTCTACAATGAAATA	AAAAAAAA
>3809031-1	TGTTCTTGTTTCTTTTCCT	AGACCGGAAGAGCGGTTCAGCAGGAATGCCGAGACCGATCTCGTA
>5562616-1	CCGGCGGCAAGTCGGTGGGAATG	AAAAAAAAAA
>3587650-1	GTTATATAATCTTTTT	AAAAAAA
>3843380-1	TTGATCTTCATCCAAAGGA	TGAAAAAA
>7402368-1	TTCAACTAATTTAACG	AAAAAAAAAAAA
>4021186-1	TCCGGCGCGCATGAATGGATCAA	AAAAAAAAAA
>3476788-1	ACTACCTTCTCTGTTCCCTTCTGGAAACATGTTTGAAA	AAAAAAAAAAAAAAAAA
>2411797-2	ACTAATATTTCTAGACAAGAA	AAAAAAAAA
>6479721-1	ATTTCCATAGGGGTAGGAAGTCCATAAA	GCTTACTACCCCCAC
>4054114-1	AAATTGGGGGTGTGGGGATATCCCCCACAACGGACCCGCCGG	AAAAAAAAA
>3332450-1	GTTACAAACTCCCCCGTCAA	AACGAA
>6310385-1	AAAAAAAAAAAAAAAAAAAAA	AAAAAAAAAAAAAAAAAAAAAAAAAAAAAAAAAAAAAAAAAAAAA
>3922451-1	ACAGAGAGTGAAAAACAGGAA	AAAAAAA
>6930749-1	ATTACAAAAAATCCTCTCTAAAAAAACAACTCAAATAC	AAAAAAAAAA
>5141199-1	TCATCATAACTACGAA	AAAAAAAAAA
>3102651-1	TAAAAACTTTTAAAAA	AAAAAAA
>7720174-1	TCCAAACAAGTTATACCAGGATA	AAAAAAAAAA
>4216863-1	AACATCCTCCTCGTCT	CGAAAAAAA
>4761214-1	AAAAGAAAGGGAAAACTCTCAAG	ATCGGAAGAGCGGTTCAGCAGGAATGCCGAGACCGACCTCGTA
>895285-4	GTAAAGGAAAAAAAAA	TAGATCGGAAGA
>3923952-1	TGTCGGCTCTTCCCACCCTGGGGGTGCAGCTGCCCCCAAGGGTAGGGCTG	AAAGATCGGAAGAGCG
>6150848-1	ATACAGACCGGGATATCTGCAATAGA	AAAAAAAAAAAAAAAA
>2778877-1	TCGGCTGGGGCGGCACTCCCGCGAAAA	TGTGATCGGAAG
>2028083-2	ATTTGGAGATGAATTCGACCTAA	AAAAAAA
>2405644-2	TTTACGTAATGGGTGAT	AAAAAAAA
>7204648-1	TTTCCAGAAGAGTGGC	AAAAAAAAAAAA
>3835499-1	TTAACCAACTAAAGGGAGGCAA	AAAAAAAAAA
>2225943-2	GTAAACCCTCTAAGAAAAAAGAGCTCA	AAAAAAAAAA
>6995596-1	TTGCTGGAAGCATATTAGCGAGAAAGGGCAA	AAAAAAAAA
>4161903-1	TCCTTAGACAAGTAAATGAT	AAAAAAA
>2242790-2	ACACCTTTAACATATC	AAAAAAAAA
>6437781-1	TCAAGAGGATTAGATA	AAAAAAA
>7776367-1	GTATCATTATAAACTACTGGAA	AAAAAAAAAAAAAA
>5032441-1	TTGAAAGCTCAGCAGA	AATGGG
>5351903-1	ATAGTTTTCTCTAGCTAAGTTAAATAATAATGCGTA	GTGGGAGAAGGAGAGTAAC
>7146881-1	ACCCCGGGGATAACAGGGTCGTC	AAAAAAA
>837675-5	AACCAACTAAAGGGAGGCAAGTAAT	AAAAAAAAA
>6335446-1	TGAAGATAAGGGACAAA	AAAAAAAAAA
>4233987-1	AAAAGTAAGCAGAAGTTACGCCACGGGTAAACA	AAAAAAAAAAAAAAAAAAAA
>5734217-1	ACAAAACACTACTGCGACTCCAAGTAA	AAAAAAAAA
>6160073-1	TTAAAAAAAAAAAAAAAAAAAAAAA	AAAAAA
>2772940-2	TTGGAGAAACCCGGAAAGGTATATAGAGACCTACTGG	AAAAAAAAAAA
>3063189-1	TAGTTCCTTCTTCATTAAAAAACGATAAGAAA	AAAAAAAAAAA
>5403192-1	TAGAAGAAAACAAACAAATAAT	AAAAAAAAAAAAAAA
>1444197-3	ACCATCCCCTGGTTCGGGGGTGG	AAAAAAAAAA
>3551399-1	TCGATTATGTACAAGAAACC	AAAAAAAAAAA
>1751836-2	TCCTCACATCCGTTCACGGGTGTGGGTTGGGGTTATTCCGCTAATGGGGCGGA	ATAACCCCAACCC
>3170382-1	AAAGAGAAAATGAGACGTGGTTTATCCACAACCACAATAATA	AAAAAAAAAAA
>7209645-1	AAGGGAATCAATAGATCTA	AAAAAAAA
>7603188-1	ATTATTAAAGGAAGCCGGTGTTAGTGAACCATCTG	AAAAAAAAAA
>4759942-1	TTGCTAAACTGTATTTAGAAGATCCCGATAAGGCAA	AAAAAAAAAAAAA
>2141293-2	ACGGTAAGGGGCTATGATTTTAG	AAAAAAAAA
>5997404-1	ATTATTAAACCTATTATGGAGATGATTATG	AAAAAAAAAAAAAAAAAAAAAAAAAAAAA
>5998594-1	ATGAGTAAGGCTATACTGAAGAG	AAAAAAA
>2271085-2	TCTCTAAATATGGAAG	GTGGAAAAAAAAAA
>6222485-1	TAATAGAAGCTAATAA	AAAAAAAA
>4979498-1	CTCCCCGAACGGAAACAT	AAAAAAAAA
>5367868-1	TACTAGTGATTGCTGCTATAGTTGTAGCAGTTTTGCTAG	ATCGGAAGAGCGGTTCAGCAAGAATGC
>5926160-1	TAGATGATGTGTGAACCCCGGAC	CTTGGGGTGGGA
>7547099-1	ATCCCGGCGGGCCCGC	CAAAAAAAAAAA
>4837295-1	ACAAACTCCCCCGTCAATTTCCATAGGGGTAGGAAGTCCATAAA	GCTTCCTACACCCACCA
>4023245-1	ATTAAGAAAGGAACGCCA	AAAAAAAAAA
>2807987-1	TTAACGATCTCGAATCCTGG	AAAAAAAAAA
>3391486-1	TTTTAGATCTCTATTATA	GAGAAAA
>4191260-1	ATGGGGAATCTCTAAATTACACC	AAAAAAAAAA
>2161936-2	GTGGAATATAAGAAAC	AAAAAAAAAAAA
>6497602-1	TAAAGGCCCAGTTGAA	AAAAAAAAAA
>1073087-4	ACCTATCATTTCAATTAAG	GGAGAAAAA
>5866752-1	TTTTCACCAATATGTATAAGC	GTGAAAAAAAAAGAAAA
>7339436-1	TTCACTACCTAGATCTCGGAATAAAAGAA	AAAAAAAAA
>2338407-2	TCATGGTAAAAGCACA	AAAGCGAAAA
>4562723-1	GTTTAACATAACTGGTAA	AAAAAAA
>5985097-1	ACCATCTACTGAAATAATAGAAACA	AGATCGGAAGAGCGGTTCAGCAGGAATGCCGAGACCGATC
>1980694-2	TTTAGTCTCTTTTTTAG	TGAGAAAA
>5051754-1	ATAGACGAAGAGATAGACAAGCTA	AAAAAAAAAA
>2208932-2	ACAGCCAATCTATCTTATCTTG	AAAAAAAAA
>3534088-1	AAACGATTTGTATAGAGATAAAGTAT	AAAAAAAAAAA
>643185-5	GTGCAATAAAGGAAGACA	AAAAAAAA
>6815337-1	ACAGCTAATCATTGAG	AAAAAAAA
>5183032-1	ACTTCAATTACTGTAGAACTAAATGGTATGAA	AAAAAAAA
>2690043-2	ATTATGCTCTCATTTTTAAATGT	GAAAAAA
>2929104-1	CTTACCATAAAAAGATACAA	AAAAAAAAAA
>7478448-1	TTGTACGAGGAATTCAA	AAAAAAAAA
>4076073-1	AACCGGCCGAAGCCCCACTGAAGGCCGGGGGTAAC	AGATCGGAAGAGCGGTTCAGCAGGAATGCCG
>3760205-1	AAATTACGCGCCTAAATTACTAGATTTA	AAAAAAAAAA
>6857199-1	TCGTGTGGATTTTGGCAATCCCATCTTATCTTAGCTA	AAAAAAAAAAAAA
>4865638-1	ATTTTATGCCTACAAAAGCTAGAATTCGA	AAAAAAAAAAAAAAAAAAAAAAAA
>3156509-1	AACAATCTGCGGTGAATACGTCCCTGCTCCTTGCA	AAAAAAAAAAAA
>5678294-1	TTGGTGAAAGCCGGGTCCAACCGGCCGAAGCCCCACTGAAGGC	AAAAAAAAAAAAAAAATGAGAAC
>2904556-1	ATTACCGGTAGTGGGA	GAGTGAG
>1848313-2	ATAAAAACTGACTTACCTGATTTAATAAGAA	AAAAAAA
>6608780-1	GTCACTGGCGTGAGGCTAG	TCGGAAGAGCGGTTCAGCAGGAATGCCGAGACCGATATCGTATGCCG
>2950869-1	ATGGCCCATGTCAATAAGCAGAAAAAAAA	AAAAAAAAAA
>4353440-1	GTGGATCGATGCACATTTTTGAT	AAAAAAAAAA
>5151638-1	TTAATCAATACATGAATGA	AAAAAAAAAAAA
>3397493-1	TAGGAACAGCCCAAATTCTGGCTATGGCCCCAG	AAAAAAAA
>3606116-1	ATGCCACCACACGCCGGTTTTGGAATGGGATTAGCAAGAGTAA	AAAAAAAAAAAAAAAAAAAA
>3369298-1	ATTTCGTTATAAATACTTTTGAGAAATTACCCTCTTT	AAAAAAAAAAA
>6961980-1	TTGGGGACTTCACCCAATCCCAGGT	AGATCGGAAGAGCGGTTCAGCAGGAATGCCGAGACATCTCG
>2509752-2	ACCTACCCGTAGGGGTGGGGACAGCGTCAGGTG	AGAAGAAGAAG
>1275395-3	TTCTTGTTCATCTCGTC	AAAAAAA
>979655-4	AATGATTTTTTACGTA	AAAAAAA
>3515648-1	ATCACACCTCATGAACTATTGAGTTTCG	AAAAAAAAAAAAA
>3991124-1	AGTAATAACAACCTAA	AAAAAAA
>5364675-1	ATTACGAATATAAACAAC	AAAAAAAAA
>2761553-2	CATATTTGTTGAAGAAA	AAAAAAAAA
>1716849-2	ATAAAGTGGAGAACCTAGGAACTTTTGGGAA	AAAAAAA
>3062293-1	TTTCACGTAAATGTAAA	AAAAAAAA
>4002428-1	TAAAGATGAGCATAACGTACACGACC	AAAAAAAAAAAA
>4390946-1	ACAAACTCCCCCGTCAATTTCCATAGGGGTAGGAAGTCCATAAA	GCTTCCTACCCACACC
>847462-4	ACTCTGGTTGGCGATCCG	AAAAAAAAA
>6974832-1	AAAAATGAAGATCCTGCGCAGGGCTGAT	AACCCTGCCGCAGA
>6110785-1	ACCCCGGGGATAACAGGGTCGTC	AAAAGAAA
>5331636-1	ACAGTCCCGCAACTCCCCACACCGAGAGAAGACCC	AAAAAAAAAAAAAAA
>7638034-1	CAAAAAAAAAAAAAAAAAAAAA	AAAAAAAAAAAAAAAAAAAAAAAAAAAAAAAAAAAAAAA
>2237482-2	ATCCTTTATGAATCTCAA	AAAAAAAAA
>5033726-1	GCAGAACATGAGCCAGAACAAGGTG	AAAAAAAA
>6688236-1	ATGAGGTACCAGTGAA	AAAAAAAA
>4302760-1	ATCCCGGCGGGCCCGCGCA	AAAAAAAAAA
>4099995-1	ATTACGAATATAAACAAC	AAAAAAAA
>7658787-1	ACTAAGGGAGAGATAGGGAAAACTACATTATTAATTGACG	AAAAAAAAAAAAAA
>7060828-1	TAAATCAGCTGTTCGA	AAAAAAAA
>2517318-2	ATCGGGAATCTATATAGTACCACCCTCGATA	AAAAAAAAAAA
>2301486-2	ACAAGAACCCCGTAAGGGGTAGGGATAGAATCCCTGG	AAAAAAAAAA
>3138416-1	CTTAAAGGAATTGGCGGGGGAGCACCACAAGGGGT	AAAAAAAAAAAAAAAA
>4122758-1	TCATCTATTCCTACTAGCCCC	GAAAACCGAAAAAAAAGAGCGG
>4274006-1	TTCTGAGCACCCTATCAGCCGGGCGCTCCACCAAGCT	GCGGGGGTGCCAGAGCTAGGTCAAAGG
>6786728-1	AATAAGAGCTAGCCAAGATGAGATTAACAAGA	AAAAAAAAAA
>3421967-1	ATGTTTAATGGACAAATGAA	GATCGGAAGAGCGGTTCAGCAGGAATGCCGAGACCGATCTCGTA
>4639502-1	ACAAACTCCCCCGTCAATTTCCATAGGGGTAGGAAGTCCATAAA	GCTGCCTACCCCCACCA
>3140405-1	TTTTATAAAAAGTTTTTTG-TCCC	AGAGTCCAG
>4517811-1	ATTTAAAAGGGAAAAA	AAAAAAA
>6067227-1	AAGAGAGAATACGATAAGGACGCAGAAATAATGATAACAACAAAA	AAAAAAAAAAAAAAGAAAAAA
>4033302-1	ATGCTTTAAATAAGCAGGAA	AAAAAAAAAAAAAA
>7502500-1	ATAAAAAAGAGTGTTA	GAGGGGA
>3453359-1	CTGCATCTAAAATAGCAGATCCACAAGTCAGAAACATAGGAA	AAAAAAAAAAAA
>4605915-1	TTGTACCAGTAGTTGCACCTGCAGGCGA	AAAAAAAAAAA
>7664816-1	TTAGTATAAGAATAGATGAG	GAAAGGG
>2844332-1	TCAACACAAGAAGCAAAAAA	AAAAAAAA
>2884535-1	GGATCTGCCACCCTCGACGACTCGCG	AAAAAAAAAAA
>7133291-1	AAGGGACTGAGAAGAGAT	AAAAAAAAAAAAAA
>3825195-1	TTAACGTTTGTCTCCTCAGTG	AAAAAGAAAAAAAAAA
>3777360-1	ACCCTGAATCAATTGGGAGAGGAA	AAAAAAAAA
>5647517-1	ACGCCCTTTTTTAGATAA	GAAGATGCGGGGAGGGTGAAGGGGGGCAA
>2689428-2	TTAGACCGTCGCGAGACAGGTCGGACTCTAAGGGTGGG	AAAAAAAAAAAAA
>3570810-1	ACAAAAAATCTCGTAACCCTCGCACATAAGCTT	AAAAAAAAAAAA
>6095417-1	ATAAATCCGTATCCACTCCTTGCCCTCC	AAAGGGGGGGGGGTAAGGGCCG
>5527541-1	ATATCGGTAATCGTAAT	AAAAAAAAAAAA
>4242329-1	ATGTGATATGAATAATCACTTTTTAATGCCCGATATACCCCC	AAAAAAAAAAAATTAGCCCGGAAG
>3717402-1	AAAAAGGATAAGGAAC	AAAAAAAA
>3227626-1	GTGACACAAGTAGGAA	AAAAAAA
>6862158-1	CTTAAAGGAATTGGCGGG	AAAAAAAAAA
>4484484-1	ATATTATTTCAAAAATTTT	AAAAAAAA
>3150843-1	ATTTCAAATGATCTAAA	AAAAAAAA
>5541906-1	TTTCCATAATGTAGGTGTTGAAGAGGC	CAAAAAGGCAGGAGGAA
>2871558-1	ATTGAAAAGGTCAAAAAAAT	AAAAAAAAAAA
>5977973-1	GTTGGATAATCTCTTATAGAA	AAAAAAAAAAAA
>5658588-1	TATGGGGAAAACAAAA	AAAAAAAA
>6085540-1	ATATCTAAATGTGCCTATTGCCTATGCTTC	CGAAAAAAAAAAA
>5692682-1	ATGTGTTGACGCAAACTCCGCGAATAGATCGA	AAAAAAAAAA
>5298499-1	AAAGCGAGGGACTCCATAACTCCGTTATGCAAACCATGATATTAC	TAGATCGGAAGAGCGGTTCAG
>3236351-1	TTTACGGATTGCTCTA	AAAAAAAA
>368475-7	ATCACACTACTAAATCCCATCGCAAGTGCAGCATATTCCGG	AAAAAAAA
>6777165-1	AATGAGTTCCCACCACTAGGCAGATTCGCGATGAGGGATATGGG	AAAAAAAAAAA
>2406248-2	TCCATAGGGGTAGGAAGTCCATAAA	GCTTCCTACCCCT
>4871294-1	CCCCGTCAATTTCCATAGGGGTAGGAAGTCCATAAA	GCTTCCTCCCCCCACC
>3535801-1	ATTGAGGAGTATAGCTCTACTATCGTGGTCAACCCAGG	AAAAAAAAAAAAAA
>5554638-1	AAGGCTGCACATTTAAAGAAG-ATCGGAA	GAGCGGTTCAGCAGGAATGCCGAGACCGATCTCGTA
>1253434-3	GTATCAGGAATGACCACCATAAGTGCTGGTGTAAATACATA	AAAAAAAAAAAAAAA
>4186213-1	CTAATTAATACGGTAG	AAAAAAAAAAA
>6149794-1	TTAGCCCAGTTAGTGATGGCGGGG	AAAAAAAAAAAAA
>5290377-1	TCTTTTTGATTTTTCTAA	AAAAAAAAAA
>3577168-1	TCATAAGGAACTTGGCT	AACAAAAAAAAAAA
>2568469-2	ATTATCTAGTAGTCAAGGGAATAG	ATCGGAAGAGCGGTTCAGCAGGAATGCCGAGACCGATCTCG
>1632360-3	TAAAAACACCAGCTGGTAAAGAG	AAAAAAAA
>3886062-1	AAGGATACCAGTGGAGGGTTCAGTCTCAATCAGAATA	AAAAAAAAAAAA
>3697041-1	TAATAAGCATCTCTCTCCTTTCTTCACATTAAAGTACA	AAAAAAAAAAAAAAA
>5546703-1	TTAGATGATGTGTGAACCCCGGA	AAAAAAAAA
>584789-6	CTTAAAGGAATTGGCG	AAAGGA
>4116931-1	TTGACTCTAACGGTTACTTTAAAGAATAC	AAAAAAAAAAAA
>7541346-1	ATAATCGTAGAAGATCCA	AAAAAAA
>2600226-2	TTGGAGACTGTTTGTTAAA	AAAAAAA
>1384251-3	TTTTCTCTTCAAATGTTTTCTCCAATTGA	ACAAGGAAGAACAAGGAA
>5580765-1	ACGTCCCGAGACCGATAGCGAACTAAGTAC	GAAAAAAAAAA
>4539458-1	TCAACCTTATGGATGCC	AGGTAAAA
>6372734-1	ATTATACGCCAAAAAGAAC	AAAAAAAA
>5408061-1	ATAGATTAAGTAGAGAC	AAAAAAAAAAAA
>2163158-2	ATAAATACATTAAAGAGAAAGAAAGAT	CCAAGGAGAAAC
>4083813-1	ATAAGCAACTCTACTCGCAAG	AACGGGGTCAAAAAAAAAAA
>2764798-2	TTTGGAGATATACTTCCGTAAGAA	AAAAAAAA
>4001478-1	GTTACATACAAGACGAA	AAAAAA
>7589053-1	AATACAATAATCTATACAGATTTCG	AAAAAAAAA
>723107-5	TTTCTACTCATTTTTTCAGGA	AAAAAAAAA
>4379293-1	ACATCAGTACTAAAAATACA	AAAAAAAAAA
>7423003-1	ACGTCCCGAGACCGATAGCGAACTAAGTACCGTGA	AAAAAAAAAAAA
>1387235-3	ACCTTATATATAGCGTGGCCGA	AAAAAAAAA
>3542476-1	TTCTTTAACTAAGCTGGA	AAAAAAA
>689886-5	AGCTGCAGCTGCTGTTATAGCATTCGCAA	ATGAAGCCGA
>3665034-1	ACTACTAAAGGATCTGGAAAAGA	AAAAAAA
>1566307-3	TTTAATAAAAACATAGGTCCCCGCTAG	AAAAAAAAAA
>3878712-1	TAACATCTCTACAAACGTA	AAAAAAA
>2059480-2	TAGCCCTCAACCACCT	ACCAAAC
>6141444-1	GTGTTCTCATGCAGTTA	CGGAGGCGC
>4227319-1	GTGCGAGGGTTACGAGGTC	AAAAAAAA
>6680281-1	ATGAAATAATTCCAAG	AAAAAAAA
>1349460-3	CCAATATATGATCTGTACTACATCTG	AAAAAAAAA
>1108784-4	TTAACTCAGGCTAGGG	GAAAGGAA
>1893638-2	GTCATAAACAAACCTTTATA	AAAAAAAA
>7062592-1	ACACACAATAACGTTAGATTA	AAAAAAAAAAA
>1684055-2	TTCCTGAAACCTCTAGCTATGACCG	AAAAAAAAAA
>5888101-1	TTCTCAGCGGAGAAAAGCAGAA	AAAAAAAA
>1824238-2	ATGGCGAGAAATCCGA	GGAGGGG
>4048831-1	TTCTTCTTTTCCTATCTTAATTAAATTAGATATAATCT	AAAAAAAAA
>5805288-1	ATTCTGTTGAGTATGATAGA	GTGAGAGGT
>7290264-1	TTCAAAAACCTTATTTTAGAGCAGATTATTTTCGCTTCT	GCCCCCCCCCCCCCCCCCCCCCCCC
>7808195-1	TAAAAGCTGAGGGTCC	AAAAAAAAAAAAAA
>915651-4	AAGGCGAGGCCTAATAGGTAC	AAAAAA
>7497311-1	ATTTTACCGTATTTCAA	AAAAAAAAA
>5199842-1	ATACCCACTAAGCTACCA	TGAAAAAAAAAAAAAA
>2265686-2	CTTGTGATAGAGTAGAA	AAAAAAAA
>4383457-1	AGATGGGAGGAGAAGTAATATTAAGCCCAAC	AAAAAAAAAA
>755292-5	TTAAACTAGGTACTGGAATGGTT	AAAAAAAA
>5708293-1	ACTCTTCCTTAGAAACCTTAGCCG	AAAAAAAA
>6240423-1	ACAAACTCCCCCGTCAATTTCCATAGGGGTAGGAAGTCCATAAA	GCTTCCTACCCTCAC
>5538785-1	AAAGCAAATATTGGAA	AAAAAAAAAAAAAA
>7835596-1	TCTAGGACTGTTTGGAGGA	AAAAAAA
>2367949-2	CCAAAAATGACTAAGGGTGT	ATAGATCGGAAGAGCGGTTCAGCAGGAATGCCGAGACCGATCTCG
>7255501-1	GCTCGAAATGGGAATG	AAAAAAAAAA
>6462538-1	TGAAAATAAAGAAAAA	AAGGTCTCCTAGTA
>5751532-1	GTAGCCAAATGCCTTGCCGGGTAAGTTCCG	AAAAAA
>4672213-1	TCCGAACTCGTAGGCGCTGAAGAAGGGGAGAGTGGGCCACTCGGCGTAAGG	AAAAAA
>7186141-1	AGTTTGCCTATTCCGAAAAA	AAAAAAA
>3970585-1	ATAAATTATCAGTAGCTAG	AAAAAAAAA
>6066398-1	ATACCGTATATACCACAAAAGGTTGTTGAGGTGTTAAG	AAAAAAAAAAAAAAAA
>2477376-2	GTTAAGAGCGGAGATACA	AAAAAAA
>4733606-1	ATCCCTGCCCGGCTACC	CTGGTCCCAGGGG
>6041565-1	TTAATTTTAGCCTCGGGAT	AAAAAAAAA
>3750617-1	TTTACTTAAAGGTGAATTACCAGTAACTGCAGAACAAAGGAAAAAAA	AAAAAAAAAAAAAAAAAA
>2535927-2	ATCCCCTAACCCCACGAAAAGATCAG	AAAAAAA
>1538728-3	ATCCCCACTGCACTTACTGCGTTAAACGCCGAA	GAGAAGC
>6825189-1	ATGGCTATAGGTAAAA	TAAAAAAA
>5988513-1	ACTGCATTTGTGCCTGGGGCCGGTGGA	AATTAGGGAGGTAAAGAGAGGAGAAAAAAAA
>7715242-1	CATAATAGGGATAATAAAA	AAAAAAAAAAA
>6927088-1	ATAACAATTTATCTAACTACAA	AAAAAAAA
>6391562-1	ACAAATCAAGAAAGAGTTGAAA	AAAAAAAAAAAA
>6148267-1	ATGGGTGGCCTTTGCACTATCCTTAGGGCTATATAGT	AAAAAAAAAAAAAAAAAAAAAAAAAAAAA
>1933470-2	TTATGTTTTGTTTTATCT	GTGCGCCGGGGAGGGGGGT
>5445650-1	TCAAAGCTAGAGGAAGAGCTATTAGCAAAGCCG	AAAAAAAAA
>3697899-1	TTCTGTAGTATACGGTA	AAAAAAAAAAAAA
>5952913-1	TACAAACTCCCCCGTCAATTTCCATAGGGGTAGGAAGTCCATAAA	GCTGCCTACCCCCAAATCCGG
>1840967-2	GACACCATAAACATGA	GAACGACAAA
>1352456-3	ATAGTTACAAACTCCCC	AAAATAGATCGGAAGAGCGGTTCAGCAGGAATGCCGAGACCGATCTCG
>4658579-1	ATTGAAAGATCAATTGCA	ATAGATCAGAAGAGCGGTTCAGCAGGAATGCCGAGACCGATCTCGTA
>6355500-1	ATAGTTACAAACTCCCCCGTCAATTTCCATAGGGGTAGGAAGTCCATAAA	GCTTCCTACCCCACC
>2413708-2	TATAGACGATATATTGGACTCGTTAGAAGATGCGACACTAA	AAAAAAAAA
>4039525-1	ATCCCGGCGGGCCCGC	CAAAAAAAA
>1389591-3	ACATAAATACTTACTTGAGTC	GAGGGGATTAAGAAAG
>3213128-1	CTGACATAAAAGTACCTAATGAT	AAAAAAAAA
>7071884-1	TTGTCTCTGACAAGGGAACCAAGGGTGTGGTTA	ACCCTTGGCTCCCTTTCCCAGAT
>3801725-1	TTAAGAATTTTATCAGTAATTCTATTCGAAAGATACCAAAAGTA	GGAAAAAAAAAAAA
>3957899-1	ACCCCGGGGATAACAGGGTCGTC	AAAAAAAAAAAAAAAAA
>3756051-1	TACTCAACGGAAGAGGTAAAA	AAAAAAAAAAA
>7506226-1	ACAAACTCCCCCGTCAATTTCCATAGGGGTATGAAGTCCATAAA	GCTTCATACCCCCGACTCCGG
>6205382-1	TTGTTAAGATTTCCTTCTTG	AAAAAAAAA
>5894291-1	ATAATTAATGGAGAGATAAAACCATGTCTCG	AAAAAAAAAAAAA
>1917336-2	ATGTTCTTCCAATTCCAATG	AAAAAAAAA
>6644346-1	CTTTAACCTCTTTCTTGCTTAATGTTGGTATTTTGTCTCCAA	TGAAAAAAA
>5222535-1	ATAATCTGTATTGCGGCGCATCTGTCG	GAAAAAAAAAA
>4186491-1	TTGGACAGATACGTATTCTACCAAAGGGATGGAAAA	AAAAAAAAAAAAA
>2097508-2	ATATCGCCATCCAGAAATAAGAGCAGCGAATGAAATAGTGTGTGAA	AAAAAAAAAAATTCATCGA
>1331533-3	GTTACAAAAGGTAACTGA	AAAAAAAA
>6916302-1	GCTTTTTGACCGCCTC	CAAACAATTTAGACATGGCGCCACCAGCAAGAGCAGAAGCAATAACGC
>640209-5	ATCACCAAAGAGGAAATTTCTGACTTGAAGAAAATAGCGGTATCAACGTTAACCGCG	AAAAAAAAA
>6181264-1	ATCTAGGCCGGGGCAGGCCGAAGCCGGGGGAAACCTCG	AAAAAAAAAAAAAA
>3614027-1	TAAACCGGCCTCAGTAGGTCGCA	ATTCCTTCTGTAGTATCACTG
>7096121-1	TATTCCTAATCCTGCAAAAATGA	AAAAAAA
>2848630-1	ATTAATACCAAAAAAGAGAA	AAAAAAAAA
>5733329-1	AAGTGATGTTGATGAGCTTATAATACCCTCAAGTG	AGAAAAAAAAAAAAAAAAAAA
>5599438-1	TCAATACCTTATCTTG	AAAAAAAAAAAAAAA
>1136942-4	AAATAAAGGTAAAGAGGAGAAGAAGAAGGTTAA	ACGAACGGTACGAG
>5617218-1	AAACTCCCCCGTCAATTTCCATAGGGGTAGAAAGTCCATAAA	GCTTCCTACCCCCAAATACGGT
>6539736-1	TCAAAACATGTAGCGTTATCTAGCGATGTCAA	AAAAAAAA
>7767508-1	TAATCTTAGAGGATAACTAATTATTGTT	AAAAAAA
>342399-8	ATTACACCATATTGTCAGGTCAGTTAGCC	AAGCGAGCAGGGTCAGAAACAAAGGAAA
>3314257-1	ACAAACTCCCCCGTCAATTTCCATAGGGGTAGGAAGTCCATAAA	GCTTCCTAACCCCAAATCC
>3464000-1	TACCCCGGGGATAACAGGGTCGTC	AAAAAG
>6020569-1	ACGTTTCAGATAGAATAGGCA	AAAAAAAAAA
>6888233-1	TTAAAAGGTAAATTCGGTA	AAAAAAAAAAA
>5763225-1	TAATAAGCATCTCTCTCCTTTCTTCACATTAAAGTACA	AAAAAAAAAAAAAAA
>6209142-1	TTTTACACACGAAGCAGC	AAAAAAAAA
>1983181-2	ATGAGACTATAGTTGAA	AAAAAAAAAAA
>4900054-1	ATTACGGTATCAAATCA	GCAAAAAA
>1869216-2	ACGTAGTCATAGAGTCATCTTTTGGT	AAAAAAA
>6582880-1	TTCTTGACGCCTTACG	GGTAGGG
>7551495-1	ATCATAATGTATAATACTGCCTATGCCGCA	AAAAAAAAAAAAAAAA
>3729264-1	ATGTCGGCTCTTCCCACCCTGGGGGTGCAGCTGCCCCCAAGGGTAGGGCTG	TGAGACGGAAGAGCG
>3461746-1	ACCCCGGGGATAACAGGGTC	AAAAAAAAA
>5630336-1	TATCTCTTTGCATTTTGCGATACATTCTG	TGAGAAAAAAA
>2564354-2	ATCACCAGAAGGTATAAGAAGCA	AAAAAAAAAAA
>2211993-2	ATGTGAGCAACTTTCTAAGGAAGAACAA	GGAAGACGGAGGT
>5169374-1	TAAAACTGTGAAAGCGAA	AAAAAAAA
>1380171-3	ACCTAGCCGAACTCTCCTG	AAAAAAAAA
>2781258-1	ACTGACACTAAATCTAATCTTATCACTCACC	AGATCGGAAGAGCGGTTCAGCAGGAATGCCGAGAC
>3006078-1	TAAAGGTTTCCTGTATCGCAGACCGATTAATCCCAAAAGGAA	GATCGGAAGAGCGGTTCAGCAGGA
>7279510-1	CTGTTTCAAATTATCTTAAGTCTAGAAGAGG	GAAAAAAAAAAAAAAAAAAA
>2079242-2	ATTATAGATCAAGGGCCAGAGTGGAGGGCCTTCACG	AAAAAAAA
>1479169-3	ACCCCGGGGATAACAGGGTCGTCGCGGGCGAGAGCTCCCATC	AAAAAAAAAAA
>2080626-2	ATGTTCAAGTCCGCCCTCG	AGAAAAAAAA
>3369423-1	CATGAGCGCCTCAGGATGGG	AAAAAAAA
>5303774-1	TTCTAGAGAATTTTTGAAAAA	AAAAAAAAAA
>7410097-1	AAATGTAACCGTAAGAGTT	AAAAAAAAAAAA
>634957-5	ATGTGGATCACGTAGATCTGGT	GAACAACCA
>1883887-2	TAATGATATGGACTTTAAT	GAAAAAA
>7298385-1	CAGCTTCGTCTTTCAAA	AAAAAAAAA
>3723591-1	AGTAAGGCTTTCACAAGGTGAAAGTG	AAAAAAAAAAA
>5544721-1	ACAAATCCTTCCAACAGATGT	AAAAAAA
>5251645-1	TCCAGCAGAACTATGCA	AAAAAAAAAA
>4598513-1	ATTGTATCTAGAAAAACTGTA	TAGATCGGAAGAGCGGTTAAGCAGGAATGCCGAGACCGATCTCG
>5503850-1	TTAGATGATGTGTGAA	AAAAAAAAAAAAAA
>2330710-2	GTTCATATCTTCTAGATGAA	AAAAAAAAAA
>4825461-1	AAACAAGTGAGGAATCCTTGGAGACGA	AAAAAAAAAAAAA
>4540595-1	ACAGGAAGTAAATGGGA	AAAAAAAA
>3667532-1	TTGAACCCGCGAAGGCCTTCGCCAGCG	AAAAAAAGAAAAAAA
>7127552-1	TCATAAGATTTCATGA	AAGGAAAAAAA
>893342-4	ATGGGTAAAGTCACGGGAATTTCG	AAAAAAAGAGCGGTTCAG
>3207207-1	TTGAAAGCTATATGGGGTCAGGGTGGAACTAAATTCGT	TCCCATGACCCCGGTCTAGGG
>7437143-1	ATGAAATGTTTGTGGATCTCTTCTCCTATATG	AAAAAAAAAAAAAAAAAA
>4944823-1	TAAATGATGAGCTTGAC	AAAAAAAAAA
>1374907-3	GTAACAGCGAGGAGGGGTAAGACTCCCCTCCGCCGGAAGGGC	GGAGGGGAGTC
>6427909-1	AAAGCTTAGGAATTTCTCTCCAACTGA	GAGGGGGGGGT
>4297142-1	TTTTACCAGAAGTCTGGAGTTT	AAAAAAAAAAAAAAAA
>1957903-2	GTTACAAACTCCCCCGTC	GTTACCCCGGGG
>7311172-1	TCTTTTAGCTTTCTCA	AAAAAAAAA
>3570854-1	TCGATGTCGGCTCTTCCCACCCTGGGGGTGCAGCTGCCCCCAAGGGTA	TTGCTGTTATATCAGAAG
>7435032-1	AGGGGCACCAAGCCAGCCGGTG	AAAAAAAA
>3790491-1	AGAGCCCATGTGGTGCCGCAGGGAAGCCGTTAAGCCTGCCGCC	AAAAAAAAA
>1658105-3	CTTATCGAGAGAATCCTAGCATAGTTGGATTAGA	AAAAAAAAAAA
>4959304-1	CTCAATATACTTCAACTAGATCG	GAAGAGCGGTTCAGCAGGAATGCCGAGACCGATCTCGTATGCC
>4749788-1	AACCAACGAAAGGAAATATAAATCCAGAACGA	AAAAAAAAA
>3671706-1	ACAAAGTTTAATTCCAATGC	ACGAGGAAAA
>4397366-1	CTTCTAGACTCTTTTTTAGCTAAGG	GAAAAAAA
>1816772-2	TTAATAGTTCCAAGTGAACCA	AAGGGGGA
>3524647-1	TTTTTCAAGAAATGTTTC	AAAAAAAAAAAAAAA
>392680-7	ACAAACTCCCCCGTCAATTTCCATAGGGGTAGGAAGTCCATAAAAC	TTCCTACCCCCAC
>3600410-1	ATGAGATAAGATCCAGAATTA	AAAAAAAAA
>6158451-1	ACTCCCCCGTCAATTTCCATAGGGGTAGGAAGTCCATAAA	GCCTCCTACCCCCACC
>1908585-2	AAAGCCGGCCTCCCTGGCCTACCTAGCCGAAC	ACATCAAAAAAA
>1407707-3	ACCGATATTATTTCTTCTTAGAA	AAAAAAAAAA
>3324534-1	ATTCGTTCCCCTGACCCCGGTCTAGGGGCGAAA	AAAAAAAAAA
>5529744-1	ATAGAAATAGAAGACA	AAAAAAAA
>4500842-1	TCTTTAAATCCAAGTAATTCT	GAAAAAAAAAAAAA
>2331139-2	TATAGAAGGTTTCAAG	AGTGGA
>6708453-1	CCATAGGGGTAGGAAGTCCATAAA	GCTTCCTACCCTCAC
>4001568-1	TTAATAATAAATTCCCCTCAAGTAGATACTGGA	AAAAAAAAAAAA
>1329562-3	TTCCATAGGGGTAGGAAGTCCATAAA	GCCTCCTACCCCCACC
>4687578-1	TACAAACTCCCCCGTCAATTTCCATAGGGGTAGGAAGTCCATAAA	GCTCCCTACCCCCACC
>500392-6	TTAACAACACTCCAGTTCTAGATATAA	CATCAACTAGAAAAAAGAAA
>3936452-1	AAAGCCGGCCTCCCTGGCCTACCTAGCCGAACT	GAAGAGCGGTTCAG
>3686895-1	ATCGGGGTGGGGCTAAGCCATG	AAAAAAAAA
>6170779-1	ACAAACTCCCCCGTCAATTTCCATAGGGGTAGGAAGTCCATAAA	GCTTCCTACCCCCCAATCCGG
>5626879-1	ACAAATCAATAGTCTA	AAAAAAAAA
>1024684-4	TTAAAAAGTTTTTTAG	AAATAAAAAT
>5342453-1	TTTATTTAAAACCACTCC	AAAAAAAAAAAA
>7667578-1	TTACTTGAATTACCCAAGAAATTCA	AAAAAAAA
>1705235-2	ACGCTAAGGATAAATACTATTGCGTATG	AAAAAAAAA
>7485981-1	TTTCCTCACCTTAAATCTT	CCTAGA
>617145-6	TTCCAATAAACTTAGGCGATAATAATGGTGCA	GATCGGAAGAGCGGTTCAGCAGGAATGCCGAGAC
>3669646-1	ATCAGAAATTTAGAAAAATCCAAAAAACCGTTGT	AAAAAAAAAAA
>4557052-1	TAGATGATGTGTGAACCCCGGACTGATAAATGATGTGCGCGTGTGCGGACTGA	AACAAAAAAAAAA
>3133664-1	TTATGGTCTCCTCTGCTGCAGCA	AAAAAAAAAAA
>6830228-1	TACATATACAATTACAA	AAAAAAAAA
>3455752-1	ACATCGATGTCGGCTCTTCCCACCCTGGG	CCCCCCCCCCCCCCCCCCCCCCCCCCCCCCCCCCCCC
>4875803-1	AAAAAAAAAAAAAAAAAAAAA	AAAAAAAAAAAAAAAAAAAAAAAAAAAAAAAAAAAAAAGAAA
>6796652-1	ATAGAATTGAAAGCGTT	AAAAAAAAAAAAA
>4506293-1	ACGAAAGTACTAGAAA	AAAAAAAA
>7158139-1	CTAAGGGTGATCTTGTT	TGAAAAA
>2817849-1	TCACGCCAGTGGCGAGCCTAAGG	AAAAAAAA
>3855680-1	GTAATAGAAGCAGGTTTCCCTGCTTCTTCAGAA	AAAAAAAAAA
>1522316-3	TTGTCATCTTCTCTCGATGACTATCCTCTTTCTTTAAAGA	GGATAGTCATCGA
>6133629-1	AGGTCAATAGAAACTCACC	TAGATTGGAAGAGCGGTTCAGCAGGAATGCCGAGACCGATCTCGTA
>7739923-1	TTCAAACTACGACAACAA	AAAAAAAAAA
>5713156-1	AATACCCCATACTGAAAT	GGGGT
>4233183-1	ATGAAAGGTTTAGCTATAG	AAAAAAAA
>745147-5	CCAGTGAGTTATGAAGATTTTA	AAAAAAAA
>6417893-1	ATACTCTTTAAAGCACGCGT	GAAAAAAAAA
>6054398-1	TCCAGCCAATTTCTTTACCGTAGA	AAAAAAAAAAAAAA
>4818090-1	TGCACCTTTGCCTCCAGC	ATTGGAGTTAGAGA
>91282-12	TTTTCACTTGAGAAATAACT	GGGGAAGAACCAAAAAAGAGTGGGGCGAGAGAAGGAG
>2815902-1	ATGTTTCATATGTTCAAGTCCG	AAAAAAAAAA
>6102658-1	ACAAACTCCCCCGTCAATTTCCATAGGGGTAGGAAGTCCATAAA	GCTTCCTACCCCACC
>6454048-1	ATCGTTCTTAGGTTATAACGTAACTACTGGAACTCCAGTGC	AAAAAAAAAAAAAAAA
>1073147-4	CAAGGATTAGCCCATGCGGCAATGCATATCAATTCCGGTGTAGCTAACG	AAAAAAAAA
>3920999-1	AAATACGTCCCGAGAC	AAAAAAAAAAAAA
>7772706-1	CTTAACGTCCGAGTCATGGTACTACCCTCTCCTCCT	CCCCGGGGGACGAGGGTAGTACAT
>5722413-1	TTCAAATCTATTTCTTTTTTT	TTTTAGCA
>6535049-1	AATGTGGCATTAGAAAACGGCGTATTTTCAG	AAAAAAAAAAAAAAAAAAAAAAAAAAAAACATGAA
>3325455-1	AACAGCACCAGGATGTC	AAAAAAAAAA
>5253721-1	ATAACTGGATTTAGAACTATAGGGGAGGTAGGATATTT	CCCCTCCC
>688659-5	ATAGCCCAAACCAAACCCGCCGG	ATGAGTTCGGAAGAGCGGTT
>7828598-1	ACCCCGGGGATAACAGGGTCGTC	AAAAAAAA
>3169082-1	ATGATCTCTCACACCGATGTGGGCTATGCCCAAA	AAAAAAAA
>7567336-1	AAAAGAAGGAGATATAC	AAAAAAA
>3470040-1	TATACACTTACGCTGGATACCACTTCGGTCCATACACAGC	TAGATCAGAAGAGCGGTTCAGCAGGA
>6190619-1	CAGGTTCGCCCTCGTAT	TGAGAAAA
>2324465-2	GTTACCCCGGGGATAACAGGGTC	AAAAAA
>6746000-1	TCCATAGGGGTAGGAAGTCCATAAA	GCTTCCTATCCCCACC
>4174297-1	TTGAAGGGCGTCTCTAGCCTT	CTCCCTCTTTCCTTTTTTCCCCTCTTCTCTCTTCCTCTCTTTTCC
>5230899-1	ACTCCTAGTTCATATGACCAGAAAC	AAAAAAAAAAAAA
>5593599-1	TTATATCATCAGATAATACC	GGTAGGTGG
>1102303-4	ACCGCAGACGAAACGCAGAAAAAGA	AAAAAAAAAA
>6923976-1	TATGGATTAACTAAGGG	AAAAAAAAAAA
>3366022-1	ATTTCCATAGGGGTAGGAAGTCCATAAA	GCTTCCTACCCACA
>2638923-2	CTCAATCTCATCTGCAAA	AAAAAA
>2016537-2	CTCCGAACTCGTAGGCGCCGAA	AAAAAAAA
>6481910-1	ACCTACCCGTAGGGGTGGGG	GAGTGGAGGGACGAGCAAAAAAAA
>3066445-1	TTTAAAGCCGGCCTCCCTGGCCTACCTAGCCGAACT	AGCCCAAACCAAGC
>3694669-1	TAAACGCCTATATGAACCCTAAATCTTTCTGGCGGTTTA	GGGTTCATATAGGG
>5824009-1	AAAGGAATTGGCGGGGGAGCACCACAAGGGGTGGAACCTGCGG	GAGGGCGCCACCACGAGTTCTCC
>5220046-1	ATTAATCGAAAATAATCTAAAC	AAAAAAAA
>6769918-1	ATAGTAATAAAATAAGA	AAAAAAAA
>841078-5	TACTAGCAGAACTAAAACGA	AAAAAAA
>6804159-1	ACTAAAAAACCAGAGCAACAA	AAAAAAAAAA
>3537902-1	ATGTATGGACCAGTGAGAATTTATGGCTATCATGAAAAA	AAAAAAAAAAAA
>2842409-1	ATTTTGATCCGACAGA	AAAAAAAAAAAAAA
>3526687-1	CCATAGGGGTAGGAAGGCCATAAA	GCTTACTACCCCCACC
>5817702-1	TCGTAGACAATACAGACTC	AAAAAAAA
>3238108-1	ATCCCGGCCGCGGCAC	CAAAAAAAA
>3956156-1	AACTCCCGTATCCCTTATCATATCGTCTA	AAAAAAAAAAA
>5000142-1	ATTTTATTCTCGGCAA	AAAAAAAAAA
>3238815-1	ATATTTTGAAGGAAAGAAGAGTAACATAAGATA	AAAAAAAAAAAAAAAAAAAAAAC
>1159066-3	ATTAATAATCCTACACTAACTCCAATTTTG	AAAAAAAAAAAA
>4966098-1	TCAATTTCCATAGGGGTAGGAAGTCCATAAA	GCTTCCTGCCCCCAAATCCG
>4960915-1	AATGTGTAAGAGTTCA	AAAAAAAAA
>6247107-1	CGTGGAATATAAGAAA	AAAAAAAA
>7266468-1	ACAAACTCCCCCGTCAATTTCCATAGGGGTAGGAAGTCCATAAA	GCTTCCTACCCCCTAGAACGGA
>5261515-1	ACGGCACGGGTAAACACTTCCATCAAATTACTCAAGATTGAGCATTCAAT	CTTGAGTAAT
>1640094-3	TATGGTGTACCCGAAAAGAAG	AAAAAAAAA
>5973416-1	CAAGGAGATATGGATC	AAAAAAAAAAAA
>2775994-2	TTATATATCCTTTATAC	AAAAAAAA
>5730319-1	AACATTCTTGAAAAAA	AAAAAAAA
>5580509-1	TTCTTGTTCATCTCGTCCTTCCACCTACTTTCC	AAAAAAAAAAAAAAAAAAAA
>7380198-1	ACAATTGCTACAGTACGAAAA	AAAAAAAA
>2639254-2	TCGGATTCCTTCTTATCTCA	AAAAAAGA
>7491064-1	ACGGAAAGGATTCTAAACTCAAATTCTAATCTTTCTG	AAAAAAAAA
>6059497-1	ATATGGCTGAATTCAA	AAAAAAAAAAA
>629766-5	TTTATGTATTATCTGGGAGTGGAAA	AAAAAA
>5780983-1	AGGGATCTATTCTCGAGAGTAA	AAAAAAAAA
>4814579-1	TAGACCACAGTAGATCGTGAA	AAAAAAAAAAAA
>6855643-1	TCCCAGACTACGTTGCTTATCCTAGGTCGGTGGAAGATATTA	AAAAAAA
>6402587-1	TCCGAACTCGTAGGCGCCGAA	AAAAAAAAAA
>7691712-1	ACATATCTGCCAGTTCCTCGCCTGCTTCTACAGCAATAACAAT	TGCCATGTCTGTTGAAGCAAAG
>6228248-1	ATCAAATCTTACAGAA	AAAAAAA
>3560046-1	AAGATCTTAACAATTCGA	AAAAAAA
>1011597-4	CTGAGAAGGGCTCGGCTTGATCTGTGATGAACCCGAGCCATGCTAACTGAG	AAGATCGGAAGAGCG
>2219563-2	AACCAACTAAAGGGAGGCAA	AAAAAAAAAA
>4670167-1	CCAGGCTCAGTTCTCATAAGATG	AAAAAAAA
>5122868-1	AGTTAATGGATGAATT	GGCACAATGCTACAATGTGCTCCCCCAACT
>5796612-1	GTGAAATTGAAACCGAAATAGTGA	AAAAAAA
>3314133-1	ATTTGTAAATAATGCG	AAAAAAAAAA
>7294803-1	ATATAAACTCTAAAAA	CTCCAAGAAAAAA
>2863655-1	TAGAAATAGTCATTTAAACCTTTTTCAGCAAAACTATA	AAAAAAAAAAAAAAAA
>6890886-1	GGAAGAATTCAGTCGTATAGGAAAAAGAT	CGAAAGAGCGGTTCAGCAGGAATGCCGAGACCGATC
>1027319-4	ATGTTTACTTAATAGAGAAGGACTCAGAAGGTAAGTAGA	TCGGAAGAGCGGTTCAGCAGGAATGCC
>6261886-1	TCTTTTTACTCTCATT	TGAAAAA
>2929301-1	CGTTAAGAAAATTTAA	AAAAAAA
>3867279-1	TCCTTTCTGAAAGACCAG	GAAAAAAA
>2491509-2	ACACCAGATATGATCCAACCCGATGCG	AAAAAAAAAAA
>6508810-1	TAAAATAATGTAAATTGAGCCACA	GACAGGGGGGGGGGGGCGG
>5641887-1	ACAGTTAGAGCTGGTGTATTCATGCCG	GAAAAAAAA
>3038536-1	AATAACTCTCATAAATTGA	AGAGTAAAAA
>4444001-1	TAGTTACAAACTCCCCCGTCAATTTCCATAGGGGTAGGAAGTCCATAAA	GCGTCCTACCCCCACGG
>1978295-2	TTCTTTTAAGTAATAGATCTGG	AAAAAAAAAAAAAA
>4924577-1	ATAAAGAGTAATACCATTT	AAAAAAAAAAA
>4656394-1	TTAGACCGTCGCGAGACAGGTCG	TGAGACGGAAGAGCGGTTCAGCAGGAATGCCGAGACCGATCTC
>3486649-1	ATGCTATAATAGGTAGGAA	AAAAAAAAAAAA
>3073893-1	AAGTTGTTGCAAGCTTCA	AAAAAAA
>1349400-3	TAATATACAAAGTAGT	AAAAAAAAA
>6077449-1	ATACATAAAAAAGGACTACGAAA	AAAAAAAAAAAAAAA
>5421229-1	TAAAAACTATTAGGAGAA	AAAAAAAAAAAA
>5100098-1	TTGGTTTCGTATCGAG	AAAAAAAAA
>4886155-1	TTCTAAAAATACCAAACA	AAAAAAAAAAA
>6188393-1	TCGCACTAGACCTCAAGAT	AAAAAAAAAAAAAA
>7295411-1	TCGTGCTCGTTCATGGTTCTCCAGA	AAAAAAAAA
>3523974-1	ATAATTCTATTAGGAAAAGATG	AAAAAAAAAAAAAAAAA
>7705732-1	ATGTGATATGAATAATCACTTTTTAATGCCCGATATACCCCC	AAAAAAAAAAA
>4216427-1	AATAAAAACATAGGTC	AAAAAA
>6567617-1	TAAATCCAAGTAATTC	AAAAAAAAA
>2549821-2	CAATTCTCTTGATAAT	TCCATGAAA
>3732091-1	ACAAACTCCCCCGTCAATTTCCATAGGGGTAGGAAGTCCATAA	GGCTTCCTACCCCCCCCA
>5902255-1	AAAAAAAAAAAAAAAAA	TTTGCGCAACCACA
>3348585-1	GTCTTATTAGAAGGTAAACCAATCCAA	CTGAAAAA
>6459557-1	GGTAAAAAATCTAATGAGCCCAG	TTCTTGTTAGA
>3335820-1	CCATAGGGGTAGGAAGTCCATAAA	GCTTCCTACCTCCACC
>6774684-1	CGAACTTGTAGGCGCCGAAGAAG	ATCGGAAGAGCGGTTCAGCAGGAATGCCGAGACCGATCTCGTA
>7349752-1	TTTGAATTCTTCCTAAAATGGTTTGA	AAAAAAA
>5246488-1	AGGAGAAGCCGAAGCAG	ATTTACCAA
>3131446-1	TTCGCAGAAGTCTTAC	AAAAAAA
>4700449-1	TTATAAATCTCGTCTTTACCATGTTAG	AAAAAAAAAAA
>5533549-1	TTATAGTTAATAGTGTTTG	AAAAAAAAAAAAAAAAA
>3329514-1	AGGAATTCGGTAACGTTAGGAAAATTAGAGGCAAG	AAAAAAAAAAAAAAAA
>975209-4	ACCTCCCTCAAGTTCGCAAACTCCTGTA	AAAAAAAA
>7694073-1	TCATACCGAAGTCTACTGCAAGATCTAGCGCC	AAAAAAAAAAA
>5166141-1	TTGGAGAAAGGTTATACGAC	AAAAAAAGATCGGAAGAGCGGTTCAGCAGGAATGCCCGAGACCGAA
>5972417-1	ACAATGATTACACCGTATCCTGAGAGATTTCAGCCTAGAATAAGGCG	GAGATCCGGAAGAGCGGT
>6152255-1	ATAGTTACAAACTCCCCCGTCAATTTCCATAGGGGTAGGAAGTCCATAAA	GCTTCCTTCCCCCACC
>3990109-1	TCTTCAGTGCGTATAATTTGGAT	TATATATACGCA
>7724657-1	CTGGGGTCGTAAACCGG	AGTAGA
>1810827-2	TTTGTTCTAAATCTTG	ATGGACAAG
>5384471-1	ACAATTTGACCTCAAATCGAA	AAAAAAAAAAAAAAA
>4058702-1	TAAAATTAGAGTTTAGA	AAAAAAAAAAAAA
>3806455-1	TAACTAAGGAACAATTGCTGAATAGAG	AAAAAAAAAAAAAAAAAAAAAAA
>1361132-3	TACAAATAGATGACTTATTAAACGATAGTAT	AAAAAAAAAA
>3764126-1	TCACTCATTACCATCCAGATCATATGG	AAAAAAAAA
>629850-5	AATAATAAATATACAATCATACCTAGA	AAAAAAAAA
>6902734-1	TAAGTTACAAGAGAGAGGGCAGATAAAAGAAAGTGTTGATACCATAA	AAAAAAAAAAAAAAAAAGA
>2501511-2	CTTACTGGGCCTAAAGC	AAAAAAAA
>4010067-1	TTTAAATAAGACCTTCAATAACGA	AAAAAAAAA
>6692349-1	CGCGGGCGAGAGCTCCCATC	AAAAAAAAA
>3874288-1	TTGTCTCTGACAAGGGAACCAAGGGTGTGGTTA	ACCCTTGGCTCCCTTTCACAG
>2254193-2	ATTACAATAGAAGTTGCGGGCGGTGTGGCAGTAG	AAAAAAA
>5397140-1	ATTTGAGTTTTCAAGATCCCCATGGGGG	AAAAAAAAAA
>6131658-1	ACTCCCGCAATGCCAGAGGAGGGTGTCTAC	CAGATCGGAAGAGCGGTTCAGCAGGAATGCCGAGAC
>6450615-1	ATAGGGAAATATATAGAAAAGAAAA	AAAAAAAAA
>4114433-1	ATGCCACCACACGCCGGTTTTGGAATGGGATTAGCAAGAGTAA	AAAAAAAAAAAAAAAAAAAAAAA
>557072-6	ACCCCGGGGATAACAGGGTCGTC	AAACAGAA
>945315-4	CAGTACAGTAGTATCTAGTGCCTCGAATA	AAAAAAAA
>5934293-1	ATGTCGGCTCTTCCCACCCTGGGGGTGCAGCTGCCCCCAAGGGTAGG	AAAAAAAAAAAATGAGACC
>7172064-1	CTTGTAGACCAAATATTAGGA	AAAAAAAAAA
>4512458-1	AAAAAAATATAAAAAA	AAAAGAAAACAAAAGAAAACAAAAAAAATAATAAAAAAAAGAAA
>5906389-1	TTTCCATCTCTCTTCGG	AAAGAGAAGCAGAAAAG
>2747459-2	TAATTAAATATAGAAAATA	AAAAAAAAAA
>6172404-1	ATCTACTAACAGTAAAAA	AAAAAAA
>2314112-2	ACTGCTTACGCCAGAGATG	AAAAAAAAAA
>3228859-1	AAAGGAATTGGCGGGGGAGCACCACAAGGGGTG	AAAAAAAAAAAAAAAAAA
>2824839-1	CTTTTAATTCAAGAAC	GTGAGG
>1460351-3	TGACAAGAGGGACCTGACTG	AAAAAAAAAA
>2022719-2	ATTCGTTCCCCTGACCCCGGTCTAGGGGCGAAAGA	AGATCGGAAGAGCGGTTCAGCAGGAATGCCG
>2326805-2	CTTTCGCAGCTGCAAGATTTGAT	AAAAAAA
>436589-7	CCCGAATGGGACCTCCTGCCCCTTTGGGGCGCACCCGACTCGACGAGA	AAAAAAAA
>1139741-4	ATATTGCAAACCAGTACAA-TAT	CCAAAATGGTATCCAAAAC
>5953679-1	AAAACCTACCATAAGAAATTAGGA	AAAAAAAA
>6409130-1	TCCTCGACGATAGGGACA	AAAAAAAAAAA
>4446020-1	TAAAACTGTGAAAGCGAA	AAAAAAAAA
>2271920-2	AACTATTCCGCAATTTCTCAGACAAGCCATATGATGAGATA	AAAAAAAAAAAAA
>1388721-3	ATAACACGGGAGCCCAAAGGTCGGCTCAGGCGGTACAGAACGCC	AAAAAAAAAAA
>6070667-1	TACACTATTCACTTACTGAA	AAAAAAAA
>5832936-1	TCAACGCTTAATAAAAGAGA	GAAAAAAAAAAAA
>6261422-1	TCCCCCGTCAATTTCCATAGGGGTAGGAAGTCCATAAA	GCTACCTACCCCCAC
>2859763-1	ATCTCTCAAGATCTAGA	AAAAAAAAAAA
>2846750-1	AAAAACATAGGTCCCCGCTAGCCCGAAAGGGTG	AAAAAAAAAAA
>1503141-3	AGTTTTTTCTTGTTTTCTAAG	GTCTAAA
>4891704-1	ATCGATTTCCACAAGATTTA	AAAAAAA
>5338381-1	ACACATATTCCTTTAG	AAAAAAAAAA
>4990904-1	TTTATGTAAAGGAATA	AAAAAAAAA
>3411112-1	TTAACTGGAAGAAGTGTT	AAAAAAAAA
>6972451-1	ATAAGATATGAAGGAC	TGAGAACGGAAGAGCAGTTCAG
>7283018-1	ATTAGTGGATTTAGTAGTTCCAA	CAGCGA
>1946272-2	TTCCTTAGCCAATCTT	GACGA
>7364335-1	TTTGTCTGAAGAAAATAAATCCG	AAAAAAAAAAA
>7435725-1	ACCCACACCAAATTGG	AAAAAAAAAA
>4739110-1	AGTTTTCTAAAGCAACTTATCAGACCTCTAT	AAAAAAAAAA
>2098403-2	ACGAGGAATTTCGGAT	AAAAAAAAA
>6372817-1	CGTACCTATCTACTAAG	AAAAAAA
>2588834-2	TCAACCCCAGTCAGATCTA	AAAAAAAA
>6159720-1	CCAGAAACTCCAATGACATGTGGG	AAAAAAAAAAAAAA
>1172289-3	TAACTCAGGCTAGGGAACTCGGCAAAATAGC	AAAAAAAAA
>5841350-1	ACAACGTTAACTTAGGTGAAGCAA	GAAAAAAAAAAAAAAAA
>3740347-1	ATCCCGGCGGGCCCGC	CAAAAAAAA
>7457913-1	TTTACTCCTCCTCAAAGGGCAGCTATACCGTTAATAAAGCAGAACTA	AAAAAAAAAAAAAAAA
>2670180-2	TTCAGAGGCTGTTTTCATG	AAAAAAAA
>5401023-1	CTGAAATAAACATGCCA	AAAAAAAAAA
>209804-9	TCGTAAAGGTACTGTAACTCTCCTTTCGTTATCCCAATGTCTA	CCTAGACAT
>5405892-1	TCCCCCGTCAATTTCCATAGGGGTAGGAAGTCCATAAA	GCATCCTACCCCCACCA
>1020327-4	TCTGGCGTGGCTCATCATTCCCCTTTCCCCGT	CCTGAGA
>7569959-1	TTAACTTTCCACTACTTTCAACAAG	AAAAAAAAAAA
>3356843-1	ATATCATGGTTTGCATAACGGA	AAAAAAAAAA
>5183680-1	ATTACTTGGCTTATTCTATCT	ACGGAT
>5142237-1	AAGAAGATATCTACTGGTA	AAAAAAAAAAAAA
>6209642-1	ATGAATCAGTTATTCCGCCCATAGAGATGTATGAA	AAAAAAAAAAAA
>6862324-1	TCTTAAATATTCTAATA	AGAAAAAAAAAAA
>3749097-1	TTTACTTAATTTCTCATTTATTGT	TGAAAAAA
>2119332-2	AACTACACCTTCTATAATTTGTCCT	GCTAAGAAAAAAA
>5203102-1	ATCTATTTCTACTTACATA	AAAAAAAAAA
>4628679-1	TTGACCCCGATATGAAAA	AGATCGGAAGAGCGGTTCAGCAGGAATGCCGAGACCGATATCGTATGC
>1699208-2	TTGATAGAACCCGTAC	AAACCAGAACATACGA
>3380877-1	AAGAAGTAAAAACCATTACCGAGAAATGGGGA	AAAAAAAAAAAAAAAAAA
>188395-10	ACCAAACCTGATGTACTACCCTCTTCCCCCAATAGAGG	GGGAAGAGGG
>6548460-1	ATACTTGCACCCGGTTTAAGGTTA	AAAAAAAA
>5521835-1	TTAAGACAAATTCTAAA	AAAAAA
>6827169-1	TCTGGGCCATACTATATGTACA	AAAAAAAA
>4400925-1	GGCTTTCTGAGCATATGGCTA	AATCGGAAGAGCGGTTCAGCAGGAATGCCGAGACCGATCTCGTA
>7501006-1	ATGGCTAAGAAAGTGTT	AAAAAAAAAAAAA
>4550334-1	ATAGCCCCCTTATTGAATAA	GCGGGGCGGGCTAGAAAAAAAAAA
>4106862-1	ACCGTAACCGGACCCCTAGTTTTGA	AAAAAAAAAAAAA
>6671259-1	GTTATAACTAGAAAAGCC	AAAAAAAAAA
>4324848-1	AAGCTTGTCTCTGACAAGGGAACCAAGGGTGTGGTTA	ACCATTGGTTCCCTTTCACA
>7589156-1	ACGATAAATGTGTAGTCGAGTTCTCTTCATC	AAAAAGA
>5190463-1	AAATTGGATCAATATA	AAAAAAAAAA
>7383234-1	ACTAGGGGAGACCGCAGGATGACGGCCAGGCTAACGAC	AAAAAAAAAAAA
>918492-4	ATGATATTACCCAAAACGGAGCTGAAGTCCCTCGCTATAAC	AAAAAAAAA
>3338053-1	CCCGAAATGCGTCCTAGCGCA	AAAAAA
>6143676-1	CTACATGCTCCGCCTCTAACAAACCTACTGGGA	AAAAAAAAA
>6837867-1	ACCCGACCGCTATCGGGGTGGGG	GGAAAAAA
>5757070-1	GGGAGCGTGGCGGACGGCTGA	AAAAAAA
>2715062-2	ACTACTATAACGCTAAATGGACAAACAGTTGCATTAA	AAAAAAAAA
>6955830-1	AAAAGATGACTCTATGACTACGTAA	AAAAAAAAAAAAA
>2239884-2	TCCAAATCCGATAGTACCGA	AAAAAAA
>5873122-1	TAAAGATATAACTAGCTC	AAAAAAAAA
>5585144-1	ATAGATGCACTAATTGACA	AAAAAAAA
>7154227-1	TCGGCTGGGGCGGCACTCCCGCGAAAA	AGCAAAAA
>7791255-1	TTAATGAAACTAGAGTA	AAAAAAAAAAAAAA
>3685591-1	ATAGAAGAATCTTTATAACAT	AAAAAAAA
>2850844-1	ACCCCGGGGATAACAGGGTCGTC	CGAAAAAA
>2599111-2	ATGGACTAAAGGACAAGCCCAGATCAGG	GGAAAGATAG
>2746052-2	TTGAAGATACTATTTTTATGTA	AAAAAAAAAA
>804862-5	CCGAACTCGTAGGCGCCGAAGAA	AAAAAA
>5119198-1	TTTGGAGATAAAGAAATTAA	AAAAAAAAAAAA
>2372457-2	ACAGCCATTCATTTTTTTACCT	AAAAAAAA
>2049983-2	GCTTCGTCTTTCAAACCTCTGGAGGA	AAAAAAA
>7029654-1	TAACTTCCGTGACACCTGCAA	GAACGGAAGAGCGGTTCAGCAGGAATGCCGAGACCGATCTCGTA
>4081412-1	ATCATTGCATTACTACGAAG	CAATAAAGAACTAAG
>1878441-2	AGACCGTCGCGAGACAGGTCGGACTCT	TCAGAA
>5054474-1	ATTGTAGAGTTAGGTA	AAAAAAAAA
>7672973-1	ATTGAAGCGCTTTTATATGTGC	TGAAACGGATAAAAAAAAAAAAAAAAAA
>5984422-1	CTTGTCTCTGACAAGGGAACCACGGGTGTGGTTA	ACCCTTGGTTCACTTTCACAG
>6910589-1	AATAAATAATATTAGC	AAAAAAAA
>1883233-2	CTAGAGCAATGAGAGA	CAGCGATAAAG
>3738020-1	TAAAAATTGCAAAGGCTGTAATAAGAGATG	AAAAAAAAAAA
>5171120-1	ATTACAGAAAAGGAAA-AAGAAA	AAAAAAAAAAA
>2332266-2	ACACGTTAAAAATAATACA	AAAAAAAAAA
>4205370-1	TAATAAAAACAAAAAA	AAAAAA
>4458878-1	AATATACCTATAATAGTAGA	AAAAAAA
>5145758-1	ACCTACCCGTAGGGGTGGGGACAGCGTCAGG	AGAAAAA
>3036448-1	ATACAGACGAAGACATAAAAAAAGTAGTAGATAAGATATTAGAGGAAAAAAA	AAAAAAAAAATAAA
>3632520-1	TATCTATCTTCATATGA	AAAAAAAAA
>4461151-1	TCAAGAAGTTCTCTGAAAT	GAGATCAAGAGCG
>7659105-1	TAGTGGATTGTGGAATAAAACATGGAATTTTGTA	AAAAAAAA
>3878655-1	ACAAACTCCCCCGTCAATTTCCATAGGGGTAGGAAGTCCATAAA	GCTTCCTACCCCA
>5421656-1	ACTGGGCCTAAAGCGCCCGTAGCCGGCCCGACAAG	AAAAAAAAA
>7685279-1	ATCATCTGGAGGCAGCGGGGCAGCTCTAGCGGCTGGTTATGTCG	CAAAAAA
>5504084-1	TCTAAACAAAGGAAATTACTA	AAAAAAAAAAAAA
>4664663-1	ATACTGTTAAACTTCACGAGATTGAA	AAAAAAAAAA
>6762907-1	ACTTGTATGGTTTGCATAACGGAGTTATGGAGTCCCTCGC	AGAACGGAAGAGCGGTTCAGCAGGAA
>918505-4	AAGTCAGGCAACGAGCGA	AAAAAA
>6707494-1	AAGCTCACTTTCAAAAACCGGTTA	AATGAGGGTGAG
>5154272-1	GTTACAAAAGGTAACTGA	AAAAAAAA
>7682183-1	CTTAATAAAATACATCCC	AAAAAAA
>1843391-2	ATTAAATTCAGGGTAGA	GAGCGAGGGGTGAAGGGA
>387127-7	AAGAAATGCGACATATCTTTTCCCCTCCTCACCAGC	GTAATAGCGAGGAGGGGAA
>2686360-2	TTATGAAAAACGAGAGGAGG	GCGAAAAAAGA
>4576391-1	ATTGGAGTAGTGCAACCTTTAGAA	AAAAAAAAAAAAAAAA
>5078134-1	ATTTAGCATGAATCAGCGTTCGCGCA	AAAAAAAAA
>6915589-1	CAAATCTATTTCTTTTTTT	TTTTTAGCA
>5921885-1	GTCGGCTCTTCCCACCCTGGGGGTGCAGCTGCCCCCAAGGG	CCCCCCCCCCCCCCCCCCCCCCCCC
>7775496-1	TTTATCTGATCTCATTAATATCC	GAGGGG
>2088801-2	ATCACGTCATGCATCAA	AAAAAA
>5906567-1	AAACATCTTAGTAGGGGAAGGAGGAGAAACCAACCGAGAT	GAGTAAAAAAAAAAAA
>6820928-1	CCGGGGATAACAGGGTAGTCGCGGGCGAGAGCTC	GCGGAGAAAAAAGA
>2958644-1	ATGTTAATCAATGGAAAA	AAAAAAAAAA
>927410-4	CTAACGACCTTGCCTGACTCGCGGA	AAAAAA
>5783454-1	AATTTTTTTATTTCTA	TAGATCGGAAGAGCGGTTCAGCAGGAATGCCGAGACCGATCTCGTATGCC
>2833203-1	TCGAATAAGGCTAGAGC	AAAAAAAAAAAA
>3734988-1	GCGCAGCAGATTATTAAGAATA	AAAAAAAAAA
>7531105-1	GAGGCGGTCAAAAAGC	CGCCTCC
>5523281-1	AGAAAATAAGATACTTAAGGGAACTACAACTGTAGGAATTA	AAAAAAAAAAA
>836106-5	TAGCTGTGGATAGAGTAGTAAGAGCTATGAAAGCTAGAGGTCTATTATAATA	GGGGAAGAA
>6360158-1	CCATAGGGGTAGGAAGTCCATA	CAGCTTCCTACCCC
>4179953-1	ACAAACTCCCCCGTCAATTTACCTATTTGTAGGAAGTCTATAAA	GCTTCCTACCCCCCCATTCGA
>5107037-1	TATATCATATGGCTGAAT	AAAAAAAAAAAAAAA
>3894955-1	AAATATTTTTTTCTAA	AAAAAAAAAA
>5173201-1	ACCCCGGGGATAACAGGGTC	AAAAAAAAA
>7112362-1	ACAAATCCTTCCAACAGATG	GAAAAAAA
>6283044-1	TAAGACGTGTGAACTATAAAAACATTTTTATTTATC	AAAAAAAAAAA
>7349580-1	ACGAAATCATTGCATTA	AGGGTTCAG
>2924972-1	TCTAGGCCGGGGCAGGC	AAAAAAAAAAAAA
>4167040-1	CAGGCTAACGACCTTGCCTGACTCGCGGAGAGGAGGT	AAAAAAAAAAAAAA
>2998566-1	CTTCTGGGCTATAAGAAGTG	AAAAAAA
>6446705-1	CCCGAGTTAATAGAAGA	AAAAAAAAAAA
>5023163-1	ACGAAATTCCTTTAAG	AAAAAAAA
>7422950-1	TTAATGTAAGTTTTGA	AAAAAAAAAAAA
>1058203-4	ATTAATAAGATGACGTGGG	AAAAAAA
>4499363-1	AAGCTTTGAACCAATTTATGGGGAGTCCATAAAGGATATAA	AAAAAAAAAAAAAAGGGGAAAGGAA
>3944913-1	AAGGTGAAAAGATTGG	AAAAAAAAAAA
>7600972-1	ATGATGCTAAGTCTCATAAAAACTAGAGCCTTCTCGAAA	AAAAAAAAA
>1913833-2	ATTATCAACAATGCTA	AAGGATGAAAAA
>3947791-1	ATGATAGATAATCCTA	AAAAAAAA
>1332679-3	GTCTTGCCTTTCGTCCTGA	GAAAAAA
>6518225-1	ATAAGGGAAAGAAGGT	AAAAAAAA
>3400027-1	ATTATCATCACATTCCATCCTGCA	AAAAAAAAAAAAAAA
>2280416-2	ATCAATTCGCTTTTTGCATAATGTGCA	AAAAAAAAA
>3365827-1	ACGTCTCACCCTATTT	TGAGATCGAAGAGCGG
>5129552-1	TCATAGCATTCATGTACGGT	TGAAAAAAAAA
>6157130-1	TTGGAGGAGTCGATGAAAAGGGTCCACAACTTTATGTGTTAGACCCTAT	CAATTAGCCCCTCCTT
>5654028-1	TTACAAACTCCCCCGTCAATTTCCATAGGGGTAGGAAGTCCATAAA	GCTTCCTACCCCCGCCA
>2221557-2	TTATGAAGAATGAGGG	AAAAAAAA
>1981062-2	ATCTATAACGGTACCTCAAC	AAAAAAAA
>5627404-1	ATTCTCTTCTGTATCAATAACATG	AAAAAAAAA
>5598032-1	TCCATAGGGGTAGGAAGTCCATAAAAC	TTCTTACCCCCA
>2061781-2	TCCAAGGTCTTCGACTCG	AAAAAAAA
>3984030-1	ACAAACTCCCCCGTCAATTTCCATAGGGGTAGGAAGTCCATAAA	GCTTCCTACCCCCCC
>6813964-1	ATATAGTTCTCGTGGTTAAAAAGACGGAAAAAA	AAAAAAAA
>4099143-1	TGATCCATTGTAGCACTGATAAAAACA	AAAAAAAAAAAAA
>6699482-1	TTGACTGGAATGAGGTT	AAAAAAAAAAAAAAAAA
>5281656-1	AAGAAAGGGGATAGAGT	AGGGAGAG
>4060794-1	ATTAAAATACAAAGTGA	AAAAAAAA
>6449318-1	ATAACCCTATTATTATAAAA	GGGAAAAAAAAA
>7817537-1	TGTTATAACGCAAATAA	AAAAAAAA
>2918928-1	TAGAAGAAGCCGCCGGCGGGATTCGAACCCGCGA	AAAAAAAAAA
>5259769-1	CTCAACCGGGGGAATGG	AAAAAAAA
>2389902-2	TCCAGAATCATCTCAAA	AAAAAAAA
>4181515-1	TCTGGCGTGGCTCATCATTCCCCTTTCCCCGT	CCTGAGA
>3706369-1	TAAAAAGAGCTTTAGATCTGGGAGCA	AAAAAAAAA
>2913533-1	ATAACGTCATAGATCA	GAAAAAAA
>2216683-2	TTACAACTAAATGGAGTGATAA	AAAAAAAA
>4986832-1	CCTTCTCTAGTCTTAGCCAGCGGTCCAGTTGGA	CCGCTGGC
>4240654-1	ATAGGGCAAGGAATACCATAGCTATAGCAGCCT	AAAAAAAAAAAAAAAAAAAA
>3258215-1	GCGAGCCTAAGGGGGTTAACCCCGAAG	AAAAAA
>6081074-1	ACCCCGGGGATAACAGGGTC	AAAAAAAAAG
>4578630-1	CAATTTTTTTAGTATAC	AGCGATA
>2916171-1	TTTAAGTATATAAAAAA	AAAAAAAA
>6106512-1	ATATTCAGGTTCGCCCTCGTA	AAAAAAAAAA
>6402354-1	ATAGCTTATCAATAAA	AAGATCGGAAGAGCGGTTCAGCAGGAATGCCGAGACCGAGCTCGTATGCC
>3432647-1	ATTACCTCAATTTTCT	AAAAAAA
>5053747-1	ATAACTTCTATTTTCTC	GAGTAG
>6146222-1	CTGGTGAGTACTCTGAA	AAAAAAAA
>6096847-1	ACCATAGCTGCACAGTTAGCAAAGCAACAAATTCAACCGATGTA	AAAAAAAA
>6056822-1	TTTTCAAATATTTACCTAA	AAAAAAAAAAAA
>7387684-1	TCGTAACATGTTCATCAGGATT	AAAAAAAAAA
>2426236-2	CAATAGTACTTTCTCTCAAAACTTCTCG	AAAAAAAA
>3613956-1	ATAAACTACGTAAGTTGAA	GGGGAGG
>6990427-1	TCGACGATCACGTAGGGTGCAG	AAAAAAAA
>5730939-1	GAACTGTGGTGTTTGTACCTCGGGATG	AAAAAAAAAAAAAAAAAAAAAAAA
>6554593-1	TACAAACTCCCCCGTCAATTTCCATAGGGGTAGGAAGTCCATAAA	GCTTCCTACCACCACC
>6206426-1	AAAATTGAATACCGGAA	AAAAAAAAAAA
>5964050-1	ATAGCGAACTAAGTACCGTGA	AAAAAAA
>4429025-1	ACTGGGCCTAAAGCGCCCGTAGCCGG	ACAAAAA
>5480300-1	ATCCCAGCGGGCCCATG	AGGTCGGAAGAGCGGTTCA
>7558580-1	ATACTCTTTAAAGCACGCGTTG	CCCGAGGATTAAGAT
>1578745-3	TTGCCACCAGAGATCTATAAGAAGCTTCCAGACGAA	AAAAAAAAAAAAAAAAA
>6073626-1	CGCCACCCTGAGTGCTCCCGTAAGGGAGCTTTTCC	AAAAAA
>5653003-1	ATTAAATATAAACATGAA	AAAAAAAAAAA
>6193576-1	TACTAACTGATAAGTATGATGAAGAAGATCTAA	AAAAAAAA
>7776312-1	TAAAGGCTAAACTTAA	AAAAAAAAA
>4153102-1	TATATACCATTGTCGG	AAAAAAAAAAA
>2272565-2	TATACGTTCCGGGATGCCCAA	AAAAAAAA
>6190859-1	ATAAGTACAAGATCGA	AAACAAG
>2377742-2	ATTCCACGGTAGGGGTGGA	AAAAAAAAAAAA
>5856101-1	ATGACAGAAAAGTTACCCCG	AAAAAAAAAA
>4141680-1	ACGGTGGCCCTATTATAGGAGCTGCTCAAGATTATATAAG	AAAAAAAAAA
>4559995-1	TTGGATTTGCTTCATGAAT	AAAAAAAAAAA
>6899651-1	CTTATCAAGACTATTTTAA	AAAAAAAA
>5349674-1	TTACATATGTTAGGGTTAG	AAAAAAAAAAAA
>3323847-1	TGAATTAAAGAAGTGG	AAAAAAAA
>849776-4	TCTTTAGGTAGGCATCA	AAAAAAA
>602917-6	ACGCCGTAGAGGGCTACCTCGTTAACAGTTAAGA	AAAAAAAAAA
>4691821-1	GTAATCCATCTAAACGAA	AAAAAAAAA
>7815426-1	AAAGAATTACAAGAAAAA	AAAAAAAAA
>5080781-1	TTAACGCGTTTTGAAATTTCG	AAAAAAA
>7589354-1	TTAATAAAAACATAGG	AAAAA
>6548573-1	TCCTTGTACCTTTCTAAGCCA	AAAAAAAAA
>5863248-1	TCGAATTTCTTGGTAGTAGA	AAAAAAAAAAAAAAAAAAA
>2792964-1	TTCATATGTCAATTCGCTAATGCATGAA	AAAAAAAAA
>3840565-1	ATGAGAAAGTTGAAGAGTTCTCCAAAGAAGTTT	AAAAAAAAAAAAAAA
>5121274-1	TAGCCAAAGCCTTAAAAGCGAACTCTCCAATA	AAAAAAAAAAAAAAAAAAA
>5292372-1	ATCGTATCTTCTGGAGGTCTTG	AAAAAAAAAA
>2752526-2	TTCGCCGACATTGATTCAA	AAAAAAAA
>1989693-2	CTGATAATAATGGGGCTAG	AAAAAAAA
>3627222-1	ACGCAGTAGTTTTAATGG	AAAAAAAAAAAAA
>6034801-1	TAATTGGAATACCTATGGA	AAAAAAAAAAAAAA
>1267645-3	ATGGCGAAGTTCACCTTTTTAAAGATGAAAGTGG	AAAAAAAAAAAAAAA
>515872-6	ACAAGAACCCCGTAAGGGGTAGGGATAGAATCCCTGG	GCGAGATCAAAAT
>6910854-1	TAGGAGTGATTGGTGAGA	GATAAAAG
>1252817-3	TTTTCCAATATATGATCTG	GAGAAAAAA
>5970443-1	TTTATATTGGCCTAGA	TGAGATC
>5905006-1	ATTATTTCGTACCAAAATTTAAGAA	AAAAAAAAAAAA
>892208-4	TACAACTTCGATACACGAATATTTCCTACATCTAGTTAAAGGGTAA	AGAAAGGAGGAAAAAA
>3947010-1	AAAAGATAACACTAGA	TCGGAA
>4880233-1	ATAAACGGAAACTCAGGT	TGAAATC
>2321752-2	ATATAGTTAGACCTCTG	AAAAAAA
>1172717-3	ATACATTAGATAGATTAA	AAAAAA
>5801844-1	TTAACTCAGGTAGTGCTA	AAAAAAAAAAAA
>5799874-1	TCCAGAATACGACATCTTCGTATCAACTGATAACG	AAAAAAAAAAAAAA
>4905493-1	TTAACAACTCTTTTGA	AAAGAAAAAAAA
>3424554-1	TTCTTTTAAGTAATAGATCTG	AAAAAAAAAA
>7171654-1	ATGACCGTAGCGAGAAGTAGAGA	AAAAAAA
>1562882-3	ATGAAAAAGAAGCTAATTCCAGAGGTACCGGTTTACG	AAAAAAAAAAAAAAAAAA
>690936-5	TCCATAGGGGTAGGAAGTCCATAAA	GCTTCCCACCCCCAAATCCGGT
>5431261-1	TACTATGAATATCAAG	AAAAAAAAAAAAAA
>3323307-1	TCCTTTTTTTATACCA	AAAAAAAAA
>3730758-1	ATTACTATATAAATCCA	AAAAAAAAAAAA
>1188494-3	TACGACGAGGCGAGAAAGATCTGGTA	AAAAAAAA
>7311170-1	TAATTACACTGTAGAAAAAA	GGAAAAAAAAAAAAA
>6298793-1	TCGTATCAACTGATAACGTG	TGAGATCGAAAAAAA
>6225043-1	TCAAGAATAATTCCTACAATGCTAATGGAAGAGGAA	AAAAAAAAAA
>5541806-1	ACGATATATCTCAAATAGATGCCCCAGTAGATCTTAAA-TAG	ATCAGAAGAGCGGTTCAGCAGGAA
>5199606-1	TCAACTTCAGATACGA	AAAAAAAA
>3154430-1	TTTATAAGAGTATTAAGAATTCAG	GAGTGAAAA
>4690619-1	ACAAACTCCCCCGTCAATTTCCATAGGGGTAGGAAGTCCATAAA	GCTTCCTACCACCACCA
>3940590-1	ATAAAAATTCCTAAAAATGA-ATA	AGAAAAAGGATACAGAGAAAA
>4807915-1	GTTGACGTAAATGATTTT	AAAAAAAAAAAAA
>2360616-2	ATTTTCCACCTCTAGTC	AAGAAAAAAA
>4305922-1	GCCCGTAACTTTAGGTCA	AAGAAGAAGA
>3851971-1	TCGTTGCCTATAGGAATATTGGCGA	AAAAAAAAAAAA
>371880-7	ATTAAATCACCAGTGC	AAGACGAAAAAAAA
>4287458-1	ACGTAGCGTATGTCTATAACGAATATCTAAACGCTTCA	AAAAAAAAAAAAAAAAAAAAA
>7191431-1	TAATCTGAGAAAAGCCATTTCG	AAAAAAAAAAAA
>6327328-1	CACATTCAAACCTGAGAG	AAAAAAAAAAAAAA
>2745887-2	AGATGAGGTTAATAAACCTAGGG	AAAAAAAAA
>4233868-1	ACTATTCTATATATCTCA	AAAAAAAAAAA
>6126385-1	ATTGCAAAGACGTTAGA	AAAAAAAA
>4904893-1	ACAAACTCCCCCGTCAATTTCCATAGGGGTAGGAAGTCCATAAA	GCTCCCTACCCCCACCA
>6382328-1	TTAACAGAAGAACTAACAAAA	AAAAAAAAAA
>3689824-1	TTATTCCACAAATCTTCTCAAATC	ACGAAAAA
>3405379-1	ATGACGTGAAACATTTGAAGGA	AAAAAAAAAA
>3480937-1	TCATACATCATCCATTGG	AAAAAAAAAAAAAAA
>2819740-1	AAGGTCGCTGCAACACTTGCGCCAGG	AAAAAAAAAAAAA
>5837358-1	TCACATAAGATGCAGAA	AAAAAAAA
>986522-4	CTAAATACGTCCCGAGACCGATAGCGAA	AAAAAA
>6439892-1	AAATTATCTTATTTTTTAGC	AAAAAAAAAAAAAAAAA
>3162271-1	TTCACTATGTTGTTCCGGATG	AAAAAAAAAA
>1143213-4	ATTTTTTTATAACTATT	TCCCCAGAATA
>4155510-1	TTATAAACCTACGATATCCAATCCTCAAACTGCATT	AAAAAAAAA
>510695-6	TTTTTATAGAAATAGGATTCGATCCTCCGACAGATTTCG	AAAAAAAAAAA
>3819130-1	AAGGAGTGCGTAACAGCTCACCCGCCGA	TTCTATCTTCCACGACTATTGTTTTCGCTCGGACTATC
>6109115-1	ATAGTTACAAACTCCCCCGTCAATTTCCATAGGTGTAGGAAGTCCATAAA	GCTTCCTACACCCA
>2961222-1	TCGCAAGACTGAAACTTAAA	AGGGGAAACGA
>3572781-1	ACGATAGGATAGATAT	AAAAAAAAAAA
>1846619-2	TATATTTAGCCATATCTAGA	TTTAAAAAAAAA
>6244519-1	ATCTCATATATTACTTTC	AAAAAAAAA
>4918444-1	TCAAAGACGTTTAGGAATGGAAA	AAAAAAAA
>5082974-1	TTGCAAATGAAACTGAAGTAAATAACTCTATGGACG	AAAAAAAAAAAAAA
>5854350-1	ATTTCTTTATACTTAACTGATATA	AAAAAAAAAAAA
>3193871-1	TACCCCGGGGATAACA	AAAAAAAAAAAAA
>413572-7	TTAGTGGCCATTTGTCCTCATTTAGAACGTCAGAAGCATG	AGGTAAGAAGTGT
>6196751-1	CTTAGATTTCATAAGGCAA	AAATGAAAAA
>5471575-1	TTGTATACAGCAAATTCAAA	AAAAAAAAAAAGGAGATCGGAAG
>6277119-1	ATAATACGTTATGGTGGATAAATTTTTATAAAATGATAA	AAAAAAAAAAAAAAAAAA
>4696039-1	CGCCGGTTTAGTTGTATTCTCATGCTTCATACATTCAG	AAAAAAA
>5339952-1	ATTATGAACCTATTAACGTT	AAAAAGAAAAAAA
>7292792-1	AAAAACACAACAGATTAA	AAAAAAAAA
>4590876-1	TATCCAAACTATATTC	AAAAAAA
>5922027-1	TCTTCTGATGCTATCTCAAACCCTTCCTTCAG	AAAAAAAAAAA
>4626555-1	TTTACTATATTTTTCCCATTTTCTTTCACTGC	CGGTCGGAG
>651670-5	CTCTTCCCACCCTGGGGGTGCAGCTGCCCCCAAGGGTAGGGCTG	TAGATCGGAAGAGCGGTTCAGC
>3266360-1	AAAAAGCAGTTAATAAA	AAAAAAAA
>7396049-1	ACAAACTCCCCCGTCAATTTCCATAGGGGTAGGAAGTCCATAAA	GCTTCCTACACCCA
>952550-4	TTTGACGAGTACTTTTCTAAATCTTTCA	AAAGAAAGA
>6664312-1	TCGTCTATTTTGCACC	AAAAAAAAAA
>2822228-1	TTGAGTAGGATTGTTACA	GAGGGAAAAAAAAAAAAAAAAAA
>4077856-1	TCATAGATGGGGAGAAAGGAATA	AAAAAAAAA
>2763348-2	ATTGCTCAATGGTAACT	GGGAGG
>7715376-1	TCATTGAGTCTCCATGGGTAGG	AAAAAAAAA
>6063529-1	ATCATAAGAATTAGAAGAATAAATATAGAAGAAGATCCGGCAAA	AAAAAAAAAAA
>7089700-1	ATGAGTTGAGGGTGAGTGTGTATGAGCCCTCAAGAGGGGTGCCCG	AAAAAAAAA
>5778392-1	AGCGGAATTTGTAGAT	AAAAAAAAAAAAA
>2519675-2	TTAATAAAAACATAGGTC	AAAAA
>6190694-1	TAGATGATGTGTGAACCCCGGA	AAAAAAA
>1441496-3	TTATCTTGAGTATGGCGGGTCAAT	AAAAAAA
>3792380-1	TTGTCATGAAAAGGAAGT	GAAGAAAAAAA
>3119809-1	TTAACCATAGCAGTACTGTTTAAAGCAGGAA	AAAAAAAA
>7481611-1	TCGTAGCTCAGGCCAATTTCGAA	AAAAAAA
>1840924-2	GACTCCTGACGGATCTGGGTAGGGTGAGTGGGGCCACCGCCCCATCCAAG	ATCGGAAGAGCGGTTC
>1617258-3	GGGGAACGTCCTAAGAGCTGGGC	GAACCGTCGAAAAAAA
>2903999-1	ATACAGACGAAGACATAAAAAAAGTAGTAGATAAGATATTAGAGGAAAAAAA	AAAAAAAAAAAAAA
>6361155-1	TTAAAAAAATAGCTCGTCAAAATGATTGGTTTCTGA	AAAAAAAAAAAAAAA
>7762132-1	ACAAACTCCCCCGTCAATTTCCATAGGGGTAGGAAGTCCATAAA	GCTTCTTACCCCCACCTAGATC
>7067329-1	AATCAAGAAGAACTTGGACGAA	AAAAAAAAAA
>5670567-1	TAGTACCGATATCCAACGCTACTGGTGTAGCTGAAA	AAAAAAAA
>7016314-1	ATTCAAGAAGGCGAGACGATGAGAGCAACACTAATGGA	AAAAAAAAA
>2837390-1	TTTAATAAAAACATAG	AAAAAAAAAAA
>6480864-1	AATACGCTATATTAAGGGATCTTCCTGCAGAAGTATTGAATAAAATAGAAAA	AAAAAAAAAAAAAA
>7724750-1	GTTACAAACTCCCCCGTCAATTTCCATAGGGGAAGGAAGGCAATAAA	GCTTCCGACCCCCACCA
>6716307-1	ATAAAATTATAATAGTTTTA	GAAAAAGAAGGAAG
>1212094-3	ATGAGGTGAGATAAATGGCTC	AAAAAAAAA
>1479115-3	AAGGGCCCCCCAAGCCTATAACGG	AAAAAAA
>3417982-1	TAAGCGAATTTGGCGTAGCTGA	AAAAAAAAAAA
>7043882-1	TCCTCAAATACCATCTCCAATCCCAAACCATCG	AAAAAAAAAAA
>7653858-1	TTGGAAGCACTTACTGAACTGGTAGC	AAAAAAAAAAAAA
>5547934-1	ACTCGGTATCATCAAACGGT	AAAAAAAAA
>4160011-1	ACTGGGCCTAAAGCGCCCGTAGCCG	AAAAAAAAAAA
>4706827-1	TATCTGATGATTGGAATAGG	AAAAAAAA
>5299172-1	TATATTTACCACCGAAAACTTCT	TGAAAAAAAAA
>5659665-1	ATGAGAAACACGTTCTAGATTTTTTAGTTAGGTCTGA	AAAAAAAA
>5900247-1	TCAAAAGGAAATAACTATGGA	AAAAAAAAAA
>1831068-2	ATTTAAGCCTTTGCGAA	AAAAAAAAA
>3262074-1	ACTACATAAAATATCTTC	GGGAAAAAAAAAA
>4072463-1	ATCGATGTCGGCTCTTCCCACCCTGGGGGTGCAGCTGCCCCCAAGGGTAGGG	AAAAAAAAAT
>1155942-3	ATAATCTCCCATAGGCGAGGAGTCCTGGAACGGTTCC	AAAAAAAA
>7749918-1	ATAAACGTATTGCTTCAACCTTAGAGAATTCCGA	AAAAAAAAAAAA
>3644938-1	ATTCTGTTATATCACATCCGGCCACTATGTCACATAGGA	AAAAAAAAAAAAA
>4511567-1	ATTATATGAGAGCACTATAATCACTACAACTACGAC	AAAAAAAAAAAAA
>3163216-1	ATTACGTCATTGTAAATC	AAAAAAAAAA
>7066188-1	AGTAGAGCTTCTTCTGCCA	AAAAAAAAAA
>944795-4	AAGAAAGGGGATAGAGT	AGGGAGAG
>7275491-1	ATTATAGAGGTAATAA	AAAAAAAAAA
>3524126-1	ATTAGAGACAAACCCACAGCATCCAGGAACATTAGG	AAAAAAAAAAAAAAAAA
>2240560-2	ATAAAACAAAGCGTTGGTGATGAGTTCTTGG	AAAAAAAA
>6458103-1	TGTTCAAATTTTAGAGA	AAAAAAAAAAAA
>3040749-1	AAAAAGAGCTTTAGATCTGGGAG	AAAAAAAAAAAAAAAAAA
>7402302-1	CTCATGTTTCATATGTTCAAGTCCGCCCTCGT	CTGAGAAA
>5184565-1	TTGTGTTAAAGCCGGAA	AAAAAAA
>6792500-1	ATTAGCGCCAGCCCTAATATA	AAAAAAAA
>1819373-2	ACATTGTCGGGGTAGGTCC	ATGAAAAAAA
>4364238-1	TCAAGTTCTACCCAATCTACAGAG	TGAGATC
>7398860-1	AGGTAGGCATCATGAACCTCGTAGCCCTCGCACAACT	GCGAAAAAAAAAAAAAAAA
>6968679-1	CTTATTACCTTTTTGGCAT	AAAAGG
>6731921-1	AAAGGAATTGGCGGGGGAGCACCACAA	AAAAAAAAAA
>1974189-2	AGTAATTCTCATGGAATCTTCTG	AAAAAAAA
>1163672-3	ACTACATCTGCTAAATTCG	AAAAAAGAAAA
>5011338-1	AAAACTGTAGATCCACCAGAGTG	AAAAAAAAAAAA
>803640-5	ACAAACTCCCCCGTCAATTTCCATAGGGGTAGGAAGTCCATAAAAC	TTCCTACCCCCACC
>4469036-1	AGATAATCTGGTCTAAAA	AAAAAA
>5745294-1	ACTAAAGAACTCAGATGTGATAACCTTTCATGTTA	AAAAAAAAAAAAAAAAA
>2389834-2	TAGAACTCAAAGTACTT-AACGT	AAAAAAAA
>5463718-1	ATTATACGGTGGAATATCTGGAGATTTAGCGT	AAAAAAAAA
>4354971-1	TCAAGCCAAACTAATCGA	AAAAAAAAAAAGAAAAAAAAAAAAAA
>7050888-1	TAAAAATATATAATAAA	AAAAAAAAAA
>7703811-1	TAGACCGTCGCGAGACAGGTCGGA	AAAAAAAAAAA
>6355997-1	AAGCCGGCTGCCGAGAC	AAAAAAAAA
>4745011-1	TTCTAATGGAGAAACA	AAAAAAAAAAA
>1540141-3	TTCCGGCGCGCATGAATGGATCAA	AAAAAA
>2784409-1	CCAATTATATTTTTGAGAAAGAAGTATTGTGAGTCCCA	GATCAGAAGAGCGGTTCAGCAGGAATGC
>2878037-1	ATTTCAATAGGCAGCATTA	AAAAAAAAAAAA
>6250955-1	ATTACTATATAAATCCA	AAAAAAAA
>6262282-1	ACGATATTTTAGTCTCCA	AAAAAAAAAAA
>7390834-1	ATAGGGGTAGGAAGTCCATAAA	GCTTCCTAACCCCACC
>6009185-1	TAATTAAAAGAATGAAA	AAAAAAAAA
>5591747-1	ATTGGGGGAGGCGCTAAAGGGGGA	AAAAAAAAAAAAAA
>5885986-1	TTAAGAAAAGTGGTAAA	AAAAAA
>4649753-1	TTGATAGAACCCGTAC	AAACCAGAACATACGA
>6715101-1	TAGGCGTGGGTTCGCACTAGACCTCAAGATGTG	ATGGAGA
>3854579-1	AAGTATCTTGTTTAAA	AAAAAAAAAGAAAA
>6236751-1	ACTCGGTATCATCAAACGGTCAA	AAAAAAAA
>5340384-1	ATGATATTACCCAAAAC	TAGAAGA
>4342412-1	AGTGTAATCAAGGCCGA	AAAAAAAAA
>2414587-2	TTCCATAGGGGTAGGAAGTCCATAAA	GCTTCCTACCCCTGAAAA
>7707901-1	AATATCATTGAGCAAAGACCA	AAAAAAAAA
>5227734-1	TAAAAGGGTGTAAGTA	AAAAAAAAAA
>2889217-1	ATTTTCCGCTTTAACTACTTTTTTA	TAGAAAAAAGA
>5428164-1	CATGATAGGGTATTCCG	AAAAAAAAAAAA
>506094-6	AAATTACCAACACGCACG	AAAAAAAAAA
>6523122-1	TTATCCAGTTTCGTAAAGACGA	AAAAAAAAAAA
>2778018-1	TTGAGGGAGAAGGCATCATGGAG	AAAAAAAA
>900899-4	ATAAGAATATGTCAATTGAGAATGAGGCTAAGAAGTTAGCTGCCA	AAAAAAA
>1268498-3	ACTAGTTCTGGAACTACACCAG	AAAAAAAA
>2572101-2	TTAGAAAATGCTGAGAAGG	AAAAAAAAA
>5358985-1	TTTCCATAGGGGTAGGAAGTCCATAAA	GCTTCCCACCCC
>7520817-1	ACAAACTCCCCCGTCAATTTCCATAGGGGTAGGAAGTCCATAAA	GCTTCCTACCCCCCC
>5601460-1	TAGCGGTTCTCAAGCTATCTTCAACGTGGAAG	AAAAAAAAAAA
>5743564-1	AAAACAAACGTTATAAA	AAAAAAAAAA
>7003941-1	TTTAAAGATATAGAATCCCGAA	AGTTCGGAAGAGCGGTTCAGCAGGAATGCCGAGACCGATCTCG
>7669939-1	TAGTGAGATCTTCTATCATGAGGCAATTAGTCATG	AAAAAAAAAAA
>4169113-1	GTCTGAAGAAAATAAA	AAAAAAAAAA
>6889980-1	ATACTACTATATTCCGAAATATGCTGGAAGA	AAAAAAAAAAAAA
>7349203-1	TGCGGATTATGCGTTCGGGGCGCAATTTGGAGTAGGAT	AAAAAAAAAAAAAA
>6174769-1	GCTATTTTTTCTGCAGA	TAGAAAAAAAAAAA
>1358974-3	ATTTTTCTAATGTAGTT	GGCTCGGATGAG
>1588086-3	TGGGCTTAATCCTAGACCC	TGCAACTTCTG
>5987850-1	ATTAAGCAAATAAATGTTGGTGAG	TACACTAAGGGAAAAAAAAAAAAAAAAAAAAAAAAAAATGAA
>4204203-1	TGAATAGTAGACTGAA	AAAAAAAAA
>6586328-1	ATACTTTGTCAGCAATTGAA	AAAAAAA
>5499034-1	ATTCAAATACTAAGGTCTTAA	AAAAAAA
>7669500-1	ACTGAAACTGCTAATTCA	AAAAAAA
>4113688-1	ACTTCGGTAACTAGTACTG	AAAAAAAAAAA
>6603723-1	ATTTCAATACCTATTGC	AAAAAAAAAA
>6710536-1	TTAAAGATATCTCTACTTCTCGCTACGG	AACAAGAAAAAA
>1432411-3	AGTGTAATCAAGGCCGATATAGGAAGCCTAGCTGGACATCATGTTGT	CCAGCTAGGCTTC
>6979295-1	ACACCAGATATGATCCAACCCGATGCG	AAAAAAAAAAAAAA
>1588179-3	CCTCAGGATGGGGCTGCGGCCCATCA	AAAAAAA
>5460877-1	ATTATAAGACTTACTTGGAGTATAGGAGGGAGG	AAAAAAAAAAAA
>1068166-4	TTAATAATCTAAATAACTTCCATACAGCCATGA	AAAAAAAA
>5727417-1	ATAACAAATGATGGAGCAACTATTC	AAAAAAAA
>6121644-1	TTCTTCTTTAGTACGGTAAGTCTACACGGATTTCACGTGA	AAAAAAAAA
>5524989-1	ATTACCATGTGAATTTTCAGTAA	AAAAAAAAAAA
>5591706-1	ATAAAAAAAAAATATAAAAAA	AAAAAGAAAACAAAAGAAAACAAAAAAAATAATAAAAAAAAGAAA
>2592792-2	TTTTTCTTCATGATAGTGA	TGAAATACAAAA
>4129021-1	AACTCCCCCGTCAATTTCCATAGGGGTAGGAAGTCCATAAA	GCTTCCTACCCCCCACCA
>3932361-1	TACTGGGCTAAGATCTTCGCATACTGCCGA	AAAAAAAAAAAAAAAAAA
>6638375-1	ATAAAGAAATTAGAAGAAAA	AAAAAAAA
>2652688-2	ACAAAAAATCTCGTAACCCTCGCACA	CCTGAAA
>7565305-1	TCAGAGAAAACTAAGGC	AAAAAAAAAAAAA
>1546828-3	TTGATCTACTCTAAGGTTT	ATAAAAAAAATAAG
>5697097-1	ACTCTAAGGAAAGAAG	AAAAAAAAAAAAA
>1505741-3	CTGTCGGGCTAGGGGGCGGGAGAGGCCAGCGGTACTC	AAAAAA
>1968701-2	TTCCAAGTTCAACGCGTTTAAT	AAACAAA
>6776194-1	ATCAGAAGACGGTAGATAT	AAAAAAAAA
>3869220-1	AAGTCCCTGGAGTGCCGTAA	AAAAAAAAA
>5258788-1	TTCCCAAACAGCACCTCCTGATG	AAAAAAAA
>6711078-1	TTATCTTGGAAGTATAGCCG	ATAAAGG
>3146355-1	ACAAACTCCCCCGTCAATTTCCATAGGGGTAGGAAGTCCATAAA	GCTCCCTACCCCCAC
>1891249-2	CTTACAAATCCTTCCAACAGATG	ATCGGAAGGA
>7436658-1	TCCATAGGGGTAGGAAGTCCATAAA	GCTTCCTACCCACACC
>5175323-1	ACAAGCTGTATCTTCATAACGGTGCAG	CAAAAAAAAA
>3337637-1	ACAGTGCTAATAGTTTAGGAGGAGGAATCAAATATGTTGA	AAAAAAAAAAAA
>4284400-1	AAAAAAAAAAAAAAAATAAAAA	AAAAAAA
>4073942-1	TCCCCCGTCAATTTCCATAGGGGTAGGAAGTCCATAAA	GCTTCCTACCCCA
>4555732-1	TCAGAGAAGAAGACATAGAGA	AAAAAAA
>706669-5	ACGATTTAACGATGTA	CTGCAACGGTATAA
>1792411-2	CTAAGGATAAGATTATGGCT	AAAAAAAAAA
>7104938-1	ATGGGTAAAGTCACGGGAA	AAAAAAAAA
>3620443-1	ACGTAATTCGTGTATCTAGATCAGAAAGGAGAT	AAAAAAAAAAAA
>2120124-2	ACCTGCGGCTGGATCACCTCCTAG	ATCGGAAGAGCGGTTCAGCAGGAATGCCGAGACCGATCTCG
>1080426-4	TCTTCCCCCAATAGAGGA	ATTCTTCCTTAAC
>1991910-2	ATGGGAAGATAGTGAGGCAGATAAAAGA	CGGAAGAAAAAAAAA
>4510231-1	TAATTGGGGTGTAATTTT	AAAAAAAAAAAA
>6816969-1	TAAAAAGGCCGTCTCA	AAAAAAAAAA
>2025884-2	TAGCCCGCGCCTCCCAATCGGGCAAGCCCTCTTG	AAAAAAA
>7394508-1	CCCCCGTCAATTTCCATAGGGGTAGGAAGTCCATAAA	GCATCCTACCCCAA
>5531130-1	TTAAGCAAGTAGAGAA	AAAAAAA
>1217144-3	ATCATCTCTATATGTATCCCACCCAACTTAATGGT	GGGATACATACC
>4229460-1	TCTTGTTCATCTCGTCCT	GGGGATGGAC
>5833173-1	AGGAAGAAGAATAGCA	AAAAAAA
>7431199-1	TCGCTAAAGGAATGAA	AAAAAAAAAAAA
>4813513-1	AGGGGTATAACATTAGAAGGA	AAAAAAAAAAAAAAA
>3886509-1	ACGTATTCGTCTATAAGCC	GTAAAAAAAAAA
>5542013-1	ATGAAGAAACTTGCTATGAA	AAAAAAAAAAAAAAA
>1937658-2	TATCTCCCATAGGTTTCG	AAAAAAAAAA
>4941264-1	TCTAAGCCATACCAACTAATA	AAAAAAAAAAA
>3289906-1	ATAACTGTTTACGCACAAGGCTCTGGGAGTTATTCTATCTCAATA	AAAAAAAA
>332301-8	GTTACCCCGGGGATAACAGGGTCGTCGCGGGCGAGAGCTCCCATCGA	ATAAAAGA
>2065909-2	ACGTCCCGAGACCGATAGCGAA	AAAAAAA
>5794197-1	AACATCAGCCTATCTCATAGTTG	AAAAAAA
>2049607-2	GTTACAAACTCCCCCGTCAATTTCCATAGGGGTAGGAAGTCCATAAA	GCTTCCTACCCCCGCC
>6333704-1	ATTATATAGAGAGCATTGAGTTACTCCCAACTTTTT	AAAAAAA
>5148725-1	GTAACTTACAAGGCCGGCGCTCTAACCAGGCTGAGCTACG	AAAAAAAAAAAA
>7004353-1	ATAAGGCAATTAAATACGCTAGA	AAAAAAAA
>6423763-1	CATCAGTTAGATCTATTAACCTTTCG	AAAAAAAAAAA
>3069502-1	TATTATTTCCGAGGCTCTTTCTAGATCTTCTTTTTTAG	AAGGCAATGAGG
>54378-15	ATGCGTTAATGAATAAGATGAGTGAATACGTTGATCTGGCGCTAGACG	AAAAAAAAA
>7731340-1	ACTAGACTTCATACCTGCTGT	AAAAAAA
>3261779-1	ATAATAGAAGAATTGTT	AAAAAAAAAA
>2045785-2	AAAGGAATTGGCGGGGGAGCACCACAAGGGGT	AGGGGAAAAAAA
>6132830-1	TAACACCGGGATTTAATCTTCCTTTCATAGCTAG	AAAAAAAAA
>2879252-1	ATGTGGTAGTCCTCGAACCTATC	AAAAAAAAAAA
>1467724-3	AAGCGGGAACCCCTCCCCGAAAAGAGGCAGCCATGCGGGGTAACCCGC	ATGGCTGCCTCTCC
>7290051-1	ATATAAAGGGGAGACA	AAAAAAA
>1020559-4	ATGGTTTGCATAACGGAGTTATGGAGTCCCTCGC	CAAAAAAAA
>2429425-2	ATCTGTGAGTCGAGTCGAATGGAAGAAAAA	ATGAGAAAA
>6285366-1	ATTATTCCACTCTAAACGTATC	AAAAAAAAAAA
>2532422-2	ATGACTGATAAGAATAGA	AAAAAAAAAA
>3056298-1	ATCTCGGAGATAAATCCGTAGCAGTAAGTG	AAAAAAAAAAAAA
>7316780-1	TTTTCGTAGCTATAGTTGA	AAAAAAAA
>2425347-2	TCCCCCCGAAATGCGTC	AAAAAAAAAAA
>5624910-1	TTTAAGTATTTTTTTCTCTTTTT	AAAAAAAA
>5930079-1	CTGAGACAAGGGCCCAGGCC	AAAAAAAA
>629151-6	TTGATGGACATATCGATGAAACCGATGA	AAAAAAAAA
>4846639-1	TAACACCGGGATTTAATCTTCCTTTCATAGCTAG	AAAAAAAAAA
>1507900-3	ATATATACGTTTTTTCTGATA	AAGAAAGCAATAAAAAGAAGCT
>5422460-1	TTCAGTAAGGAAAGATAA	AAAAAAAAAAA
>7285682-1	CCCTTTAGTGTATTGGCTTTAAAGAAGAATGGCTTATCTAAAAATACCCAAA	AAAAAAAAAAAAAA
>4455276-1	TATAGCATAGGTAGAAA	AAAAAAAAAAAA
>5903554-1	ATACCCACTAAGCTACCAGTA	GATCGGAAGAGCG
>4682504-1	GTTATGTGTATATAGC	AAAAAAA
>5956131-1	AAAGGAATTGGCGGGGGAGCACCACAAGGGG	AAAAAAAAAAAAAAA
>4163893-1	ATGAGAATGAAAGAGTAATTATATATATGGATGAAAA	AAAAAAAAAAAAAAA
>3359547-1	AGCAATAGAAATAGAGTA	AAAAAAAAAA
>4908555-1	CAAGGTAAGATAAATTAGC	AAGGCAAG
>3748136-1	TCACGCCAGTGGCGAGCCTAAGG	AAAAAAAAAAAAA
>1860559-2	TTGGGATCGAGGGCTGAAACTCGCCCTCGTGAACGAG	AAAAAAAAAA
>3374432-1	ATAGCGAACTAAGTACC	AAAAAAAAAAAA
>6638555-1	ACGCCATCAACGTATAAA	AAAAAAAAA
>1026249-4	AAGCCGGCTGCCGAGACCCAAGCG	AAAAAAAA
>2546173-2	ATATGCCGGCTATCGC	AAAAAAAAA
>7699772-1	TTCTTTTAAGTAATAGATCT	AAAAAAAAAAAAAAAAAAAA
>7435868-1	AGATCGATTTTATGGATATATAAA	AAAAAAAA
>2952093-1	TATACCAATTTATCATGAGAA	AAAAAAAAAAA
>1030267-4	ACTGGGCCTAAAGCGCTCGTAGCCGGCCCGACAAGTCA	AAAAAA
>5709013-1	CTACCAAGAACTACAA	AAAAAAA
>4241257-1	ACCGTACCGAGAACCGACACTGGTG	AAAAAAA
>2278879-2	TTCGCCGAGAAAAAGATAAA	AAAAAAA
>171997-10	ATAAATCCGTATCCACTCCTTGCCCTCCTGATAAG	CTGGTAGTCTAGGGCAAGGTT
>914337-4	TACCAATGGAGTGAGC	AAAAAAAA
>6761513-1	TTGAATAGCTACTTACTGAA-TGG	AAAAAAAAAAAAAAA
>6173261-1	TAAATGATGAGCTTGACCACTTA	AAAAAAAAAAAAAAAA
>5535514-1	ATCTTTGTTTCCCTCGG	AAAAAAA
>6806896-1	TTCACCCAAAGATTTGGT	AAAAAAAAAAAA
>1068310-4	ACAGCGTCAGGTGGGCGGTTTGGCTGGGGCGGCACTCCCGCGAAAAG	TAGATCGGAAGAGCGGTTC
>1588202-3	ACGCCACGGGTAAACACCAGTACG	AAAAAAAAA
>268906-8	GTAGAGTGGAACGATTGGTGCCCTGGTTGTGGCAACTTCGG	GCATTGAAAGAG
>4917512-1	TCGAATGGGAGTGGATCTCTGATCCACTCGACTGCCCA	AAAAAAAAAAAAAA
>1735973-2	GTCGGGAAGACAACAATAGCG	AAAAAAAA
>6632316-1	AGTGTCTGTGCATTAGCCA	GATCGGAAGAGCGGTTCAGCAGGAATGCCGAGACCGATCTCGTATGC
>4087299-1	TCTTTAGATCAAATCCTCTTGA	AAAAAAAAAA
>2759574-2	TCATGGGCTATTCCCCG	AAAAAAAAAAAA
>5505813-1	TCTTTAGGTCATACGGA	AAAAAAAAAAAAA
>2917612-1	TTAGAAAAATCCAAAAAACCGTTGT	AAAAAAAAAA
>4796369-1	TGTTCAAGATCCAAAGCCA	AAAAAAAAA
>7647529-1	AAAGAAGCCAGTAGCTGCAATATGCCA	AGACAA
>6647202-1	ACAAACTCCCCCGTCAATTTCCATAGGGGTAGGAAGTCCATAAA	GCTTCCTGCCCCCAC
>1455930-3	TAATAGCAATATTAGTTAAAGATCCG	AAAAAAAAA
>5601319-1	AAAGCCGGCCTCCCTGGCCTACCTAGCCGAACTC	AAAAAAAAAAAAA
>2315815-2	TAGTAAGGTATTTAAGAATGCGA	AAAAAAAAAA
>4232434-1	ATCCCCGCGGCGGCACC	AAAAAAA
>563407-6	ATATAACGACTACTGACGAACTCG	AAAAAAAA
>1670915-3	TTTTCTTAGATACTAACA	AAAAAAAA
>2476784-2	TCAGCCTGGTTAGAGCGCCGGCCTTG	AAAAAAAA
>7722021-1	AATTTCCATAGGGGTAGGAAGTCCATAAA	GCTTCCCACCCCCA
>4454224-1	TTATTCGATAAGTACC	CATGGCAG
>5791960-1	ACAACTTATTGCTTCTAATA	AGAAGAGCAA
>6845151-1	ATTGCCAAAGAAGAGAGAGAA	AAAAAAAA
>2481031-2	TACAATCGCTCTAGCAGCAGC	CGTGATGAG
>3493479-1	AATCCCATATCCAGATAGGAGA	AAAAAAAAAAAAAA
>964165-4	ATCTTGAACTCACAAACAGAGATG	AAAAAAA
>2968433-1	TCCAACAGTTGATCTTGTTGCGGA	AAAAAAAAA
>7639906-1	ACCTACAAAGAAAGAA	AAAAAAAAAA
>6309117-1	TCAAATACGATATATCAAG	AAAAAAAAAA
>5423372-1	TTCCATTTAACAGATCT	GAAAAAAAAAAAA
>5399371-1	ACGAGTCTAATCCGAATC	AAAAAAAAAA
>3703781-1	CAAGTCACTCCTTAAAGACCCCGGCTCAACC	AATCCGGTTGATCATGCCGGACACGACCGCTATCA
>980605-4	TAATGGGCTTAACACCGGCTG	AAAAAAAAA
>5304267-1	TTAAAAAAAAAAAAAAAAAAAAAAA	AAAAAAAAAAAAAAAAAAAAAAAAAAAAAAAAAAAAAAAA
>5043638-1	TTTACGCCCTTTTTTAGATAATATGTGATG	AAAAAAA
>6431103-1	ATAACAGGCTAGCTACTCTGCAAT	CCAAAAA
>4050690-1	ACGATGTACAAAGAGTGA	AAAAAAAAA
>6256028-1	ATCGCTGCTGGTGAGAT	GATCAAAAATAG
>5832387-1	AAACTTCATTAAATCT	AAAAAAAA
>1496817-3	ATTATGGGAAGTTGCACACGATATACCAGCTAATTTGCA	TTTAGGAGCTGG
>6200891-1	AATAATAAATATACAATCATACCTAGA	AAAAAAAA
>5565905-1	TTTCTCTGTCCAAGCC	ATAACGAGGAAAAAAAAAAGAGGGAA
>7753191-1	TTCCTTGTACCTTTCTAAGC	AGATCGGAAGAGCGGTTCAGCAGGAATGCCGAGACCGATCTCGTA
>1617588-3	CATAAACAAATTGCAA	AAAAAAA
>4214365-1	AACTGGTAGTACAAATATAA	AAAAAAAAA
>4538070-1	TCAATAGGCAGCATTAG	AAAAAAA
>1367914-3	TCTACTTCTCGCTACG	AAGAAAAAA
>7533886-1	ACGAGCGAGACCCCCACCACTCTTTTTTATCCTGGTCTCC	TTTCCGTTCCCACCCTCTTTTTTGCG
>5128507-1	TACAAGAAAAAAAAAAAAAAAAA	GGAGAACGGAAGAGCGGGTCAGCCGGAATGCCGAAAACA
>4872305-1	ATTGCTCGAAATAAGA	AAAAAAAAAAA
>3147571-1	TTTATGTAAAGGAATA	AAAAGTA
>3955066-1	AACCATTTTTTATTCCGGTAAA	AAAAAAAAAAAAAA
>3671741-1	TCTTCCGCTTTTACCTCGAGTTTCGTTATCAGAATACGACGAGGTCA	AAAAAAAAA
>6544533-1	ATACGAGTATGAATACTTCACGT	AAAAAAAA
>6370314-1	TTTACAAAGGTCTTTGC	AAAAAAAAA
>5294965-1	ATGGATCTTGTAAATGAG	AAAAAAA
>4924607-1	ACCCCGGGGATAACAGGGTC	AAAAAAAA
>5165884-1	ACAAATAGATGGTGGAGTAGTA	AAAAAAAAA
>5282975-1	CCTCGCTGAAAGGCTCA	AAAAAAAAAA
>6008046-1	ACAAAGTGGAGAT-AAGGGCAAAGATATTTTTATA	TACAAA
>7195383-1	ACCCCGGGGATAACAGGGTC	TGAGAACGGAA
>2955141-1	GTAATAAAGTTAAACAAA	AAAAAAAAAAAA
>7348746-1	TAGTTACAAACTCCCCAGTCAATTTCCATAGGGGTAGGAAGTCCATAAA	GCTTACTACCCCCACC
>2572464-2	ATCCCGGCCGGTCCAC	CAAAAAAAAA
>6539704-1	TTATAGCAGTAGTAGCTTATGTA	AAAAAAAAA
>4780955-1	CTCCGAACTCGTAGGCGC	AAAAAAAA
>4881280-1	TTTTCTTAATACCTCAA	AAAAAAAAAA
>5228144-1	AAAGGGATTAGATACCCCTGTAGTCCCGGCTGTAAACAATGCAG	AAAAAAAAAAAAAAATGAGAAC
>4116666-1	ATAAGGATCCTAAGTGCAGAGAAAT	AAAAAAA
>5660885-1	GAAAATAGGGATAAGA	GGATAAATGATTTAGCA
>5605789-1	TCATATTTTTTCTCACCAACTAGGTC	GGAAGAGCGGTTCAGCAGGAATGCCGAGACCGATCTCGTA
>7314537-1	TAGTTACAAACTCCCCCGTCAATTTCCATAGAGGTAGGAAGTCCATAAA	GCTTCCTACCCTCACC
>7147904-1	CTGGTAAGACCATCGGGGAA	AAAAAAA
>4660085-1	TCCATAGGGGTAGGAAGTCCATAAA	GCTTTCTACCCCCACC
>7307195-1	ATTCGTTCCCCTGACCCCGGTCTAGGGGCGAAAGA	TGCTAAAAAAAAAAAAAAAAAAAAAAACGAA
>7201888-1	ATATGATATCTCATTA	GTTCAAAA
>1832419-2	TCATGTCCAAAGCAAGTATTACCATTAA	AAAAAAAAA
>5602840-1	ATATAAAGTCGGAGAA	AAAAAAAA
>7062573-1	ATCGTTCTTAGGTTATAACGTAACTACTGGAACTCCAGTGC	AAAAAAAAAAAAAAAA
>6043694-1	TATAATACAAATAAACAAATA	AAAAAAAAAAAAA
>4755130-1	CTGATACTCTAATAAATCTCGCTA	AAAAAAAAAA
>6667777-1	CTAATGTATTAAATAATATA	AAAAAAAA
>7235656-1	TGGGTATAGATCCAAACTATAGGAC	AAAAAAAAAAAAA
>6090921-1	TTTCGTGGAATAATCCAGCAGC	AAAAAAAAAAAA
>1546880-3	AATCCAATCAACGTAATAGCTCA	AAAAAA
>7580451-1	CTGAAAAACAACAGAA	AAAAAAA
>6264249-1	CTCCTTCTTATGACACC	AAAAAAAAAAAAA
>5946282-1	GTGGGAGGTGACTGGAGGC	CTACCTAGCCGAAA
>3669384-1	TAACGACTTATGTTACTG	AAAAAAA
>3300368-1	TTAACAACTCTTTTGA	GAAGTGA
>3876415-1	TCCCCCGTTAATTTCCATAGGGGTAGGAAGTCTATAAA	GCTTCCTACCTCCACC
>4266738-1	TAGTAATAATTTCGCC	AAAAAAAAAA
>3510625-1	GTTTCTCGTAACTATCAA	AAAAAAA
>5729019-1	TAGTAGCTCTGAGGAA	AAAAAAAA
>1101952-4	TCTTAGGAACAGCCCAAATTCTGGCTATGGCCTCAG	AAAAAAAA
>3820483-1	ATAACGAAATACACATCAATGCCCACCTTAGGGTTTCG	AAAAAAAAAAAAA
>4475070-1	AATTACGATGTACAAAGAGT	AAAAAAA
>2861939-1	ATTTCCATAGGGGTAGGAAGTCCATAAA	GCTTCCTACCCCCCAATCCGGTT
>7058158-1	AATAAAAACATAGGTCCCC	AAAAA
>1422650-3	TATCCGCCTAAGGATC	ATAGTCAAAGGGTGAAGTAAAAAG
>6444379-1	ACAAACTCCCCCGTCAATTTCCATAGGGGTAGGAAGTCCATAAA	GCTTCCTACCCCACC
>2666029-2	CCTAAAAATCTAGCTAATGCTGA	AAAAAAAA
>4447465-1	TCTGCGAAGGTGGCAG	GAAAGAGA
>2271266-2	TGTGCAAGACGCTAGATCAATAGAA	AAAAAAAAAAAA
>5307073-1	ATTAACCCAGGAGAGAAAG	GGAGAGGGGAAAAAAAAGGA
>4481294-1	ATTTTAAGCGAAAAATATGCAA	TAGATCGGAAGAGCGGTTCAGCAGGAATGCCGAGACCGATCTCG
>4481937-1	GATCCAATAGTTTTCGATAGAAGACG	AAAAAAAAA
>5666248-1	ATAACACGGGAGCCCAAAGGTCGGCTCAGGCGGTACAGAACG	AAAAAAAAAAAAAAAAAA
>6829259-1	ATTTTAAAACGTAAATTAACCCTCTTGGA	AAAAAAAA
>5863563-1	ACAAACTCCCCCGTCAATTTCCATAGGGGTAGGAAGTCCATAAA	GCTTCCTACACCCA
>2989320-1	ATTAAGGTATCGTCAGAGAAA	AAAAAAAAAAA
>2370665-2	ACAAACTCCCCCGTCAA	GAAGAAAAA
>1923009-2	TTTAATAAAAACATAGGTC	AAAAAAAAAAAA
>7669605-1	ACAACTACGCTGAGAAAAATGTAGGTCCCCTTGA	AAAAAAAAAAAAATGGGTCCGGATGACCGGTA
>3793878-1	GGCTGGGGCGGCACTCCCGCGAAAA	AAAAAAAA
>7547672-1	ATGACTGCAGATATTGCAGTTGCTGCTG	AAAAAAAA
>5380007-1	TTAAACAAGTCTCAAA	AAAAAAAAAAA
>5588469-1	ACAAACTCCCCCGTCAATTTCCATAGGGGTAGGAAGTCCATAAA	GCTTCCTACACCCACCA
>3326114-1	AAGTTATAGGAAAACAA	AAAAAAAA
>3764217-1	AATGAGAATTCCCCCAATATTAAGA	GGGGTGGGCTAGAAAAAAAAAAAA
>898221-4	TTTGGTGAGGAAGACCAGGTGTTATCACCTTGTCTTC	TGAGATC
>7361225-1	ATCAAAGTTATGTGTATATAGCCCGAGGACCTTAC	AAAAAAAAAAAAAAA
>5656857-1	CCCCTGACCCCGGTCTAGGGGCGAAAGACCAATCTAGCTCG	AAAAAAAAAA
>2834394-1	GTGATTGATATAGCTAA	AAAAAAAAA
>1980444-2	GTCCTAGTAGATCCTGCT	AAAAAAAAAA
>1383233-3	TTTGATATTTGTTTAACTCGTTCT	GAAAAATAAA
>5171425-1	GCCTTGTCCGTTAGGGCAGGGCAGT	AAAAAAAAA
>3178602-1	ATGAGACTTTAAGAAATGTAAAAGATCTAGAGGTA	AAAAAAAAAAA
>5846887-1	ACTACACCAAGAAGCTCGGGGTAAAG	TGCTGCTCTCTCTAAAT
>7115063-1	AGCTCAGCCAGGACGGAGCGCCGGCCTTC	AAAAAAAAA
>5987849-1	AGAGCAATTTTTTAACGTACTCGTA	AAAAAAAAAAA
>5411201-1	TAATAAATAGTGAGATAAGAAG	AAAAAAAAAA
>4139464-1	TTAACCCCCACTTCTCAC	GTTCAG
>7700960-1	TTTGAGGAACCTTAAAAGAAGAGG	AAAAAAAAAAAAA
>5150567-1	ATGACACCCTCAGCTAGGGATAAACCTAAAGTCCCCG	AAAAAAAAAAAAA
>3883802-1	TACTACATCTTGTTGTGGTACGG	TAAAAAAAAA
>7189269-1	TAGATCTGAAGCCATACGTAAAGCCATAGAAAAAATGGTAAGAGATGA	AAAAAAAAAAAAAAAGAA
>6363628-1	ACAAACTCCCCCGTCAATTTCCATAGGGGTAGGAAGTCCATAAA	GCTTCCTACCCCCGCC
>4183125-1	TGGGTTAAGGCCCCAAAATGCCGGC	ACATAG
>6775082-1	ATGAACATTAACTCCCACTTCGTTAAA	TGAGTCGGAAGAGCGGTTCAGCAGGAATGCCGAGACCGA
>4715850-1	TACGATGTACAAAGAG	AAAAAAAAAAAA
>6102310-1	AGAGAGAACTACATTAGCTT	AAAGAAGAAAAA
>2432404-2	TCTTTACCTCTATCCAAGGTGAAGGGGAGGTTATCGGGATCCCTTCA	CCTTGGATAGAGG
>2897887-1	ATAAACGATGATACGATA	AAAAAAAAAA
>7456141-1	AGTACTCCTTCCCTTCCGTTACG	AAAAAAA
>1435894-3	AAGAGCGGTAAGCAAGGTG	AAAAAAAAAAA
>6965010-1	TCATAATATAGCTAAAATTGAG	ATAATACA
>3920983-1	ACGTTAGTCCCGGTCTGATAGTTGATGCCCAAAAAT	AGGGCAAAAAAAA
>4532735-1	AAGTCAGGCAACGAGCGA	AAAAAAAAAAAAAAA
>2650271-2	ACATATTACACAAACCGGTTTAG	AAAAAAAA
>4368667-1	TTAACTAATAACACAGCAGA	AAAAAAAAA
>923592-4	ACCCCGGGGATAACAGGGTC	AAAAAAAAA
>6984950-1	TCGACCCCGCGGTTTGCTACATCGATG	AAAAAAAAAA
>2052993-2	TTCTACAATCGCAAGG	CTAGAAAAAAAA
>4092905-1	AAAGGAATTGGCGGGG	AAAAAAAAAAAAA
>4175431-1	ATATATTATTTCCTCTACA	GGAATAGAG
>4711205-1	ATTACAACTTATCCACC	AGAAAC
>3483483-1	GAATACCGGAATTGAGC	AAAAAAAAAAAA
>6895984-1	TACTAAAAAGATGAAAA	AAAAAAAA
>1489867-3	ATGGTAGATCAACTAAAGAAACAAGATATTACGCTTG	AAAAAAA
>1745718-2	CCTAGTAATTGACAAG	AAAAAAAAAA
>3625955-1	TAACAAGACTGTGGAAGA	AAAAAAAA
>2009675-2	ATTACAAGTAGGGGGAGGGTGAGAAGATA	AAAAAAAA
>6492515-1	ACTAGATTTAATAAAATCA	AAAAAAAA
>4001925-1	ACTGTCCCAGCCTGGGGCCCCGTGAACG	AAAAAA
>3147270-1	ATGACGGAATACAGTTTGG	AAAAAAAGAA
>2566212-2	TGATGACGCCCTTCAGTTTGA	AAAAAAAAAA
>3912651-1	ACCTATATCAAGTTCCGTCCAATAGACTAGCTGATG	AAAAAAAAAAAAAAA
>2411220-2	ACAATTCTAACCAAAGGATTAG	GAAAAAGG
>3804821-1	ATAGCTAGTTCCCCCCGAAATG	AAAAAAAAAAA
>1001532-4	CAGGAGATAAATAGCACCGCCTTCCC	AAGGGAAGGC
>6191215-1	AAATTTATCGAAAAACATACTGACTGGGATTTAGTAGTCGA	GGCGCAGAGGAA
>1891860-2	AAAACAATAAGAAAACAATCACAA	AAAAAAAA
>1548326-3	ATTCGTGGAGGGGCAAGATC	AAAAAAAAA
>6447129-1	TTTCTTTGGAATAACTTGGAGG	AAAAAAAAAA
>2768653-2	ATAACATATATAATATATCC	GAAAAAAAA
>2678707-2	TTAGAACGAATCTCATC	TGAAAAAA
>7088026-1	ACAAACTCCCCCGTCAATTTCCATAGGGGAAGGAAGTCCATAAA	GCTCCCAACCCCCAATTCCGG
>6805150-1	TTAGATATGTTTGGTGCTCCGCCATTTCCTAAT	AAAAAAAAAAAAAAAAA
>1926673-2	ATCCCTTCTCTTACCTTCTGA	AAAAAAA
>6258672-1	ATTTTTCTAATGTAGTT	GGCTCGGATGAG
>2407977-2	TTTTTATGTAAAGGAA	CAAAAAAAAAAA
>7268050-1	TCATTGCCAGAGTGGA	AAAAAAAAA
>4268795-1	TAGAGCTGGTGTATTCATGCC	AAAAAAAAAAAA
>4825439-1	GTCACTGGCGTGAGGCTAGA	TCCGAAGAGCGGTTCAGCAGGAATGCCGAGACCGATCTCGTA
>2773106-2	TCCATTAATTAAAAAGGGGAACATATGGTTTAAA	AGATCGGAAGAGCGGTTCAGCAGGAATGCCGA
>4631195-1	AAGTACAAGATCGAGTTTG	AAAAAAAAAAAA
>1342864-3	ATGATCGCAATAGGTAC	AAAAAAA
>1750502-2	ACATACCTACCAACCCTTACCG	GCACAC
>2508703-2	ATAAGGTAATAGATGCTCCATTTCCTACTGCTG	GAAAAAAAAAAA
>5291948-1	AGGTAGGCATCATGAACCTCGTAGCCCTCGCACAACT	GCGAAAAAAAAAAAAAAAAA
>1493421-3	TATAACTACCCTGGTT	AAAAAAAA
>6111721-1	TCCTTTATTCTCATGTAATGCATGA	AAAAAAAAAAAAAAA
>6804810-1	TTCCAATATATGATCTGTACTACATCTGCTAAATTCG	AAAAAAAAA
>7823048-1	ACGAAGCTGAGGCGCACG	AAAAAAAAAAAA
>7245498-1	ATAAAAAACCAAGAGAA	AAAAAAAAA
>4797040-1	TACAAACTCCCCCGTCAATTTCCATAGGGGTAGGAAGTCCATA	GAGCTTCCTAACCCCACCA
>5894650-1	TCGTTCCCCTGACCCCGGTCTAGGGGCGAAAGACCAATCTAGCTCG	AAAAAAAAAAAATGAAA
>2746096-2	TCGCATCTAATAATTAACGTACCTAACGA	AAAAAAAAAA
>353678-8	TTTCTTTCATAGTCTTTATTAACAACA	AAAAAA
>1119479-4	ATGTATGCGTACATAAATATAGCATAAAAACG	AAAAAAAAA
>1028026-4	TCAGCACTCTAGCTATAAACCGATGG	AAAAAAA
>2215200-2	TTAATCTATAGAAAAGCA	ACGGTTC
>4921189-1	GTATCAAAATAAAAAA	AAAAAAA
>5362972-1	AGGGCGGACCTGGCGAAGTCCCGGTCGAACTTCGCCGGTTTAGTTG	AAAAAAAA
>4594629-1	TTGTCTCTGACAAGGGAACCAAGGGTGTGGTTA	ACCCCTGGTTCCCTTTCACA
>7197067-1	TTGGCGTATTAGGAGCTAT	GGGAAAAAAAAAA
>5302180-1	ACCCCGGGGATAACAGGGTCGTCGC	AAAAAAAAAAAA
>6926303-1	TTAATTACATCTCCGATTTT	AAAAAAAAA
>2503304-2	ACGACACGGTAAAGGATGCAA	AAAAAAAA
>1821477-2	TAATTTTGCCAAAAGTTAAAG	GTACCAGAT
>2301464-2	TTGTTACAAATTACGCA	AAAAAAA
>2598012-2	CTTAACCGGTGACAACGCGTA	ATCGGAAGAGCGG
>135786-11	AGTGGCCAAGGCTAAAGTTTTAATTTATCCTTCCCATCAAGATGG	GAAGGATAA
>1005308-4	ATGGATTGATAAGGAAATTGA	AAAAAAA
>4298824-1	TTACCGGTTGTCCGGTAGGGCAGTGCCGGGCAGC	AAAAAAAA
>2251687-2	AAAGGGGTACAATATGAGT	AGCAAACAAC
>4666555-1	CTAACAACAGCAATGAAA	AAAAAAA
>370905-7	ATCTCGTCCTTCCACCTACTTTCC	ATACCGAAAGGGCCT
>4287269-1	GAAAGTTAAGGAAAAA	AAAAAAA
>7525221-1	ACACACTCCCCCGTCAATTTCCATAGGGGTAGGAAGTCCATAAA	GCTTCCTACACCCAC
>5315312-1	ATTTCCACAACCTTCA	GAAAAAAAAAA
>4732062-1	ATTGAGGAAACCGGCTC	AAAAAAAAAAA
>2211681-2	ACCTACCCGTAGGGGTGGGGACAGCGTCA	AAAAAAAAA
>3595887-1	CTGACGAAGGGCGCGGCAAGTGG	AAAAAAAAAAAAA
>3282754-1	ATTATGTATTATGATCAAGGGGAA	AAAAAAAAAAAAAAAA
>6238579-1	ATTATAAAATACCCAT	AAAAAAAAAA
>4159524-1	ATACGTCAGGGACTACG	AAAAAAAAAA
>5021497-1	GGATATGATAAAATAA	AGGGAAAGA
>3368324-1	AAAACTTCTCGTCGAACATGATTACCCCAAGCA	AAAAAAAAAAA
>7336211-1	ACAAACTCCCCCGTCAATTTCCATAGGGGTAGGAAGTCCATAAA	GCTTCCTACCACCACCA
>3346269-1	TTCGAAGCTCACCCACCACCTTCTGGTGAGTACTCTGAAG	AAAAAAAAAAAAA
>5038466-1	TCCAAATAAGTCTAGTA	AAAAAAAAA
>1351052-3	TTCATTTATGTAACCCACGATCAA	GACAAAATGCAAAAGAA
>4955004-1	ACACCTATCCCGTTCAAGGAGTATTTG	AAAAAAAAAAAAAA
>6643416-1	ACTTCCGGCTGCAATTCTTGG	AAAAAAA
>4067444-1	GGCCTCCAGTCTGGTTTAAAGCCGG	AAAAAAAAAAAA
>3314093-1	TCGCTGATAACGGTTTCAGAGTAGG	AAAAAAAAAAAA
>2252266-2	TTGGGGCGCACCCGACTCGACGAGAGTTCGGGTGTGGGAA	AAAAAAA
>4764854-1	ATTTCTCAAAGGTTTAA	AAAAAAAAAAA
>1422639-3	TTTGCTGGATTAGCTTCTGATGGAA	AAAAAAAA
>3194041-1	CCGTCATCAGTATGGAGTTCA	AGTTCAAA
>5254404-1	ATATTGGAAAAGAAGGTGA	GAAAAAAAAA
>5670223-1	TCATTTGACGAAAATTCTCATA	AAAAAAAAA
>3890193-1	CTCTCCGTATTAATACCAGCATTA	AAAAAAAAAAAAAA
>4568955-1	CTAACGATGAAAATATAAAA	AAAAAAAAAA
>1270944-3	TAAGGATAGAAAAAGGTAAGA	AAAAAAAAA
>7772549-1	CCCAAGATCTAACTAGAGTCTCG	AAAAAAAA
>919706-4	ACCCACAAATAGCCTATGTAGGTACTACTAATGGTAATTG	AAAAAAAAAA
>7699998-1	ATAAGGAAGAGAAGAACG	AAAAAAA
>3143610-1	AAGGATATTACCCGCTAAA	AAAAAAAAA
>2669045-2	AAAAAAAAAAAAAAAAAAAAA	AAAAAAAAAAAAAAAAAAAAAAAAAAAAAAAAAAAAAAAAAAAAA
>7500286-1	ATGGGACCTTTTACAGTATCA	AAAAAAAAAAAAAA
>262957-9	AAAGGAACTAGCTTATAGTTTAGAAGAAAACAAACAAATA	GATCGGAAGAGCGGTTCAGCAGGAA
>5513211-1	TCAATAACCTTACCAAAAGAGC	AAAAAAAAAAAA
>3163545-1	ATGAGTATGGTTTCATAGCAGAAGCTAGTGAGAATAGGAAAAAAA	AAAAAAAAAAAAAAAAAAAAA
>4814719-1	AGATCCATTAATATGGA	AAAAAAAAAA
>6247232-1	TACCCTCAGCTAATAACTTCTG	AAAAAAAAA
>3087246-1	ATCACAATATATTGCAATGGAGGCTATAAG	AAAAAAAAAA
>4434816-1	TAGAAATAGCCATTTAAACCTTTTTCAGCAAAACTATA	AAAAAAAAAAAAAAAA
>3960273-1	TCTAAACAAAGGAAATTACTA	AAAAAAAAAAAA
>5410473-1	AAGAAGGAATCCGAACA	AAAAAAAAAAA
>7794864-1	TGCCTAGAGAGATGTTAGAGGATGTAAAGAATAC	AAAAAAAAAAAAAAAAAC
>5750997-1	ATAACACGGGAGCCCAAAGGTCGGCTCAGGCGGTACAGAACG	AAAAAAAAAAAAAAAAAAAAAAAC
>710385-5	CAAATTCAACCGATGTA	AAAAAAA
>6684912-1	ATAACTCTCTAAGAATTCTGCAAA	AAAAAAAAA
>1912669-2	ACAGGAGAACCTTTAAACGTT	AAAAAAA
>1934342-2	TCATGAATTTTTATCCAATCCTCAGCCCTTGG	AAAAAAAAAAAA
>3586987-1	ACTCTCCTAAAATCTCAACTGTGATATGTCTCTCG	AAAAAAAA
>3528351-1	AAGTCAGGCAACGAGCGAG	GAAAAAAAAAAAAAAA
>5560220-1	ATAGGGCAATAACCATATTCTCGCCCGACGGA	AAAAAAAAAA
>4964549-1	GCGAAAACGTTAGATGCTAG	AAAAAAAAAAAAAAAAAA
>2558401-2	ATATGCTTTTTATATA	GTGAGGGTGAG
>5729880-1	TCTATAAAAACTTTACA	AAAAAAA
>5606324-1	ACTATCTACTTTATAGTAGGGCTTG	AAAAAAAAAAA
>2097779-2	TAGTTGGGGAGCCTACGCTATGGTA	AAAAAAA
>5098999-1	TTCTAACCTTACCGATAAGGGGGCTGAGACTATAGCAGA-AAG	GATCAGCCCCCG
>7585402-1	ATAACGCAAATAAGGG	AAAAAAAAAAAAAAA
>3094124-1	ATAGTCACAAACTCCCCCGTCAATTTCCATAGGGGTAGGAAGTCCATAAA	GCTTCCTACCCACAC
>4749897-1	ATAAACGGAAACTCAGGTAG	AAAAAAAAAAAAAAA
>7599375-1	CTATTGAAAAAGCTCA	AAAAAAAA
>4327943-1	ATAAATGGGTATTAGAGCACTTAAAGGACCC	AAAAAAAAA
>3587977-1	ATGGCGAGTATAAGTTAAAAAAAAAA	AAAAAAAA
>3276777-1	ACGAGTCTAATCCGAATC	AAAAAAAAAA
>3880614-1	TCAAATAATAAGACTGAGTCA	AAAAAAAAA
>4081704-1	CCAGTGGATGGTCCAGGCTGG	AAAAAAAAA
>6363692-1	TCTAGATTATAAACCGT	AAGAGCGGT
>6989660-1	ACAAATCCTTCCAACAGATG	GAAAAAAA
>5713066-1	ACAGATCTTACATGGAGCCAA	AAAAAAAAAA
>7390047-1	TAATACCCACCATGATGATGGAGG	GAAAAAAAAAA
>7156122-1	TCCCGCAACTCCCCACACCGAGAGAA	AAAAAA
>6767277-1	TTGCAGCCATAAACGATGG	AAAAAAAA
>3969777-1	CTTACTTTTTTTGAAATATCTGAGTATG	AAAAAAAAAAAAAAAAAAAAAAAA
>3113217-1	TATATTCCAGATTTGATACAA	AAAAAAAAAA
>4179729-1	TCGTTTCCAAGATCTTGAAAA	AAAAAAA
>4563062-1	TAAATGCCACTACGACCTG	AAAAAAAA
>3736278-1	CCGTCAATTTCCATAGGGGTAGGAAGTCCATAAA	GATTCCTACCCCCACC
>4700324-1	GAATCTGAATATGATC	AAAAAAAAAAAAAA
>5865868-1	CCCCGTCAATTTCCATAGGGGTAGGAAGTCCATAAA	GCTACCTACCCCCACCA
>7628382-1	TCAGTAAAAGACGTAAAGGA	AAAACAA
>6986790-1	TTGTCTCTGACAAGGGAACCAAGGGTGTGGTTA	ACCCCTGGTTCCCTTTCACAG
>2266408-2	TTTGAGATATTAGCTAA	AAAAAAAAAA
>2024350-2	ATAACAGGGTCGTCGCGGGCGAGAGCTCCCATCGACCCTGCG	AAAAAA
>1099066-4	CTAAAGAACCTCGAGGTCCTCGCACA	CTGAAGATCGGAAGAGCGGTTCAGCAGGAATGCCGAGACC
>7376893-1	ATAATTTCCGACATAGATGAACTATCAGTAAAAAAA	AAAAAAAAAAAAAAAAAAAAA
>4000827-1	TTTCCCGGCAATGGTCGTCAGCCGGGAGTGA	AAAAAAAAA
>1587441-3	TCTTAGTAGGGGAAGGAGGAGAAATCAACCGA	AGCACACA
>5346128-1	CCCGCCACAGGTGCAGATCCCGGCGGCAGTAACAGCGAGG-GGG	AAAAAAAAAA
>2983870-1	ATGCCATATTAGGTAA	AAAAAAAAAAA
>4463606-1	TTATATTGGAAAAGAAG	AAAAAAAAAAAAA
>7691639-1	TCTGGTTTAAAGCCGGCCTC	AAAAAAAA
>7479968-1	TAAATCCGACAAATGCC	AAAAAAAA
>6065206-1	ATATGAAAGAATTGAATGAGATATA	AAAAAAAAAAAA
>1156002-3	TAGCCAAATGCCTTGCCGGGTAAGTTCCG	AAAAAAAAAA
>5850838-1	AATCCCGGCCGCGGCAC	CAAAAAAAA
>880804-4	TATAACTTTCTAGATTCTGATG	GAAAAAAAAAA
>917601-4	ACCCCGGGGATAACAGGGTCGTC	AAAAAAA
>2787974-1	ATAGTAATAATCGTAA	AAAAAAA
>7272818-1	ATACGAGAATAGATCTAG	AAATGAGATC
>3161014-1	ATAGGGATTGTGTCAAATAAGGAAA	AAAAAAAA
>2759123-2	GCAGTAGTTGGACAAAGCG	AAAAAAAAAA
>2774881-2	ACTGGGCCTAAAGCGCCCGTAGC	AGGAAAAGGGA
>2385494-2	TTAAACCTTTTTTTTCCAAT	AAAAAAAAA
>3005137-1	TTCCTAAAGTAGTAGGAAAGCAAG	AAAAAAAAA
>4568505-1	ACCCGAAGGTGAAACACCACCCATGGGTGCTCGAGGAGCTT	TCCCCCCCCCCCCCCCCCCCCCCCC
>6852935-1	TTGATATAAACGAGCGAC	AAAAAAA
>6786671-1	CTAACTCAAAGGAAATTAGGGGAGCGGGGTCAGCGTGTC	TGAGATCAAAA
>4202286-1	CCGATATCTTTACCTTT	AAAAAAGAAAA
>2474505-2	TAAATGAAGTAGCTAAAAAGGC	AAAAAAAAAA
>7007380-1	ACAGAAAAAATAACATTCATTTACCCTGTG	AAAAAAAAA
>4187828-1	GTCCCCGCGGCGGGAC	CAAAAAAAAAAA
>7486796-1	TTGACGTATTTGCACATAACGTTGAGACCGTAAGAAGAC	AAAAAAAAAA
>1902983-2	ATGAAATATCAGATATCGCAA	GACAAAA
>6480368-1	TAGCCCTCAACCACCT	ACCAAAC
>3389680-1	TTGATAGACTAGTTAAAATCTCTCAACACAA	AAAAAAAAAAAAAAAAA
>6106563-1	TTGACGAAGATTTGATA	AAAAAAA
>3001152-1	TAATAACCTTAACTGGGTTATTAACGATAATTTTAAATATAA	AAAAAAAAAAAA
>3801536-1	ATAGTTACAAACTCCCCCGTCAATTTCCATAGGGGTAGGAAGTCCATAAA	GCTTCCTACCACCA
>7530103-1	TAGATAGTTACGATCCG	AAAAAAAAAAA
>6999318-1	TACAAACTCCCCCGTCAATTTCCATAGGGGTAGGAAGTCCATAAA	GCTTCCTACACCCACCA
>2395419-2	ACAAACTCCCCCGTCAA	AAAAAAA
>2458361-2	TAAAGGACGTTGCCAAGAA	AAAAAAAAA
>3506009-1	CCGTTATGCAAACCATGAT	TGAAAAA
>5631809-1	ATTCCGAAATCGTGAG	GAAAAAAAAA
>6792324-1	CTGTCACAGCCTGGGGCCCCGTGAA	AAAAAAAA
>5761415-1	ATTTATAGTAAATTAATAATATCACTATCA	AAAAAAAAAAAAA
>7159156-1	TTTTCTCGTCATATGATCA	AAAAAAAAA
>3690516-1	ACAAACTCCCCCGTCAATTTCCATAGGGGTAGGAAGTCCATAA	TGCTTCCTACCCC
>527230-6	AGGTAATCCCTTAAACCCTGCCGC	TGAAAAA
>5715788-1	TTGATGTAAAGAGAACTATAGAGGCCG	AAAAAAAAAAA
>7804226-1	CTTGTCGTTAACGATTCTAGGCGGTCCGGTAAA	GGCCGCTTAGCATCGTTAC
>7050713-1	ATATTCTTAGTAGTAAT	AAAAAAA
>2603758-2	ACGATGTACAAAGAGTGATGAGATGTGA	AAGTGAAAAA
>2815079-1	TAGTTGACGACCTAATGTCAGCACTAGTCTCG	AAAAAAAA
>1707643-2	AATCGTTGGAGTACTAGTTGCAATA	AAAAAAAAAAAAA
>1099077-4	ATATTGTCTAAAGCACGTATGTAACG	AAAAAAAAA
>2638067-2	CTTTTTCCGAGAAATAGTCA	AGTGAG
>4574678-1	TAAATTTTTATCGATATATATTTAATTGCCGGGGTGTCCGAGCGGTCAAGGGGGTAGG	AAAAAAAA
>4568340-1	ATAGAATTGAAAGCGTTCTAGAGCTAAACGATGCATACGCG	AAAAAAAAAAAAA
>6036302-1	ATCTGAATATAAAGCAGC	AAAAAAAAAAAAAA
>3440126-1	TCGGCTGGGGCGGCACTCCCGCGAAAAGA	AAAAAAAA
>1762871-2	ACAAACTCCCCCGTCAATTTCCATAGGGGTAGGAAGTCCATAAA	GCTTCCTACACCCACC
>2572806-2	TACCATAAAAAGATACAA	AAAAAAA
>2833532-1	TCCATAGGGGTAGGAAGTCCATAAA	GCTTCCTACCCCTGAAAAA
>2448973-2	TTTGAACCCGGGATTCCCGAATGGGA	ATCCCGGG
>6453011-1	TAGTTAAGGAACCCGAAATTTA	AAAAAA
>5172577-1	AAGGCCCCAAAATGCCGGCTAATTTCCCGTTGAAGGGCGTCTCTAGCCTTAGAC	GCCCTCCCCC
>1601271-3	AAGGATATGGTACAATTAGCTGGAGGCAAAGGTGCAAACCTT	TGCCTCCAGCTAC
>3708173-1	ATGAGTTGAGGGTGAGTGTGTATGAGCCCTCAAGAGGGGTGCCCG	AAAAAAAAAAAA
>6465105-1	CAACTATGATACGTCCAGAAATAAGATAA	AAAAAAAAA
>1448746-3	AGCTGTGTTTACCCGTGGCG	AGAAAACGAAAAAA
>2689181-2	TCTAAAACTATTCCTCTTGCCATTGGAG	AAAAAAAA
>924764-4	TTTAAAACAGTAAACCTTAAA	AAAAAAAAAA
>7460854-1	TAAATGCCACTACGACCTGGAAGA	AAAAAAAAA
>5190472-1	ACTCCCCCGTCAATTTCCATAGGGGTAGGAAGTCCATAAA	GCTTCCTACCACCA
>3359276-1	TTAACTCATTATAATG	GGGAAAAAAGAA
>2480261-2	GTTGTAGCAGCATTCGA	AAAAAAA
>4153338-1	TAACCTGATTAAAAGGTTTGAAAAAGAGTTC	AAAAAAAAAAAA
>5281629-1	ACAAACTCCCCCGTCAATTTCCATAGGGGTAGGAAGTCCATAAA	GCTTCCTACCACCACCA
>1769014-2	ATCCCGCCGGCGGCTTCTTCTAAA	AAGGGAAAA
>2891206-1	ACAAACCAATTATTCCG	AAAAAAAAAAA
>5837198-1	ACAAACTCCCCCGTCAATTTCCATAGGGGTAGGAAGTCCATAAA	GCTTCCAACCCCCACC
>3224106-1	AAAGCGAGGGACTCCATAACTCCGTTATGCAAACCA	AGAAGATCGGAAGAGCGGTTCAGCAGGAA
>6188615-1	AGATAAGATCTATGAAATGGCTTCAGATGAAGATCTTGAAA	AAAAAAAA
>1915526-2	CACTTTAGGAGGATATA	AAAAAAAAAAAA
>3369044-1	AGATACCCCTGTAGTCCCGGCTGTAAACA	TGAGATCAAAAAAAAAAAAAAAAAAAAAA
>7744069-1	AGCCCGAAAGGGTGTGAACGGGGGCTAAATCCTGG	AAAAAAAA
>1590381-3	TAATATGAAACGAGATCGGC	CAAAAAA
>1812703-2	ATATAGGGCGAATGTGAGA	AAAAAAAA
>1620714-3	ACAAATCCTTCCAACAGATGTGA	AAAAAAAAA
>3589090-1	ATTGAAAGTTGATAGTCACAGCACCTGGGTCTCCATGATATAATGATTAAT	AAAAAAAAAAAAAA
>3555023-1	ATGATCAACTCCTCAAAAACGGCTT	AAAAAAAAAAAA
>6216818-1	CTAAGGCCTATAACTCACTTATAGTCCAAATG	AAAAAAAAAAAAAAA
>3973276-1	TTATGGGAGTAGAGGGTAGTAC	ACACCAAT
>5446443-1	ATTTCATATCTTGTAA	AAAAAAAA
>6197828-1	ATCCCTTCTCTTACCTTCTGAGTCCTTCTCTATTAAGAAAA	AAAAAAAAAAAAAAA
>2274883-2	TTCACCGCAGCCTGGCGCTGCTCCTCGGGCGCCTATG	AAAAAAAA
>3885416-1	ACGAATGGACGCAAATGTACC	AAAAAAAAAAAA
>5000258-1	CCATAGGGGTAGGAAGTCCATAAA	GCTTACTACCCCCACC
>6942190-1	TAAGCGGGAACCCCTCCCCGAAAAGA	TAGATCGGAAGAGCGGTTCAGCAGGAATGCCGAGACCGA
>6164073-1	GAAAGCAAAAGATATACC	GGAAAAAAAAAA
>5450000-1	TAGCCCCAATGAGTTGAGGGTGAGTGTGTATGAGCCCTCAAG	CCCCCCCCCCCCCCCCCCCCCCCC
>5917539-1	AACGGAAAGTATATAA	AAAAAAAAA
>7608548-1	ACAAATAAATATGGAAG	AAAAAAAAAAAAAA
>4286242-1	ATCCATCTCCAAAGATGGCCATAAAA	AAAAAAAAA
>2105706-2	TTGTCGATGCTCCACATTTGCCAGAAGGAGAAG	AAAAAAAAAAAA
>5843546-1	TATATCCCTTCTATAG	TGAGATCAAAAAAAAAAAAA
>7725586-1	TTCTGAATATCCTTATTCCTACAGAAAGAAGGG	AAAAAAAAAA
>2936982-1	CAGAAGAAGTCAAAGAAA	AAAAAAAA
>3520460-1	CAACTCCCCACACCGAGAGAAGAC	AAAAAAAA
>2990032-1	TAATAGCTTTAGTGGTTGTAGGA	AAAAAAAAAA
>6537410-1	TAATTTATCTATAAAA	AAAAAAA
>1382021-3	TTAAGTAAACTGACTACCATACCACCCTTCTCA	AAGGAAA
>5676182-1	AGAGAGGAGAGCTGGAGA	AAAAAAAAA
>5423105-1	CCATAGGGGTAGGAAGTCCATAAA	GCTTCCTCCCCCCACC
>4282247-1	ATTATTAAGGCATCTGACGAT	AAAAAAAAAA
>2413223-2	AATCCTGATCTATGACGAATAGGGAAAAAACGGATTAACTTGTGACGA	CAGGGGGGAAAA
>7601814-1	TCACCTCATAGTCACAAACTCCCCCGTCAATTTCCATAGGGGTAGGAAGTCCATAA	CGCTTCCTA
>2812743-1	ATCTGATAGCACAAGAAGTA	AAAAAAAAAAAA
>3041329-1	AGGAAGAGATAGTAGTG	AAAAAAAA
>5966752-1	ATCCTGCCGGACCCGACCGCTATCGGGGTGGGGCTAAGCCATG	AAAAAACAAAAAAAAAAAAAAGA
>6255671-1	ACTAAAGAATGATCTAGTAAG	AAAAAAAAAAAA
>2215248-2	TTAGATGATGTGTGAA	AAATTCAAA
>4964206-1	AAAGGAATTGGCGGGGGA	AAAAAAAA
>5228705-1	CTGGGTCCTTCCAGTGACGTTCACATTCC	AAAAAAAA
>1900142-2	AAGGAGGTGAAGAGGA	GGAACGGGAC
>3340355-1	AAACCCCTGGGCCGCACGCGGGTTACAATGGCAGGGACAGCGG	AAAAAAAAAAAAA
>7831526-1	AACTTAGCTCACTGTCTTCACAGTA	AAAAAAAA
>3221650-1	AAAGGAATTGGCGGGGGAGCACCACAAGGGGT	AAAAAAAAAAAAAAAAAA
>3743298-1	ACAATGGAAGAAAATC	AAAAAAAAAAA
>2674404-2	ACAAATCTAAACCTAGAACCTATCG	AAAAAAAAA
>2167694-2	AAAGATATCTCTACTTCTCGCTACGG	AAAAAAAA
>4801995-1	ATACTCTCCCTAAGGGCTCGATGAAGCTGGCTTAGGGCCGAAA	TCCTAAGTCGGCTGAGGGTCGTA
>2336769-2	TACGATTCATTTACCATTACCGTTATG	AAAAAAAAA
>7491933-1	ATTGAAAGAACCTTGGAAG	AAGAGCG
>4671041-1	TTCTCGAAGAGTTTCCTATAGA	GGAAAGAAGTA
>1431701-3	TTATAAACGACGGAAATAGCTGGGTCCTTCCA	AAAAAAAA
>3218847-1	AAACTCCCCCGTCAATTTCCATAGGGGTAGGAAGTCCATAAA	GCTTCCTGCCCCCACC
>1948023-2	ATTAGTAGAGAATGTA	AAAAAAAAAA
>1335325-3	GTCGGGCTAGGGGGCGGGAGAGGCCAGCGGTACTC	AAAAAA
>3514500-1	ATAATGTATAACAAGATGTACTGGACTGTTACAGCCAAAGCTGTG	AAAAAAAAAAAA
>5567660-1	TTTCTGCTCTCCGCCACT	GTTGAAA
>1079795-4	AACATGGCATATACAGCAAGAACGCTTCG	AAAAAAAAAA
>3604774-1	TATAGAAGAAGGGGAG	AAAAAGG
>6063408-1	CTCCTCTTGGCCGGAGGA	AAAAAAAAAAAA
>6371140-1	ATAGCCCCGTACCTTCGGTAGAA	AAAAA
>658820-5	CTTAAGCAGAAAGCTGATGA	AAGGAGAAA
>6399372-1	CCAAAAATAGAGCAATTCCGGGAAAATGGAATGTAATACTCGCAAGTACA	GATCGGAAGAGCGGT
>7755265-1	TAATAAAAACATAGGTC	AAAAA
>5502980-1	GTATCAGGAATGACCACCATAAGTGCTGGTGTAAATACATA	AAAAAAAAAAAAAAAAAATGAAAAC
>4705241-1	TTATAGGAGAATCTACTAAACT	TGAGTCGGAAGAGCGGTTCAGCAGGAATGCCGAGACCGATCTCG
>5123364-1	AGCTAATCAATTACTAAA	AAAAAAAA
>6216047-1	ATGTCCAACAATTTAAAAAAGAACTTTTTTAATA	AAAAAAAAAAAAAAAAAAAA
>3432094-1	TAGGAATCAAATAATTCATCAACTGCCA	AAAAAA
>3337218-1	TTAGAAATTACATATA	AAAAAAAAA
>3713309-1	AGCGAGAATTCAATCTTCCATAGATAGAAACT	AAAAAAAAAA
>7064318-1	ATGCCATAATAGCTAGATCAATGGCCTTATCAATAAAGT	GATGAGGCCA
>7005220-1	AACAAAAATGGAAAAA	AAAAAAAAA
>5471496-1	ACGCCCTGTGGGGTAACCGCTG--AGCATCTAAGCGGGAACCCCTCCCCGAAAAGA	TCAGAAGAGCGG
>6826734-1	CAAGAATGAAAGTTGC	AAAAAAAAAAAAA
>2475693-2	TACAAACTCCCCCGTCAATTTCCATAGGGGTAGGAAGTCCATAAA	GCCTCCTACCCCCACC
>2162638-2	CTGAAAAATAATAGAA	AAAAAAA
>804589-5	TTTACCGCTTTTGATTT	GAAAATAAGGG
>1883315-2	ATGGGGATGAAGTGTATCTGGAGAGGAGAG	GTATTAAT
>6595304-1	TTCTTCTTTAGTACGGTAAGTCTACACGGATTTCACGTGA	AAAAAAAAAAA
>5489003-1	AAGGAACATGGAGAAA	AAAAAAAA
>4962299-1	TTTTCGTGACATCGCAAGCA	AGAAAAAAAA
>1508064-3	CACCCTGGGGGTGCAGCTGCCCCCAAGGGTAGGGCTGCCCGCCCGTTAAAG	ATCGGAAGAGCGGT
>3954464-1	TTATTAGGATCTCCCTAA	AAAAAAAAA
>1757832-2	ATTTAAAGCAAATGCAGAA	AAAAAAAAA
>5055632-1	AAAAAAAAAAAAAAAAAAAAA	AAAAAAAAAAAAAAAAAAAAAAAAAAAAAAAAAAAAAAAAGACAG
>2909845-1	CTGCGAATAAGTTTATAG	AAAAAAAAAA
>7459190-1	TTTAATAAGCGCAATATCA	AAAAAAAAAGAAAAA
>2024075-2	TCGTCCTAAGAAATTTAAACCTTAAGCCCCGAAA	AAAAAAAAAA
>7071134-1	CTTATGGCAAGACCACTCTAGCCAGTTTTACTTCACCTTTTTCGGGA	AAAGAAAAA
>5821158-1	TTCAACGTTCTACCGACAAC	AAAAAAAAAAAAA
>7650501-1	TTATAGTAAACACTCCA	AAAAAAAA
>4485720-1	TTTAAGGATAGAAACCTCATACATG	AGATCGAAAAAAAAAA
>4607283-1	GTCGGCTCTTCCCACCCTGGGGGTGCAGCTGCCTCCAAGGGTAGGGCTG	TTCTATCGGAAGAGCGG
>4318414-1	TATATTCCAGATTTGATACAA	AAAAAAAAAA
>5354241-1	ATTATAAGACTTTTTTTCCTATACGCTACTAGCTCG	AAAAAAAAAAA
>3691586-1	TTGACAGTTCCATTAATTTCAATGGTCAAAAAGGAGAATTTTACATAA	AAAAAAAAAAAAA
>6936795-1	TATTGCCCAACCGGATCAGACGGA	AAAAAAAAAA
>5209273-1	ACGGATTAAGCCACAATAATAGAGTTGAGGA	AAAAAAAAAAAAA
>1535792-3	AAAGAGTAGATTCCTTAGAGTAAAGTGTCCAAA	AAAAATAGATCGGAAGAGCGGTTCAGCAGGAA
>7578955-1	TAATCTCTCTTATCCGATTCCAGTTGCTG	GAAAAAAAAAAA
>7362767-1	ATTAAGAAAGGAACGCCA	AAAAAAAAA
>3501609-1	ACCACCCTCGATATTTGAGAATATACCCCCGCAATGG	AAAAAA
>3833596-1	TTAACACAATATGTCA	AAAAAAA
>2250948-2	TTAGGTACTGGACCTGCTGTA	AAAAAAAAA
>6152274-1	ATGATACACCAGGGTGTA	AAAAAAAAAAA
>3062462-1	TACTATCTCATTCAATTTTTCTGTCATC	AAAAAAAAA
>4842048-1	ACTAAACTTACCAAAATCAGTTAAAGATGA	AAAAAAAAAAA
>3035892-1	CTAAAAAAACATTGAAA	AAAAAAAAAAAAA
>3494441-1	TATACCCACTAAGCTAC	TAGATCAGAAGAGCGGTTCAGCAGGAATCCGAGACCGATCTCGTATGCC
>2118865-2	TCCTATGTTGGAAGCTC	AAAAAAAAAAA
>3717716-1	TAATACTAAAATATAGGGGAGAAGTGAGTAAAAAAGAT	CGGAAGAGCGGTTCAGCAGGAATGCCGA
>3990820-1	GTTAAGAAAAATTTCA	AAAAAAAAAAA
>6693643-1	ATTTGAATCAATATACGA	AAAAAAAAA
>5488950-1	AGGAGATAAATAGCACCGCCTTCCC	AAGGGAAGGC
>4236241-1	ATTCGTACCGTCATATACTAAACCTATTAACCCAGCGTTT	GTGGAGCGCGAGA
>3315107-1	CACTATGTTGTTCCGGATG	TGAGAAAAAAA
>5679291-1	ACAAACTCCCCCGTCAATTTCCATAGGGGTAGGAAGTCCATAAA	GCTTCCTGCCCCCAAATCCGG
>943739-4	TCCAAAGATCTAAAAACAAAAATGAAATGGACTAAGATAA	AAAAAAAAAAA
>815229-5	GCAACTTCATATGACCATTCTCTAAATGCT	GAGAAA
>4042794-1	ATTACATTTTCTATACT	GAGATCAAAAAAA
>5765291-1	TTGATTCAAGATTTATTAACAGGTAATTAC	TTTTGGA
>891149-4	AGATCAATAAAGGACAAGAAAGAGCTCG	CTCCTGAT
>6348863-1	ATTCGTTCCCCTGACCCCGGTCTAGGGGCGAAAGA	TCGGAAGAGC
>5448917-1	ATTAAGAAAAGTGGTAAA	AAAAAA
>7254538-1	CAATACTAGCAAAAAA	AAGAAAAAAA
>4917290-1	ACAAAACACTACTGCGACTCCAA	AAAAAAA
>80947-13	ATCAAAGCTAACGTCAAGCTTACTTTTAAATCAACGCT	AAAACAAGAAA
>4958550-1	TCCGAACTTAAATTAGGTAAA	AAAAAAAAA
>6066432-1	ATCATGGTTTGCATAACGGAGTTATGGAGTCCCTCGC	AGATCGGAAGAGCGGCTCAGCAGGAATGC
>4865007-1	ACAGATGATGGCTATTCAGTTAGG	AAAAAAAAAA
>6610307-1	TTGCCATAAGGAAAAAGTAAGTGTCTGA	AAAAAAA
>6442614-1	ATCCTACCGGACCCGACCGCTATCGGGGGGGGGCTAAGCCATG	AAAAAAAAA
>3099595-1	ATAACACCAGCTATTTCATGTCCCGCAATGACTGGTGGA	AAAAAAAAAAAA
>3817116-1	TTACTTGCTTCGGCAGTAAGTTATAAGGA	AAAAAAAA
>4988889-1	TCCGAGAGCTAACGTACCGAA	AAAAAAA
>7358128-1	CAGGGAAAATATTAATAGGTCATTTAG	AAAAAAAAAAAAAA
>4652000-1	TTAATAGTTGGTATTGCA	AAAAAAAAAAAA
>7483147-1	AAAGCCGGCCTCCCTGGCCTACCTAGCC	AAAAAAA
>3327867-1	AAAATCATTGCCATGCTGGTGAGGTAAATGAAAAGA	AAAAAAAAAAAAAA
>804094-5	TCCACACAAGTTACTGG	AAAACAAGCTGCCAA
>4202639-1	ATTAGTTTGCTAAGTAAGGGCCAACCACTTCGAGAGG	AAAAAAAAAAAAAAAAAAAAAAAAAAAAA
>3870159-1	AAAAGAAAGGGAAAACTCTCAAG	ATCGGAAGAGCGGTTCAGCAGGAATGCCGAGACCGATCTCGTA
>5322330-1	TTAAATCCAAATTAGCA	AAAAAAAAAAA
>1931103-2	AATTATTGCAAAGAGA	ATGCGA
>5308562-1	TTAATCTCGGCTTTATTGCA	AAAAAAAA
>5977715-1	ACAAGGGCCCAGGCCCTACGGGGCGCACCAGGCGCGAAAC	AAAAAAAAA
>6838822-1	ATTAATATAATATATGT	AAAAAAAAAAA
>4508606-1	AAAGGAATTGGCGGGGGAGCACCACAAGGGGT	AAAAAAAAA
>4695442-1	ATCCCGCCCCCGGCGC	CAAAAAAAAAA
>3980201-1	AAATAAGGTGATTTTC	AAAAAAAAA
>5480148-1	TCTAACTATACAATAAAG	AAATGAAAAA
>5457063-1	ATGATACTCCACTATCATCTCCTCCATATAACGCATTACAA	AAAAAAAAAAAAAAAAAAAAAAAAA
>4929067-1	AATGAATTAAGTAAAGAG	AAAAAAAAAAAAA
>2202689-2	ACACTATTCACTTACTGAATTACATTGG	AAAAAAAAAAAAA
>507522-6	TCATCTAATATATTTTTTTCA	GAAGAAA
>5547348-1	GAATCTGAATATGATC	AAAAAAAAAA
>7834681-1	GTTACAAACTCCCCCGTCAATTTCCATAGGGGTAGGAAGTCCATAAA	GCATGCTACCCCCACC
>7122355-1	TTAATCCTTCTTTTTT	AAAAAAAAAAAAA
>6379313-1	ATCACTTTTTTCTTTTT	AAAAAAA
>3547030-1	ATAACGGTACATTAATTCCTCAAAACGAGTTAATATCG	AAAAAAAAAAA
>6202411-1	ACAAACTCCCCCGTCAATTTCCATAGGGGTAGGAAGTCCATAAA	GCTACCTACCCCCACC
>6516526-1	TCCTTAGCTCCTCTATCTTCCCTTCGCTTTTGGC	AAAAAAA
>6790101-1	ATGTGGTGCCGCAGGGAAGCCGTTAAGCCTGCCG	AGGGAGAAAG
>4874884-1	ATAACTGGTAACGTGCCTAGAA	AAAAAAAAAA
>5006831-1	CCGTCAATTTCCATAGGGGTAGGAAGTCCATAAA	GCTTCCTGTCCCCAAATCCGGT
>2078042-2	ACTCAGATAATTCATAAATCTG	AAAAAAAAAAAA
>3114526-1	TTTATCAATGTTTTTA	AAAAAAAAAA
>4551656-1	TCTAGTAACCTCACTAGTAACCTCTTTTGA	AAAAAAAAAA
>7844928-1	TTGGACAGATACGTATTCTACCAAAGGGATGGAAAA	AAAAAAAAAAAAAAAA
>6551692-1	ACTCAGGGCTAGGAGGA	AAAAAAAAA
>4682712-1	AGCTGCTTTTATTGCTGA	AAAAAAAAAAAAA
>2216198-2	CTTGAGGCATGCATTCTGC	AAAAAAAA
>3765628-1	ACAAACAAACAAATCAATTTATAAGTAA	AAAAAAAAA
>4114142-1	ATTTCTTATAAACTACTACGTTTATATGATG	AAAAAAAAAAA
>6450143-1	TTGTTTATAGGCATAGCAGCTGCCG	AAAAAAAAAAAAA
>3653124-1	ATCATTCACTAAAATAACCA	AAAAAAAA
>956570-4	TTAATTATACTTCCTACAATCACTCA	AAAGAAAC
>1960006-2	ACTGACGGAGTAAGCGTCACCGAGGCACCTC	ATAGACCC
>5821503-1	TACTGGTAGAGGTATTAAAGAAGTTGGAGATGTTAAAAAAAAAA	AAAAAAAA
>2285664-2	AAACTACTAAACGATTTCC	ATCGGAAGAGCG
>5520596-1	TCCCGGCAATGGTCGTCAGCCGGGAGTGAGCCGG	GAAAAAAA
>3164945-1	GTCAATTTCCATAGGGGTAGGAAGTCCATAAA	GCTTCCTACCCCCGCC
>4122840-1	ATACAACAGAGGAAGGCCAAAAAACAGA	AAAAAAAAA
>2845338-1	ACCTCTCTGCCCCACAGTTCCATCACTGGTTGACTC	AAAAAAAAAAA
>2050406-2	ATCCATGTTTTTCTGGCGTGATC	CAAAAAAAAAAAA
>5552543-1	TTATTTTAATCTTCGTTTT	ACATGAGGGGGAAA
>6721412-1	TCTATCAATTACCCTTTCGTCACCAGTTTACG	AAAAAAAA
>4001782-1	AGTGAGCTTCTTACCGTTTTTG	AAAAAAAA
>1881734-2	TTTAGTAAATTAAGAAAA	AAAAAAAA
>5354996-1	ACCGGTTGTCCGGTAGGGCAGTTCCTTTCCGCCACGCCCT	TTTCGCTCTTAAGCGCTTTTCCTCC
>6165398-1	TCTACTATTCGCTATA	AAAAAAA
>1440647-3	TTTTTCATCTAATATATTTCTTTCAATCA	AAAAA
>6629298-1	ATATCATTAGATCTACAT	AAAAAAAAAA
>5306459-1	TAATACCAGCCCCGCGAGTGG	AGAGAAG
>3297637-1	ATGACGAAAATGGTAATTACAAGCTA	AAAAAAAAAAAAA
>6294126-1	TGCAACAAAAGAATTTA	AAAAAAAAAAAAA
>2665611-2	ACGCTACCATCATTCCCTAAGCTTTCTAG	AAAAAAAA
>2370716-2	ATTACTCTGGGAATAACACAGTAACCGAAA	AAAAAAAA
>6535108-1	CTATATTATATAAACA	TTCCGA
>3516783-1	ACTGGCGAAATTAGAGCCCCACCGGAATACGCTGATGA	AAAAAAAAAAAAAAA
>7652165-1	TAAACCTTAAGCCCCGAAAGCACAAG	AAAAAAAAA
>1833455-2	TATCAATCTGGCCAACCTT	AAAAAAAA
>119280-11	TTTATTCTAGAGATTTCAAAATA	TGAGATC
>6803929-1	ATAGTTACAAACTCCCCCGTCAA	AAAAAAA
>5209842-1	TCCCCCGTCAATTTCCATAGGGGTAGGAAGTCCATAAA	GCTTCCTACCCACACC
>1038481-4	TCCATGGCGTATGGGACGGAAAGAGATTCG	AAAAAAAA
>6093346-1	TCAATATGGTCAACAATTCCCCAACATACCCCAAA	AAAAAAAAAAAA
>2284951-2	AGATATAATTTTTCTGA	TGAACAAA
>5181570-1	ATTATTGATTTCCTTTTTTTATAC	TGAGAAA
>3690659-1	AAACCGGGCGATCTAG	AAAAAA
>3742089-1	TACTAACTGATAAGTATGATGAAGAAGATCTAA	AAAAAAAAA
>5568198-1	TCGGCAAAAAGGTAAAA	AAAAAAAAA
>5751359-1	ACCTACCCGTAGGGGTGGGGACAGCGTCAGGTGGG	AAAAAA
>6328436-1	GTTCCGGCGCGCATGAATGGATCAACGTGGTCCCTACTGTCCC	GAAAAAAAA
>6625222-1	TTATTGTTGCACAATCGACTGG	AAAAAAAA
>4144836-1	AGAGAGCATCTCGCACAGTATTTTACCG	AAAAAAAAA
>5259401-1	TCCCGAGACCGATAGC	AAAAAAAAAAA
>5089298-1	AAACGAAGATCCTGCGCAGGGCT	AAAAAAA
>5193195-1	ATTGCAGCAATTGCTGGAGGTCTTG	AAAAAAAA
>1582353-3	GTGGAGGAGGTCATAAGAAGAG	AAAAAAA
>2212224-2	AGTAATAACAACCTAA	AAAAAAA
>3209073-1	TTAGATGATGTGTGAA	AAAAAA
>4516875-1	TATTTCGTAACTCCCAAT	AAAAAAAAAAAAA
>3567291-1	TCATGTACGGTCTATCTAAAA	TGAGATAAAAA
>5833635-1	TATATTAGAGGAACTCTT	AAAAAAAAA
>7433747-1	TTCACATCACCTACAGCA	AAAAAAAAAAAA
>6529015-1	TAAACTTTAAGGCATACGAGAA	AAAAAAA
>1824978-2	ACCTCGAGTTTCGTTATCAGAATACGACGAGGTCATGTTAAGA	AAAAAAAAAA
>279545-8	CTCCTTTTTAACAAAATCAATAATACTTCTCTTGA	AAAAAAAAA
>5008999-1	TAATTTGAGTTCTCCCTCTGTAAAAGA	AAAGATCGGAAGAGCGGTTCAGCAGGAATGCCGAGACCG
[truncated: 25,301 more rows]

## Sheet: BC6
Fasta header	5‘ side of read	3‘ side of read
[truncated: 2,983 more rows]
