# Supplementary material for: iCLIP analysis of RNA substrates of the archaeal exosome
Source: BMC Genomics. 2020 Nov 16;21:797. doi: 10.1186/s12864-020-07200-x (PMC7667871; doi:10.1186/s12864-020-07200-x)
Supplement: Supplementary file 7 — Additional file 7: List of gene products, A-content, AG-content and the length of the longest poly(A) stretch for each coding sequence. [file 12864_2020_7200_MOESM7_ESM.xlsx]

## Sheet: Tabelle1
Additional file 7. List of gene products, A-content, AG-content and the length of the longest poly(A) stretch for each coding sequence (CDS) in the NCBI RefSeq genome annotation of Sulfolobus solfataricus P2 (uid57721).
ID	Gene product	A-content	AG-content	Longest poly(A) stretch (nt)
cds1747	second ORF in transposon ISC1395	18%	38%	2
cds2586	second ORF in transposon ISC1190	19%	50%	2
cds1256	second part of one of two inversely orientated orfs in a partial ISC1043	20%	43%	2
cds1345	hypothetical protein	20%	43%	2
cds769	hypothetical protein	21%	58%	2
cds1577	partial transposase in ISC1234	21%	47%	2
cds40	second ORF in transposon ISC1234	22%	53%	2
cds734	partial transposase in ISC1190	22%	57%	2
cds736	partial transposase in ISC1225	23%	54%	2
cds2468	partial transposase ISC1225	23%	46%	2
cds2635	second ORF in transposon ISC1190	23%	51%	2
cds478	second ORF in a partial transposon ISC1439	25%	48%	2
cds2587	hypothetical protein	25%	51%	2
cds1921	hypothetical protein	27%	42%	2
cds2918	hypothetical protein	28%	47%	2
cds1404	second ORF in transposon ISC1395	19%	41%	3
cds2660	hypothetical protein	19%	36%	3
cds2696	second ORF in transposon ISC1395	19%	43%	3
cds735	partial transposase in ISC1190	20%	53%	3
cds1114	second ORF in transposon ISC1491	20%	48%	3
cds1118	second ORF in partial transposon ISC1491	20%	48%	3
cds1407	ORF in transposon ISC1491	20%	48%	3
cds1557	ORF in transposon ISC1491	20%	51%	3
cds1598	ORF in transposon ISC1491	20%	48%	3
cds2328	second ORF in transposon ISC1359	20%	45%	3
cds1189	second ORF in transposon ISC1316	21%	51%	3
cds1541	ORF in transposon ISC1491	21%	51%	3
cds1674	second ORF in transposon ISC1359	21%	50%	3
cds1677	second ORF in transposon ISC1359	21%	52%	3
cds2811	hypothetical protein	22%	51%	3
cds929	sulfate ABC transporter permease	23%	39%	3
cds1566	partial transposase ISC1359	23%	57%	3
cds1626	second ORF in transposon ISC1212	23%	53%	3
cds1653	partial transposase ISC1359	23%	56%	3
cds120	second ORF in transposon ISC1212	24%	52%	3
cds1048	transposase ISC1250	24%	55%	3
cds1157	second ORF in transposon ISC1212	24%	52%	3
cds1257	ISC1043 hypothetical protein	24%	41%	3
cds1337	second ORF in transposon ISC1212	24%	52%	3
cds1594	second ORF in transposon ISC1212	24%	52%	3
cds1633	second ORF in transposon ISC1212	24%	53%	3
cds1656	second ORF in transposon ISC1212	24%	52%	3
cds1766	partial transposase in ISC1225	24%	47%	3
cds2043	transposon ISC774 Orf1	24%	49%	3
cds2641	transposon ISC774 Orf1	24%	49%	3
cds2659	second ORF in transposon ISC1212	24%	52%	3
cds2765	hypothetical protein	24%	54%	3
cds2766	second ORF in transposon ISC1212	24%	53%	3
cds290	NADH dehydrogenase subunit A	25%	44%	3
cds1240	partial transposase ISC1173	25%	55%	3
cds1526	hypothetical protein	25%	55%	3
cds1829	second ORF in transposon ISC1048	25%	49%	3
cds2692	hypothetical protein	25%	54%	3
cds2697	hypothetical protein	25%	45%	3
cds1121	second ORF in transposon ISC1217	26%	53%	3
cds1495	second ORF in transposon ISC1250	26%	57%	3
cds2414	hypothetical protein	26%	45%	3
cds2761	hypothetical protein	26%	42%	3
cds2810	hypothetical protein	26%	50%	3
cds347	hypothetical protein	27%	53%	3
cds830	hypothetical protein	27%	42%	3
cds1158	partial transposase ISC1250	27%	45%	3
cds1324	hypothetical protein	27%	51%	3
cds1334	second ORF in transposon ISC1439	27%	55%	3
cds1339	second ORF in transposon ISC1225	27%	55%	3
cds1547	second ORF in transposon ISC1229	27%	54%	3
cds1619	second ORF in transposon ISC1229	27%	54%	3
cds1662	second ORF in transposon ISC1225	27%	49%	3
cds2623	second ORF in transposon ISC1225	27%	55%	3
cds2631	hypothetical protein	27%	54%	3
cds2901	hypothetical protein	27%	43%	3
cds44	terminal oxidase, small hydrophobic subunit (doxE)	28%	48%	3
cds462	transposon ISC1173 Orf1	28%	49%	3
cds516	V-type ATP synthase subunit K	28%	55%	3
cds1344	second part of one of two inversely orientated orfs in ISC1043	28%	43%	3
cds1593	hypothetical protein	28%	57%	3
cds2588	Last part of transposase in ISC1250	28%	43%	3
cds828	hypothetical protein	29%	46%	3
cds1637	hypothetical protein	29%	49%	3
cds2044	second ORF in transposon ISC774	29%	50%	3
cds2068	ORF in partial transposon ISC774	29%	50%	3
cds2124	hypothetical protein	29%	54%	3
cds2393	hypothetical protein	29%	46%	3
cds2630	second ORF in transposon ISC1225	29%	59%	3
cds2640	second ORF in transposon ISC774	29%	50%	3
cds2694	ORF in partial transposon ISC774	29%	50%	3
cds771	hypothetical protein	30%	45%	3
cds1993	hypothetical protein	30%	48%	3
cds2338	hypothetical protein	30%	65%	3
cds2707	quinol oxidase subunit II SoxA	30%	49%	3
cds1323	hypothetical protein	31%	47%	3
cds1377	hypothetical protein	31%	56%	3
cds1517	hypothetical protein	31%	60%	3
cds2410	quinol oxidase subunit II SoxA	31%	51%	3
cds2502	pyruvate synthase subunit delta	31%	58%	3
cds933	hypothetical protein	32%	52%	3
cds1430	hypothetical protein	32%	49%	3
cds1431	transcriptional regulator	32%	47%	3
cds1456	hypothetical protein	32%	52%	3
cds2816	hypothetical protein	32%	48%	3
cds14	hypothetical protein	33%	49%	3
cds205	50S ribosomal protein L24	33%	57%	3
cds310	preprotein translocase subunit SecE	33%	55%	3
cds461	hypothetical protein	33%	54%	3
cds1060	hypothetical protein	33%	56%	3
cds1695	hypothetical protein	33%	51%	3
cds1958	hypothetical protein	33%	56%	3
cds2306	partial transposase ISC1058	34%	57%	3
cds2552	hypothetical protein	34%	57%	3
cds637	30S ribosomal protein S8	35%	58%	3
cds643	30S ribosomal protein S17	35%	60%	3
cds2117	transposon ISC1058 Orf1	36%	63%	3
cds156	elongation factor 1-beta	37%	58%	3
cds1706	partial ORF from ISC1778	38%	61%	3
cds2103	hypothetical protein	41%	65%	3
cds2669	second ORF in transposon ISC1234	21%	55%	4
cds1552	hypothetical protein	23%	37%	4
cds467	transposase ISC1359	24%	55%	4
cds1122	transposase ISC1359	24%	56%	4
cds1343	ISC1043 hypothetical protein	24%	39%	4
cds1378	hypothetical protein	24%	52%	4
cds1446	hypothetical protein	24%	43%	4
cds1543	partial transposase ISC1359	24%	55%	4
cds1623	partial transposase ISC1359	24%	55%	4
cds1644	hypothetical protein	24%	48%	4
cds1807	hypothetical protein	24%	53%	4
cds2868	transposase ISC1359	24%	56%	4
cds1313	transposase ISC1359	25%	56%	4
cds1364	hypothetical protein	25%	41%	4
cds1473	polysaccharide biosynthesis related protein	25%	41%	4
cds1658	hypothetical protein	25%	38%	4
cds1805	partial transposase in ISC1225	25%	47%	4
cds1991	hypothetical protein	25%	40%	4
cds2101	hypothetical protein	25%	41%	4
cds2325	transposon ISC1359 Orf1	25%	58%	4
cds2597	second ORF in transposon ISC1439	25%	40%	4
cds118	hypothetical protein	26%	55%	4
cds121	partial transposase ISC1359	26%	57%	4
cds408	hypothetical protein	26%	44%	4
cds440	Iron (III) ABC transporter permease	26%	45%	4
cds1046	multidrug resistance protein	26%	48%	4
cds1217	hypothetical protein	26%	54%	4
cds1230	ABC transporter permease	26%	47%	4
cds1373	hypothetical protein	26%	51%	4
cds1532	partial transposase ISC1359	26%	59%	4
cds1603	transposase ISC1359	26%	57%	4
cds1678	transposon ISC1359 Orf1	26%	58%	4
cds2321	sugar transporter	26%	47%	4
cds2407	quinol oxidase (SoxABC), cytochrome B subunit, C-terminal part (soxC)	26%	51%	4
cds2592	glucose ABC transporter permease	26%	45%	4
cds2880	hypothetical protein	26%	46%	4
cds147	hypothetical protein	27%	48%	4
cds293	NADH dehydrogenase subunit H	27%	46%	4
cds464	transposon ISC1217 Orf1	27%	56%	4
cds466	hypothetical protein	27%	55%	4
cds474	hypothetical protein	27%	44%	4
cds493	transposase ISC1173	27%	53%	4
cds779	transposase ISC1290	27%	55%	4
cds959	hypothetical protein	27%	44%	4
cds1028	hypothetical protein	27%	43%	4
cds1137	hypothetical protein	27%	43%	4
cds1261	hypothetical protein	27%	53%	4
cds1416	hypothetical protein	27%	47%	4
cds1424	molybdopterin oxidoreductase, iron-sulfur binding subunit	27%	52%	4
cds1457	hypothetical protein	27%	43%	4
cds1459	hypothetical protein	27%	47%	4
cds1461	transposase ISC1290	27%	55%	4
cds1521	transposase ISC1439	27%	55%	4
cds1605	transposase ISC1439	27%	55%	4
cds1613	hypothetical protein	27%	57%	4
cds1673	transposon ISC1217 Orf1	27%	55%	4
cds1675	transposon ISC1359 Orf1	27%	59%	4
cds1719	hypothetical protein	27%	51%	4
cds1773	transposase ISC1290	27%	55%	4
cds1850	hypothetical protein	27%	48%	4
cds2657	hypothetical protein	27%	41%	4
cds2664	transposase ISC1439	27%	55%	4
cds2665	partial ORF in transposase ISC1217	27%	55%	4
cds2817	membrane transporter	27%	48%	4
cds2839	transposase ISC1439	27%	55%	4
cds15	hypothetical protein	28%	49%	4
cds295	NADH dehydrogenase subunit J (NuoJ)	28%	48%	4
cds1024	Na(+)/H(+) antiporter	28%	48%	4
cds1056	Na(+)/Ca(2+) exchanging protein-like protein	28%	50%	4
cds1079	transposon ISC1217 Orf1	28%	57%	4
cds1165	hypothetical protein	28%	47%	4
cds1265	transposase ISC1225	28%	56%	4
cds1266	hypothetical protein	28%	53%	4
cds1290	hypothetical protein	28%	55%	4
cds1365	transposase ISC1225	28%	56%	4
cds1398	partial transposase ISC1439	28%	57%	4
cds1445	ORF in partial transposon ISC1217	28%	55%	4
cds1524	partial transposase in ISC1316	28%	52%	4
cds1767	transposase ISC1225	28%	56%	4
cds1799	hypothetical protein	28%	57%	4
cds1803	transposon ISC1225 Orf1	28%	59%	4
cds1875	sugar transport-like protein	28%	50%	4
cds1955	second ORF in transposon ISC1316	28%	54%	4
cds2007	hypothetical protein	28%	45%	4
cds2170	transposase ISC1225	28%	56%	4
cds2248	metabolite permease	28%	49%	4
cds2281	sugar transport protein	28%	50%	4
cds2449	hypothetical protein	28%	43%	4
cds2460	permease, multidrug resistance protein	28%	49%	4
cds2469	transposase ISC1225	28%	56%	4
cds2596	permease	28%	48%	4
cds2598	transposon ISC1439 Orf1	28%	57%	4
cds2609	hypothetical protein	28%	44%	4
cds2647	hypothetical protein	28%	45%	4
cds2762	transposase ISC1225	28%	56%	4
cds2802	arabinose ABC transporter permease	28%	47%	4
cds490	hypothetical protein	29%	51%	4
cds498	multidrug resistance-like protein	29%	45%	4
cds619	hypothetical protein	29%	52%	4
cds739	hypothetical protein	29%	52%	4
cds741	hypothetical protein	29%	55%	4
cds766	hypothetical protein	29%	58%	4
cds1036	hypothetical protein	29%	56%	4
cds1154	oligo/dipeptide transport permease DppC	29%	49%	4
cds1258	hypothetical protein	29%	58%	4
cds1282	partial transposase ISC1250	29%	60%	4
cds1295	hypothetical protein	29%	54%	4
cds1303	hypothetical protein	29%	56%	4
cds1414	hypothetical protein	29%	53%	4
cds1511	cytosine permease (codB)	29%	51%	4
cds1634	hypothetical protein	29%	51%	4
cds1663	transposon ISC1225 Orf1	29%	59%	4
cds1681	heat shock protein (htpX-1)	29%	50%	4
cds1682	undecaprenyl pyrophosphate phosphatase	29%	49%	4
cds1735	multidrug resistance protein	29%	49%	4
cds1765	hypothetical protein	29%	47%	4
cds1786	hypothetical protein	29%	46%	4
cds1867	multidrug resistance protein	29%	49%	4
cds2000	thermopsine precursor related protein	29%	46%	4
cds2335	ferredoxin (zfx-1)	29%	53%	4
cds2371	peptide ABC transporter permease	29%	49%	4
cds2372	peptide ABC transporter permease	29%	49%	4
cds2384	hypothetical protein	29%	60%	4
cds2429	hypothetical protein	29%	44%	4
cds2515	hypothetical protein	29%	49%	4
cds2687	hypothetical protein	29%	55%	4
cds2691	hypothetical protein	29%	48%	4
cds2878	hypothetical protein	29%	45%	4
cds190	hypothetical protein	30%	51%	4
cds414	hypothetical protein	30%	48%	4
cds472	hypothetical protein	30%	50%	4
cds477	transposon ISC1439 Orf1	30%	57%	4
cds594	protoheme IX farnesyltransferase	30%	49%	4
cds732	hypothetical protein	30%	47%	4
cds762	dTDP-4-dehydrorhamnose 3,5 epimerase	30%	51%	4
cds916	thiosulfate sulfurtransferase	30%	56%	4
cds967	partial transposase ISC1229	30%	57%	4
cds1031	hypothetical protein	30%	44%	4
cds1175	metabolite transport protein	30%	52%	4
cds1202	hypothetical protein	30%	60%	4
cds1262	hypothetical protein	30%	58%	4
cds1319	hypothetical protein	30%	53%	4
cds1341	transposon ISC1225 Orf1	30%	59%	4
cds1357	second ORF in transposon ISC1778	30%	57%	4
cds1423	DsrP protein	30%	51%	4
cds1455	hypothetical protein	30%	47%	4
cds1499	transposase ISC1316	30%	54%	4
cds1501	transposase ISC1173	30%	57%	4
cds1522	transposase ISC1250	30%	57%	4
cds1525	partial transposase in ISC1316	30%	53%	4
cds1583	hypothetical protein	30%	56%	4
cds1652	hypothetical protein	30%	45%	4
cds1820	hypothetical protein	30%	58%	4
cds1852	hypothetical protein	30%	50%	4
cds1948	hypothetical protein	30%	49%	4
cds2067	hypothetical protein	30%	51%	4
cds2108	transposase ISC1173	30%	57%	4
cds2116	hypothetical protein	30%	48%	4
cds2282	carboxylesterase	30%	51%	4
cds2448	hypothetical protein	30%	44%	4
cds2465	transposon ISC1225 Orf1	30%	58%	4
cds2532	transposase ISC1316	30%	55%	4
cds2534	hypothetical protein	30%	52%	4
cds2549	cytochrome b558/566 subunit B (cbsB)	30%	44%	4
cds2621	transposon ISC1225 Orf1	30%	59%	4
cds2710	quinol oxidase-2, Rieske iron-sulfur protein-2 (soxF)	30%	49%	4
cds2711	quinol oxidase-2, sulfocyanin (blue copper protein) (soxE)	30%	48%	4
cds2820	hypothetical protein	30%	47%	4
cds2824	hypothetical protein	30%	50%	4
cds2831	hypothetical protein	30%	50%	4
cds11	hypothetical protein	31%	48%	4
cds146	hypothetical protein	31%	46%	4
cds551	hypothetical protein	31%	49%	4
cds677	hypothetical protein	31%	54%	4
cds900	hypothetical protein	31%	56%	4
cds943	proliferating cell nuclear antigen	31%	52%	4
cds1006	hypothetical protein	31%	53%	4
cds1080	second ORF in transposon ISC1217	31%	56%	4
cds1088	pyruvate synthase subunit alpha	31%	57%	4
cds1220	hypothetical protein	31%	60%	4
cds1242	hypothetical protein	31%	47%	4
cds1427	hypothetical protein	31%	53%	4
cds1491	hypothetical protein	31%	56%	4
cds1516	transposase ISC1316	31%	54%	4
cds1640	hypothetical protein	31%	52%	4
cds1671	glyceraldehyde-3-phosphate dehydrogenase	31%	58%	4
cds1672	transposase ISC1316	31%	55%	4
cds1743	second ORF in transposon ISC1913	31%	59%	4
cds1776	endoglucanase	31%	50%	4
cds1792	hypothetical protein	31%	58%	4
cds1824	hypothetical protein	31%	53%	4
cds2315	hypothetical protein	31%	49%	4
cds2418	hypothetical protein	31%	48%	4
cds2436	hypothetical protein	31%	49%	4
cds2526	transposase ISC1316	31%	55%	4
cds2548	cytochrome b558/566 subunit A (cbsA)	31%	50%	4
cds2579	branched chain amino acid ABC transporter binding protein	31%	51%	4
cds2584	partial transposase ISC1250	31%	62%	4
cds2715	hypothetical protein	31%	50%	4
cds2723	hypothetical protein	31%	47%	4
cds2814	hypothetical protein	31%	51%	4
cds2836	hypothetical protein	31%	51%	4
cds2843	dihydroxy-acid dehydratase	31%	58%	4
cds49	hypothetical protein	32%	49%	4
cds52	hypothetical protein	32%	52%	4
cds339	hypothetical protein	32%	55%	4
cds730	hypothetical protein	32%	52%	4
cds924	hypothetical protein	32%	50%	4
cds1047	hypothetical protein	32%	49%	4
cds1061	hypothetical protein	32%	55%	4
cds1110	toluene-4-monooxygenase system protein C. (tmoC)	32%	56%	4
cds1115	transposon ISC1491 Orf1	32%	67%	4
cds1160	hypothetical protein	32%	49%	4
cds1186	transposon ISC1316 Orf1	32%	57%	4
cds1269	hypothetical protein	32%	56%	4
cds1275	hypothetical protein	32%	55%	4
cds1294	hypothetical protein	32%	58%	4
cds1304	hypothetical protein	32%	54%	4
cds1306	hypothetical protein	32%	54%	4
cds1314	hypothetical protein	32%	58%	4
cds1453	hypothetical protein	32%	56%	4
cds1540	second ORF in transposon ISC1491	32%	67%	4
cds1556	second ORF in transposon ISC1491	32%	67%	4
cds1607	dTDP-glucose 4,6-dehydratase	32%	58%	4
cds1670	coenzyme PQQ synthesis protein E	32%	55%	4
cds1775	hypothetical protein	32%	55%	4
cds1905	hypothetical protein	32%	53%	4
cds1931	hypothetical protein	32%	49%	4
cds1938	hypothetical protein	32%	54%	4
cds1964	Tricorn protease interacting factor F2	32%	55%	4
cds2009	3-ketoacyl-ACP reductase	32%	57%	4
cds2065	hypothetical protein	32%	48%	4
cds2123	hypothetical protein	32%	51%	4
cds2457	hypothetical protein	32%	47%	4
cds2496	hypothetical protein	32%	54%	4
cds2503	pyruvate synthase subunit gamma	32%	54%	4
cds2519	ferredoxin like protein (zfx-like1)	32%	55%	4
cds2535	hypothetical protein	32%	54%	4
cds2541	oxydoreductase	32%	54%	4
cds2629	transposon ISC1225 Orf1	32%	58%	4
cds2742	alpha-mannosidase	32%	57%	4
cds2800	arabinose ABC transporter arabinose-binding protein	32%	50%	4
cds2823	hypothetical protein	32%	52%	4
cds2832	hypothetical protein	32%	46%	4
cds2883	NADH oxidase	32%	57%	4
cds2957	hypothetical protein	32%	48%	4
cds300	hypothetical protein	33%	51%	4
cds323	cysteine synthase B	33%	55%	4
cds410	hypothetical protein	33%	54%	4
cds468	second ORF in transposon ISC1229	33%	56%	4
cds654	3-isopropylmalate dehydrogenase	33%	57%	4
cds720	hypothetical protein	33%	58%	4
cds726	transposase ISC1476	33%	57%	4
cds761	dTDP-4-dehydrorhamnose reductase	33%	58%	4
cds804	acylphosphatase	33%	60%	4
cds993	hypothetical protein	33%	55%	4
cds1009	hypothetical protein	33%	51%	4
cds1016	heterodisulfide reductase subunit C (hdrC-1)	33%	58%	4
cds1057	hypothetical protein	33%	50%	4
cds1107	toluene-4-monooxygenase system protein A. amino end fragment (tmoA)	33%	56%	4
cds1111	toluene-4-monooxygenase system protein D. (tmoD)	33%	59%	4
cds1117	transposon ISC1491 Orf1	33%	64%	4
cds1263	hypothetical protein	33%	57%	4
cds1273	hypothetical protein	33%	60%	4
cds1310	hypothetical protein	33%	60%	4
cds1410	hypothetical protein	33%	58%	4
cds1528	transposon ISC1173 Orf1	33%	52%	4
cds1585	hypothetical protein	33%	56%	4
cds1589	hypothetical protein	33%	50%	4
cds1779	hypothetical protein	33%	56%	4
cds1831	N-methylhydantoinase B	33%	58%	4
cds1902	hypothetical protein	33%	56%	4
cds1936	transposon ISC1316 Orf1	33%	56%	4
cds1961	hypothetical protein	33%	54%	4
cds2010	transcriptional activator (tenA-1)	33%	53%	4
cds2093	cobalamin biosynthesis precorrin-3 methylase, (cbiF)	33%	57%	4
cds2198	inositol monophosphatase	33%	54%	4
cds2339	hypothetical protein	33%	51%	4
cds2373	peptide ABC transporter substrate-binding protein	33%	50%	4
cds2383	hypothetical protein	33%	53%	4
cds2392	hypothetical protein	33%	57%	4
cds2485	hypothetical protein	33%	55%	4
cds2516	2-hydroxyhepta-2,4-diene-1,7-dioate isomerase	33%	57%	4
cds2590	hypothetical protein	33%	51%	4
cds2778	ABC transporter binding protein	33%	50%	4
cds103	DNA endonuclease III, (ntH-1)	34%	53%	4
cds105	hypothetical protein	34%	49%	4
cds367	proliferating cell nuclear antigen	34%	56%	4
cds545	phosphoribosyl-AMP cyclohydrolase (hisI)	34%	56%	4
cds567	hypothetical protein	34%	55%	4
cds628	adenylate kinase	34%	57%	4
cds721	hypothetical protein	34%	57%	4
cds1034	hypothetical protein	34%	57%	4
cds1071	phytoene dehydrogenase	34%	58%	4
cds1205	isocitrate lyase	34%	57%	4
cds1264	hypothetical protein	34%	57%	4
cds1292	hypothetical protein	34%	58%	4
cds1299	hypothetical protein	34%	57%	4
cds1380	hypothetical protein	34%	52%	4
cds1389	homogentisate oxygenase-like protein	34%	54%	4
cds1415	hypothetical protein	34%	56%	4
cds1484	hypothetical protein	34%	47%	4
cds1502	hypothetical protein	34%	56%	4
cds1575	transposon ISC1058 Orf1	34%	57%	4
cds1705	terminal quinol oxidase subunit II, (doxA-like)	34%	52%	4
cds1714	ATP-dependent RNA helicase	34%	59%	4
cds1752	dTDP-4-dehydrorhamnose 3,5 epimerase	34%	52%	4
cds1788	hypothetical protein	34%	61%	4
cds1865	protease	34%	49%	4
cds1888	hypothetical protein	34%	58%	4
cds1987	aspartate-semialdehyde dehydrogenase	34%	56%	4
cds1994	pterin-4-alpha-carbinolamine dehydratase	34%	54%	4
cds2011	hypothetical protein	34%	51%	4
cds2025	thioredoxin reductase	34%	60%	4
cds2274	hypothetical protein	34%	56%	4
cds2323	nitroreductase	34%	57%	4
cds2385	oxidoreductase (flavoprotein)	34%	56%	4
cds2489	hypothetical protein	34%	61%	4
cds2514	cytosine deaminase	34%	58%	4
cds2658	transposon ISC1058 Orf1	34%	57%	4
cds2808	partial transposase in ISC1190	34%	60%	4
cds2838	hypothetical protein	34%	49%	4
cds2846	hypothetical protein	34%	58%	4
cds2900	MutT-like protein	34%	57%	4
cds2902	ABC transporter ATP binding protein-like protein	34%	58%	4
cds2920	hypothetical protein	34%	54%	4
cds2949	transposon ISC1316 Orf1	34%	57%	4
cds46	transcriptional regulator	35%	60%	4
cds184	hypothetical protein	35%	55%	4
cds359	proliferating cell nuclear antigen	35%	57%	4
cds375	DNA-directed RNA polymerase subunit E'	35%	58%	4
cds447	hypothetical protein	35%	56%	4
cds448	pyrroline-5-carboxylate reductase	35%	58%	4
cds588	hypothetical protein	35%	54%	4
cds713	hypothetical protein	35%	56%	4
cds795	hypothetical protein	35%	54%	4
cds850	fibrillarin	35%	56%	4
cds1017	heterodisulfite reductase subunit B (hdrB-1)	35%	56%	4
cds1029	ABC transporter ATP binding protein	35%	62%	4
cds1109	hypothetical protein	35%	60%	4
cds1152	oligo/dipeptide transport, ATP binding protein. amino-end fragment. (dppF-2)	35%	57%	4
cds1180	hypothetical protein	35%	57%	4
cds1227	dolichyl-phosphate mannose synthase-like protein	35%	56%	4
cds1234	transposon ISC1316 Orf1	35%	56%	4
cds1255	transposon ISC1190 Orf1	35%	58%	4
cds1302	transposase ISC1173	35%	54%	4
cds1312	hypothetical protein	35%	58%	4
cds1406	transposon ISC1491 Orf1	35%	66%	4
cds1482	hypothetical protein	35%	58%	4
cds1572	terminal quinol oxidase subunit II (doxA)	35%	53%	4
cds1599	transposon ISC1491 Orf1	35%	66%	4
cds1614	hypothetical protein	35%	57%	4
cds1683	hypothetical protein	35%	62%	4
cds1716	hypothetical protein	35%	52%	4
cds1759	hypothetical protein	35%	53%	4
cds1774	hypothetical protein	35%	64%	4
cds1853	hypothetical protein	35%	51%	4
cds1882	hypothetical protein	35%	60%	4
cds1895	Rieske-type ferredoxin (aRF)	35%	59%	4
cds1915	hypothetical protein	35%	55%	4
cds1962	hypothetical protein	35%	51%	4
cds1968	hypothetical protein	35%	54%	4
cds1969	2-haloalkanoic acid dehalogenase	35%	57%	4
cds1975	hypothetical protein	35%	60%	4
cds1982	amidohydrolase	35%	58%	4
cds2098	bifunctional sirohydrochlorin cobalt chelatase/precorrin-8X methylmutase	35%	59%	4
cds2107	hypothetical protein	35%	51%	4
cds2136	hypothetical protein	35%	57%	4
cds2164	hypothetical protein	35%	60%	4
cds2166	ribonuclease HII	35%	57%	4
cds2191	hypothetical protein	35%	57%	4
cds2365	hypothetical protein	35%	55%	4
cds2381	CoA-ligase / coenzyme F390 synthetase	35%	57%	4
cds2446	hypothetical protein	35%	56%	4
cds2613	hypothetical protein	35%	58%	4
cds2646	hypothetical protein	35%	59%	4
cds2672	partial transposase ISC1078	35%	63%	4
cds2700	hypothetical protein	35%	51%	4
cds2758	transposase ISC1058 Orf1	35%	58%	4
cds2773	hypothetical protein	35%	57%	4
cds2779	ABC transporter ATP binding protein	35%	59%	4
cds2813	hypothetical protein	35%	65%	4
cds2826	hypothetical protein	35%	56%	4
cds2899	hypothetical protein	35%	55%	4
cds2906	hypothetical protein	35%	57%	4
cds2930	hypothetical protein	35%	52%	4
cds2951	sugar phosphate nucleotydyl transferase	35%	56%	4
cds75	hypothetical protein	36%	55%	4
cds137	hypothetical protein	36%	64%	4
cds234	hypothetical protein	36%	55%	4
cds255	hypothetical protein	36%	52%	4
cds411	tryptophanyl-tRNA synthetase	36%	57%	4
cds520	glutamine amidotransferase subunit PdxT	36%	59%	4
cds715	hypothetical protein	36%	51%	4
cds999	transcriptional regulator Lrs14	36%	58%	4
cds1015	hypothetical protein	36%	62%	4
cds1044	hypothetical protein	36%	58%	4
cds1059	aspartate aminotransferase	36%	59%	4
cds1094	hydrogenase formation/expression factor-like protein	36%	58%	4
cds1105	hypothetical protein	36%	60%	4
cds1251	hypothetical protein	36%	61%	4
cds1497	transposon ISC1250 Orf1	36%	60%	4
cds1784	hypothetical protein	36%	57%	4
cds1793	hypothetical protein	36%	56%	4
cds1835	hypothetical protein	36%	62%	4
cds1869	hypothetical protein	36%	51%	4
cds1920	hypothetical protein	36%	61%	4
cds2205	hsp 20 family small heat shock protein	36%	65%	4
cds2233	hypothetical protein	36%	58%	4
cds2241	3-isopropylmalate dehydratase small subunit	36%	60%	4
cds2276	hypothetical protein	36%	57%	4
cds2397	rubrerythrin (rr)	36%	62%	4
cds2445	hypothetical protein	36%	64%	4
cds2518	glycosyltransferase	36%	61%	4
cds2567	hypothetical protein	36%	59%	4
cds2720	hypothetical protein	36%	55%	4
cds2819	hypothetical protein	36%	54%	4
cds2892	hypothetical protein	36%	65%	4
cds2909	hypothetical protein	36%	54%	4
cds5	hypothetical protein	37%	55%	4
cds22	hypothetical protein	37%	56%	4
cds197	50S ribosomal protein L30	37%	59%	4
cds202	DNA-directed RNA polymerase subunit H	37%	60%	4
cds597	hypothetical protein	37%	58%	4
cds657	2-haloalkanoic acid dehalogenase	37%	59%	4
cds686	50S ribosomal protein L37	37%	64%	4
cds801	hypothetical protein	37%	62%	4
cds811	indole-3-glycerol phosphate synthase	37%	58%	4
cds1023	hypothetical protein	37%	55%	4
cds1176	hypothetical protein	37%	57%	4
cds1239	hypothetical protein	37%	63%	4
cds1283	partial ORF in transposon ISC1491	37%	65%	4
cds1386	dihydrolipoamide S-acetyltransferase, carboxy-end (pdhC)	37%	59%	4
cds1421	hypothetical protein	37%	56%	4
cds1539	transposon ISC1491 Orf1	37%	65%	4
cds1553	transposon ISC1491 Orf1	37%	64%	4
cds1808	hypothetical protein	37%	59%	4
cds1827	hypothetical protein	37%	57%	4
cds2024	hypothetical protein	37%	56%	4
cds2559	hypothetical protein	37%	56%	4
cds2898	hypothetical protein	37%	56%	4
cds583	30S ribosomal protein S6	38%	59%	4
cds593	hypothetical protein	38%	52%	4
cds660	prefoldin subunit beta	38%	60%	4
cds869	hypothetical protein	38%	60%	4
cds1335	transposase	38%	58%	4
cds1379	hypothetical protein	38%	63%	4
cds1730	hypothetical protein	38%	59%	4
cds2478	hypothetical protein	38%	56%	4
cds2553	hypothetical protein	38%	57%	4
cds2572	hypothetical protein	38%	54%	4
cds178	small nuclear riboprotein (snRNP-1)	39%	63%	4
cds436	hypothetical protein	39%	59%	4
cds543	phosphoribosyl-ATP cyclohydrolase (hisE)	39%	64%	4
cds553	hypothetical protein	39%	67%	4
cds647	30S ribosomal protein S19	39%	61%	4
cds649	50S ribosomal protein L23	39%	59%	4
cds1173	transposon ISC1439 Orf1	39%	59%	4
cds1277	transposon ISC1439 Orf1	39%	60%	4
cds1285	transposon ISC1439 Orf1	39%	60%	4
cds1527	hypothetical protein	39%	68%	4
cds2388	hypothetical protein	39%	64%	4
cds2844	hypothetical protein	39%	64%	4
cds2881	second ORF in partial transposon ISC1160	39%	66%	4
cds2958	hypothetical protein	39%	57%	4
cds305	50S ribosomal protein L12	40%	64%	4
cds393	30S ribosomal protein S24	40%	64%	4
cds955	hypothetical protein	40%	64%	4
cds1001	transcriptional regulator	40%	60%	4
cds1063	transposon ISC1439 Orf1	40%	59%	4
cds1481	hypothetical protein	40%	66%	4
cds2190	hypothetical protein	40%	56%	4
cds2403	hypothetical protein	40%	65%	4
cds316	50S ribosomal protein L39	41%	63%	4
cds384	hypothetical protein	41%	66%	4
cds764	partial ORF from ISC1778	41%	61%	4
cds946	50S ribosomal protein L44	41%	65%	4
cds1353	hypothetical protein	41%	65%	4
cds355	50S ribosomal protein L14	42%	66%	4
cds1602	hypothetical protein	42%	64%	4
cds817	hypothetical protein	43%	61%	4
cds991	hypothetical protein	43%	67%	4
cds1648	hypothetical protein	43%	64%	4
cds2246	hypothetical protein	43%	64%	4
cds1724	DNA-binding protein	44%	72%	4
cds2313	DNA-binding protein	44%	72%	4
cds1403	transposon ISC1395 Orf1	45%	68%	4
cds1083	transposase ISC1048	46%	63%	4
cds463	second ORF in transposon ISC1217	22%	51%	5
cds476	transposase ISC1234	22%	54%	5
cds1245	transposase ISC1234	22%	54%	5
cds1288	transposase ISC1234	22%	54%	5
cds1340	transposase ISC1234	22%	54%	5
cds1465	transposase ISC1234	22%	54%	5
cds1629	transposase ISC1234	22%	54%	5
cds1645	transposase ISC1234	22%	54%	5
cds1709	transposase ISC1234	22%	54%	5
cds1912	transposase ISC1234	22%	54%	5
cds1937	second ORF in transposon ISC1316	22%	52%	5
cds2320	transposase ISC1234	22%	54%	5
cds2327	transposase ISC1234	22%	54%	5
cds2622	transposase ISC1234	22%	54%	5
cds2763	transposase ISC1234	22%	54%	5
cds1693	transposase ISC1234	23%	54%	5
cds1568	hypothetical protein	24%	54%	5
cds41	transposon ISC1234 Orf1	25%	55%	5
cds765	polysaccharide biosynthesis related protein	25%	42%	5
cds1355	hypothetical protein	25%	43%	5
cds1400	hypothetical protein	25%	43%	5
cds1924	hypothetical protein	25%	45%	5
cds2311	amino acid transporter	25%	45%	5
cds465	second ORF in transposon ISC1173	26%	53%	5
cds707	hypothetical protein	26%	49%	5
cds1756	transposase ISC1190	26%	57%	5
cds2125	transporter	26%	46%	5
cds2948	second ORF in transposon ISC1316	26%	54%	5
cds113	prenyltransferase	27%	47%	5
cds297	NADH dehydrogenase subunit N	27%	46%	5
cds420	hypothetical protein	27%	46%	5
cds729	ORF in partial transposon ISC1913	27%	56%	5
cds1236	second ORF in transposon ISC1316	27%	54%	5
cds1316	hypothetical protein	27%	52%	5
cds1418	nitric oxide reductase subunit I	27%	47%	5
cds1435	proton symporter	27%	45%	5
cds1590	hypothetical protein	27%	47%	5
cds1680	hypothetical protein	27%	50%	5
cds1703	hypothetical protein	27%	47%	5
cds1783	ABC transporter permease	27%	47%	5
cds2023	hypothetical protein	27%	45%	5
cds2310	hypothetical protein	27%	42%	5
cds2413	hypothetical protein	27%	50%	5
cds2668	transposon ISC1234 Orf1	27%	55%	5
cds682	hypothetical protein	28%	49%	5
cds767	hypothetical protein	28%	47%	5
cds905	maltose transport inner membrane protein	28%	46%	5
cds923	formate hydrogenlyase subunit 4 (hycD)	28%	45%	5
cds926	formate dehydrogenase subunit alpha	28%	53%	5
cds927	3-oxoacyl-ACP reductase	28%	51%	5
cds952	ammonium transporter	28%	51%	5
cds1027	transport protein, permease	28%	48%	5
cds1254	second ORF in transposon ISC1190	28%	57%	5
cds1293	hypothetical protein	28%	55%	5
cds1297	hypothetical protein	28%	55%	5
cds1308	hypothetical protein	28%	56%	5
cds1325	amino acid transporter	28%	49%	5
cds1559	hypothetical protein	28%	54%	5
cds1684	multidrug ABC transporter	28%	48%	5
cds1806	hypothetical protein	28%	59%	5
cds1834	hypothetical protein	28%	47%	5
cds1893	hypothetical protein	28%	49%	5
cds1926	metabolite permease	28%	48%	5
cds1928	hypothetical protein	28%	44%	5
cds1939	L-lactate permease	28%	49%	5
cds2088	amino acid transporter	28%	47%	5
cds2292	metabolite transport protein	28%	49%	5
cds2462	permease	28%	51%	5
cds2544	hypothetical protein	28%	49%	5
cds2582	branched chain amino acid ABC transporter permease	28%	47%	5
cds2662	hypothetical protein	28%	59%	5
cds2709	quinol oxidase-2, cytochrome b (soxG)	28%	49%	5
cds2712	quinol oxidase-2 subunit I/III, cytochrome aa3	28%	49%	5
cds2730	hypothetical protein	28%	46%	5
cds2857	metabolite transport protein	28%	52%	5
cds117	hypothetical protein	29%	44%	5
cds296	NADH dehydrogenase subunit L (NuoL)	29%	47%	5
cds427	hypothetical protein	29%	44%	5
cds470	hypothetical protein	29%	48%	5
cds473	hypothetical protein	29%	50%	5
cds629	preprotein translocase subunit SecY	29%	48%	5
cds754	hypothetical protein	29%	45%	5
cds928	hypothetical protein	29%	46%	5
cds966	amino acid transporter	29%	49%	5
cds1062	second ORF in transposon ISC1439	29%	56%	5
cds1146	oligo/dipeptide transport permease DppC	29%	49%	5
cds1155	oligo/dipeptide transport permease DppB	29%	48%	5
cds1163	hypothetical protein	29%	48%	5
cds1172	second ORF in transposon ISC1439	29%	56%	5
cds1190	hypothetical protein	29%	47%	5
cds1211	transposase ISC1316	29%	54%	5
cds1276	second ORF in transposon ISC1439	29%	56%	5
cds1284	second ORF in transposon ISC1439	29%	56%	5
cds1309	hypothetical protein	29%	57%	5
cds1346	transposon ISC1190	29%	57%	5
cds1390	multidrug ABC transporter	29%	45%	5
cds1432	hypothetical protein	29%	56%	5
cds1564	transposase ISC1190	29%	57%	5
cds1565	partial ORF in transposase ISC1217	29%	55%	5
cds1704	terminal quinol oxidase subunit, (doxD-like)	29%	51%	5
cds1723	hypothetical protein	29%	48%	5
cds1732	amino acid transporter-like protein	29%	49%	5
cds1797	transposon ISC1190 Orf1	29%	59%	5
cds1822	hypothetical protein	29%	56%	5
cds2049	cation transport protein (czcD)	29%	46%	5
cds2102	transposon ISC1190	29%	57%	5
cds2259	hypothetical protein	29%	43%	5
cds2272	sugar transport protein	29%	51%	5
cds2305	transposon ISC1190	29%	57%	5
cds2307	hypothetical protein	29%	43%	5
cds2309	hypothetical protein	29%	44%	5
cds2314	serine protease	29%	46%	5
cds2348	hypothetical protein	29%	50%	5
cds2471	amino acid transporter	29%	47%	5
cds2593	glucose ABC transporter permease	29%	48%	5
cds2600	hypothetical protein	29%	49%	5
cds2676	permease (proline/betaine)	29%	49%	5
cds2735	manganese transporter	29%	49%	5
cds2759	second ORF in transposase ISC1058	29%	59%	5
cds2801	arabinose ABC transporter permease	29%	45%	5
cds2806	hypothetical protein	29%	51%	5
cds2807	hypothetical protein	29%	42%	5
cds2865	Iron-sulfur protein	29%	57%	5
cds2884	permease	29%	49%	5
cds2956	hypothetical protein	29%	44%	5
cds10	hypothetical protein	30%	39%	5
cds43	terminal oxidase subunit (doxC)	30%	50%	5
cds53	hypothetical protein	30%	47%	5
cds438	TatC protein	30%	49%	5
cds494	hypothetical protein	30%	46%	5
cds944	DNA primase small subunit	30%	54%	5
cds1035	hypothetical protein	30%	52%	5
cds1070	transposase ISC1316	30%	55%	5
cds1174	mandelate racemase	30%	55%	5
cds1208	second ORF in transposon ISC1778	30%	57%	5
cds1267	hypothetical protein	30%	50%	5
cds1322	penicillin acylase	30%	48%	5
cds1434	hypothetical protein	30%	48%	5
cds1436	hypothetical protein	30%	50%	5
cds1476	partial transposase ISC1225	30%	56%	5
cds1487	second ORF in transposon ISC1229	30%	57%	5
cds1530	partial transposon ISC1190	30%	59%	5
cds1546	second ORF in transposon ISC1048	30%	52%	5
cds1554	second ORF in transposon ISC1048	30%	52%	5
cds1573	terminal quinol oxidase subunit (doxD)	30%	53%	5
cds1620	second ORF in transposon ISC1048	30%	52%	5
cds1631	hypothetical protein	30%	47%	5
cds1646	hypothetical protein	30%	47%	5
cds1647	hypothetical protein	30%	47%	5
cds1715	hypothetical protein	30%	46%	5
cds1804	transposase ISC1332	30%	55%	5
cds1819	transposon ISC1225 Orf1	30%	58%	5
cds1855	hypothetical protein	30%	46%	5
cds1901	peptidase	30%	49%	5
cds1918	hypothetical protein	30%	56%	5
cds1960	carbon monoxide dehydrogenase, large chain CutA	30%	56%	5
cds2118	hypothetical protein	30%	60%	5
cds2183	hypothetical protein	30%	45%	5
cds2239	ABC transporter	30%	50%	5
cds2263	lipase (lipP-1)	30%	52%	5
cds2337	partial transposase ISC1058	30%	59%	5
cds2450	permease, multidrug efflux	30%	49%	5
cds2551	quinol oxidase (SoxABC), cytochrome B subunit, (soxC-like)	30%	50%	5
cds2556	transposase ISC1316	30%	55%	5
cds2583	branched chain amino acid ABC transporter permease	30%	50%	5
cds2599	hypothetical protein	30%	50%	5
cds2636	transposon ISC1190 Orf1	30%	59%	5
cds2666	second ORF in transposon ISC1048	30%	52%	5
cds2671	second ORF in transposon ISC1048	30%	52%	5
cds2684	second ORF in transposon ISC1048	30%	52%	5
cds2704	Na(+)/H(+) antiporter	30%	46%	5
cds2713	hypothetical protein	30%	46%	5
cds2809	partial transposase in ISC1190	30%	61%	5
cds2830	hypothetical protein	30%	44%	5
cds2866	heterodisulfide reductase-like protein	30%	55%	5
cds2888	second ORF in transposon ISC1778	30%	57%	5
cds2913	phosphate transporter	30%	51%	5
cds2953	amino acid transporter-like protein	30%	47%	5
cds124	transposase ISC1439	31%	57%	5
cds235	integrase, ( amino-end fragment)	31%	57%	5
cds346	mRNA 3'-end processing factor	31%	55%	5
cds351	hypothetical protein	31%	55%	5
cds445	phosphate ABC transporter permease	31%	49%	5
cds449	hypothetical protein	31%	45%	5
cds486	acetyl-CoA acetyltransferase	31%	53%	5
cds499	transposase ISC1439	31%	57%	5
cds618	glutamate synthase	31%	55%	5
cds683	hypothetical protein	31%	54%	5
cds708	DNA repair protein RadA-like protein	31%	53%	5
cds716	hypothetical protein	31%	52%	5
cds719	transposase ISC1439	31%	57%	5
cds760	sugar phosphate nucleotydyl transferase	31%	58%	5
cds781	hypothetical protein	31%	57%	5
cds898	hypothetical protein	31%	49%	5
cds906	sugar ABC transporter	31%	48%	5
cds950	oligosaccharyl transferase STT3 subunit	31%	50%	5
cds951	hypothetical protein	31%	46%	5
cds976	hypothetical protein	31%	51%	5
cds1019	hypothetical protein	31%	52%	5
cds1042	hypothetical protein	31%	54%	5
cds1053	maltose ABC transporter	31%	50%	5
cds1066	inorganic phosphate transporter	31%	52%	5
cds1084	transposase ISC1058	31%	59%	5
cds1093	transposase ISC1058	31%	59%	5
cds1131	galactarate dehydratase	31%	56%	5
cds1151	transposase ISC1439	31%	57%	5
cds1188	transposase ISC1439	31%	57%	5
cds1195	thiamine biosynthesis protein ThiC	31%	59%	5
cds1223	hypothetical protein	31%	55%	5
cds1224	endoglucanase	31%	49%	5
cds1235	transposase ISC1439	31%	57%	5
cds1298	hypothetical protein	31%	54%	5
cds1311	hypothetical protein	31%	54%	5
cds1318	NAD specific glutamate dehydrogenase	31%	58%	5
cds1328	transposase ISC1439	31%	57%	5
cds1350	partial transposase from ISC1048	31%	53%	5
cds1361	transposase ISC1316	31%	55%	5
cds1382	pyruvate dehydrogenase subunit alpha (lipoamide)	31%	58%	5
cds1383	pyruvate dehydrogenase subunit beta (lipoamide)	31%	56%	5
cds1419	transposase ISC1439	31%	57%	5
cds1420	nitric oxide reductase subunit I	31%	52%	5
cds1441	glycerol kinase	31%	54%	5
cds1444	ORF in partial transposon ISC1217	31%	54%	5
cds1448	hypothetical protein	31%	57%	5
cds1485	penicillin acylase	31%	49%	5
cds1490	transposase ISC1439	31%	57%	5
cds1574	hypothetical protein	31%	59%	5
cds1635	hypothetical protein	31%	50%	5
cds1659	second ORF in transposon ISC1778	31%	57%	5
cds1667	transposase ISC1058	31%	59%	5
cds1696	hypothetical protein	31%	48%	5
cds1713	transposase ISC1058	31%	59%	5
cds1717	hypothetical protein	31%	50%	5
cds1729	transposase ISC1439	31%	57%	5
cds1781	hypothetical protein	31%	48%	5
cds1826	hypothetical protein	31%	54%	5
cds1854	transposase ISC1058	31%	59%	5
cds1862	allantoin permease	31%	49%	5
cds1890	transporter	31%	48%	5
cds1899	transposase ISC1439	31%	57%	5
cds1932	hypothetical protein	31%	52%	5
cds1933	transposase ISC1439	31%	57%	5
cds1957	transposase ISC1439	31%	57%	5
cds1989	peptidase-like protein	31%	48%	5
cds2084	hypothetical protein	31%	47%	5
cds2244	glucan 1,3-alpha-glucosidase	31%	53%	5
cds2297	cellulase	31%	49%	5
cds2303	transposase ISC1439	31%	57%	5
cds2353	Serine-pyruvate aminotransferase (agxT)	31%	57%	5
cds2379	acetyl-CoA acetyltransferase	31%	57%	5
cds2411	partial transposase in ISC1173	31%	51%	5
cds2412	Rieske iron-sulfur protein-1 (soxL-1)	31%	49%	5
cds2421	ABC transporter periplasmic protein	31%	49%	5
cds2453	hypothetical protein	31%	51%	5
cds2466	second ORF in transposon ISC1229	31%	58%	5
cds2509	hypothetical protein	31%	50%	5
cds2550	Rieske iron-sulfur protein-1 (soxL-2)	31%	51%	5
cds2570	hypothetical protein	31%	53%	5
cds2578	transposase ISC1439	31%	57%	5
cds2585	transposon ISC1190 Orf1	31%	61%	5
cds2589	transposase ISC1439	31%	57%	5
cds2602	selenium-binding protein	31%	55%	5
cds2607	hypothetical protein	31%	48%	5
cds2724	transposase ISC1439	31%	57%	5
cds2753	hypothetical protein	31%	48%	5
cds2754	transposase ISC1439	31%	57%	5
cds2769	transposase ISC1439	31%	57%	5
cds2790	transposase ISC1058	31%	59%	5
cds2791	maltose ABC transporter permease	31%	49%	5
cds2812	hypothetical protein	31%	56%	5
cds2829	hypothetical protein	31%	50%	5
cds2845	tatC-like protein, (tatC-like)	31%	49%	5
cds2847	hypothetical protein	31%	51%	5
cds2850	acetyl-CoA acetyltransferase	31%	54%	5
cds2870	hypothetical protein	31%	47%	5
cds2886	transposase ISC1439	31%	57%	5
cds2952	transposase ISC1058	31%	59%	5
cds2973	hypothetical protein	31%	44%	5
cds27	acetylpolyamine aminohydrolase	32%	53%	5
cds55	UDP-N-acetylglucosamine--dolichyl-phosphate N-acetylglucosaminephosphotransferase (gnptA)	32%	51%	5
cds59	hypothetical protein	32%	51%	5
cds67	30S ribosomal protein S11	32%	59%	5
cds126	hypothetical protein	32%	58%	5
cds188	hypothetical protein	32%	52%	5
cds260	integrase, (fragment)	32%	57%	5
cds291	NADH dehydrogenase subunit C	32%	57%	5
cds319	nicotinate phosphoribosyltransferase	32%	56%	5
cds338	Na(+)/H(+) antiporter	32%	50%	5
cds349	hypothetical protein	32%	48%	5
cds500	hypothetical protein	32%	52%	5
cds602	NADH dehydrogenase subunit B (NuoB)	32%	54%	5
cds607	hypothetical protein	32%	51%	5
cds620	hypothetical protein	32%	46%	5
cds663	50S ribosomal protein L37	32%	60%	5
cds793	ornithine carbamoyltransferase	32%	56%	5
cds921	hydrogenase 4 subunit F	32%	46%	5
cds922	hypothetical protein	32%	47%	5
cds1018	heterodisulfide reductase, subunit A (hdrA)	32%	57%	5
cds1041	acyl-CoA dehydrogenase	32%	56%	5
cds1049	hypothetical protein	32%	48%	5
cds1087	2-ketoisovalerate ferredoxin oxidoreductase subunit beta	32%	57%	5
cds1089	pyruvate synthase subunit delta	32%	55%	5
cds1125	hypothetical protein	32%	51%	5
cds1127	citryl-CoA lyase	32%	58%	5
cds1164	hypothetical protein	32%	59%	5
cds1194	ketol-acid reductoisomerase IlvC	32%	59%	5
cds1228	hypothetical protein	32%	48%	5
cds1260	hypothetical protein	32%	55%	5
cds1274	hypothetical protein	32%	57%	5
cds1279	transposase ISC1058	32%	59%	5
cds1280	hypothetical protein	32%	55%	5
cds1291	hypothetical protein	32%	62%	5
cds1315	hypothetical protein	32%	58%	5
cds1326	hypothetical protein	32%	51%	5
cds1348	transposase ISC1058	32%	59%	5
cds1372	hypothetical protein	32%	52%	5
cds1384	acetoin catabolism protein AcoX	32%	56%	5
cds1399	partial transposase ISC1229	32%	58%	5
cds1437	coenzyme F390 synthetase	32%	56%	5
cds1493	zinc-containing alcohol dehydrogenase	32%	57%	5
cds1538	transposase ISC1395	32%	54%	5
cds1600	multidrug ABC transporter	32%	46%	5
cds1664	hypothetical protein	32%	53%	5
cds1712	thermopsin precursor	32%	49%	5
cds1725	NADH oxidase	32%	58%	5
cds1728	hypothetical protein	32%	56%	5
cds1760	NAD specific glutamate dehydrogenase	32%	58%	5
cds1769	thiamine biosynthesis protein ThiC	32%	59%	5
cds1770	ketol-acid reductoisomerase IlvC	32%	59%	5
cds1772	hypothetical protein	32%	57%	5
cds1778	thermostable carboxypeptidase (cpsA-2)	32%	57%	5
cds1787	hypothetical protein	32%	58%	5
cds1823	ATP-dependent RNA helicase-like protein	32%	57%	5
cds1840	hypothetical protein	32%	53%	5
cds1841	hypothetical protein	32%	56%	5
cds1884	indolepyruvate ferredoxin oxidoreductase subunit alpha (iorA)	32%	55%	5
cds1897	hypothetical protein	32%	51%	5
cds1916	partial transposase in ISC1225	32%	59%	5
cds1930	hypothetical protein	32%	47%	5
cds1942	pyruvate synthase subunit alpha	32%	59%	5
cds1972	dehydrogenase	32%	55%	5
cds2066	hypothetical protein	32%	48%	5
cds2072	3-oxoacyl-ACP reductase	32%	57%	5
cds2128	5'-methylthioadenosine phosphorylase	32%	57%	5
cds2152	homoserine kinase	32%	55%	5
cds2153	hypothetical protein	32%	55%	5
cds2215	hypothetical protein	32%	55%	5
cds2234	phosphate permease	32%	49%	5
cds2249	NAD-dependent deacetylase	32%	54%	5
cds2257	methylated DNA protein cysteine S-methyltransferase	32%	55%	5
cds2258	quinol oxidase-2, sulfocyanin (blue copper protein), (soxE-like)	32%	47%	5
cds2269	zinc-containing alcohol dehydrogenase	32%	56%	5
cds2277	medium-chain-fatty-acid--CoA ligase	32%	56%	5
cds2283	esterase	32%	54%	5
cds2308	hypothetical protein	32%	48%	5
cds2391	carbon monoxide dehydrogenase, medium chain CutB	32%	55%	5
cds2398	glycerol-3-phosphate dehydrogenase	32%	54%	5
cds2422	ABC transporter permease	32%	51%	5
cds2431	hypothetical protein	32%	50%	5
cds2464	aminotransferase	32%	56%	5
cds2504	molybdopterin oxidoreductase, iron-sulfur binding subunit	32%	51%	5
cds2529	hypothetical protein	32%	55%	5
cds2533	hypothetical protein	32%	53%	5
cds2542	oxydoreductase	32%	52%	5
cds2564	ferredoxin like protein (zfx-like2)	32%	53%	5
cds2591	sugar-binding periplasmic protein	32%	51%	5
cds2601	hypothetical protein	32%	46%	5
cds2616	acyl-CoA dehydrogenase	32%	58%	5
cds2673	N-methylhydantoinase B	32%	58%	5
cds2708	quinol oxidase-2 subunit II	32%	51%	5
cds2744	dehydrogenase	32%	56%	5
cds2752	hypothetical protein	32%	54%	5
cds2771	dihydrodipicolinate synthase	32%	55%	5
cds2792	maltose ABC transporter permease	32%	52%	5
cds2793	hypothetical protein	32%	56%	5
cds2864	transporter	32%	49%	5
cds2873	hypothetical protein	32%	49%	5
cds2874	hypothetical protein	32%	48%	5
cds2914	hypothetical protein	32%	45%	5
cds2940	acetolactate synthase catalytic subunit	32%	56%	5
cds2942	hypothetical protein	32%	51%	5
cds2964	sorbitol dehydrogenase	32%	57%	5
cds9	hypothetical protein	33%	50%	5
cds51	hydrogenase expression/formation protein HypE	33%	56%	5
cds101	hypothetical protein	33%	53%	5
cds287	hypothetical protein	33%	52%	5
cds302	hypothetical protein	33%	50%	5
cds322	hypothetical protein	33%	56%	5
cds335	ferripyochelin binding protein	33%	57%	5
cds341	hypothetical protein	33%	45%	5
cds446	threonine synthase	33%	55%	5
cds506	CDP-diacylglycerol--glycerol-3-phosphate 3-phosphatidyltransferase	33%	51%	5
cds523	ketol-acid reductoisomerase	33%	61%	5
cds529	(S)-2,3-di-O-geranylgeranylglyceryl phosphate synthase	33%	49%	5
cds544	imidazole glycerol phosphate synthase subunit HisH	33%	57%	5
cds606	hypothetical protein	33%	59%	5
cds608	hypothetical protein	33%	54%	5
cds627	hypothetical protein	33%	49%	5
cds638	30S ribosomal protein S14	33%	61%	5
cds648	50S ribosomal protein L2	33%	60%	5
cds665	exosome complex exonuclease Rrp41	33%	58%	5
cds666	exosome complex RNA-binding protein Rrp4	33%	55%	5
cds681	50S ribosomal protein L21	33%	61%	5
cds724	hypothetical protein	33%	55%	5
cds725	hypothetical protein	33%	58%	5
cds744	UTP-glucose-1-phosphate uridylyltransferase	33%	55%	5
cds747	hypothetical protein	33%	55%	5
cds773	hypothetical protein	33%	58%	5
cds816	hypothetical protein	33%	52%	5
cds843	ribonucleotide reductase (nrd)	33%	57%	5
cds884	uridylate kinase	33%	55%	5
cds904	ABC transporter	33%	52%	5
cds965	hypothetical protein	33%	48%	5
cds972	hypothetical protein	33%	53%	5
cds978	glutaconate CoA transferase subunit A	33%	58%	5
cds989	hypothetical protein	33%	53%	5
cds997	hypothetical protein	33%	51%	5
cds1030	tryptophan synthase subunit beta	33%	57%	5
cds1037	hypothetical protein	33%	56%	5
cds1039	monoamine oxidase regulatory protein	33%	58%	5
cds1054	hypothetical protein	33%	50%	5
cds1081	partial transposase ISC1190	33%	59%	5
cds1090	pyruvate synthase subunit gamma	33%	58%	5
cds1101	zinc-containing alcohol dehydrogenase	33%	58%	5
cds1119	hypothetical protein	33%	54%	5
cds1130	mandelate racemase	33%	54%	5
cds1177	hypothetical protein	33%	52%	5
cds1212	hypothetical protein	33%	56%	5
cds1215	hypothetical protein	33%	55%	5
cds1243	hypothetical protein	33%	48%	5
cds1281	hypothetical protein	33%	52%	5
cds1286	hypothetical protein	33%	56%	5
cds1321	DNA polymerase II (DNA polymerase B2) amino-end (dpo2)	33%	57%	5
cds1336	transposase ISC1476	33%	61%	5
cds1405	hypothetical protein	33%	53%	5
cds1408	oxidoreductase	33%	58%	5
cds1425	molybdopterin oxidoreductase, molybdopterin binding subunit	33%	53%	5
cds1438	medium-chain-fatty-acid--CoA ligase	33%	57%	5
cds1477	glyceraldehyde-3-phosphate dehydrogenase	33%	58%	5
cds1518	hypothetical protein	33%	57%	5
cds1720	2-haloalkanoic acid dehalogenase	33%	55%	5
cds1771	transposase ISC1229	33%	60%	5
cds1785	hypothetical protein	33%	53%	5
cds1811	hypothetical protein	33%	53%	5
cds1830	N-methylhydantoinase A	33%	58%	5
cds1849	2-haloalkanoic acid dehalogenase	33%	55%	5
cds1878	acyl-CoA dehydrogenase	33%	58%	5
cds1885	indolepyruvate oxidoreductase subunit beta	33%	56%	5
cds1925	hypothetical protein	33%	55%	5
cds1927	hypothetical protein	33%	56%	5
cds1966	endonuclease IV-like protein	33%	60%	5
cds1984	hypothetical protein	33%	50%	5
cds2008	hypothetical protein	33%	56%	5
cds2015	hypothetical protein	33%	56%	5
cds2045	purine nucleosidase, (iunH-2)	33%	53%	5
cds2075	MutT-like protein	33%	54%	5
cds2140	hypothetical protein	33%	50%	5
cds2143	succinate dehydrogenase flavoprotein subunit	33%	57%	5
cds2201	hypothetical protein	33%	51%	5
cds2202	purine phosphoribosyltransferase (gpT-2)	33%	55%	5
cds2207	elongation factor 1-alpha, (tuF-2)	33%	59%	5
cds2242	3-isopropylmalate dehydratase large subunit	33%	57%	5
cds2268	3-ketoacyl-ACP reductase	33%	58%	5
cds2288	long-chain-fatty-acid--CoA ligase	33%	56%	5
cds2299	zinc-containing alcohol dehydrogenase	33%	60%	5
cds2387	hypothetical protein	33%	55%	5
cds2406	hypothetical protein	33%	51%	5
cds2433	hypothetical protein	33%	52%	5
cds2452	5'-methylthioadenosine phosphorylase	33%	57%	5
cds2483	4-hydroxybutyryl-CoA dehydratase	33%	59%	5
cds2501	pyruvate synthase subunit alpha	33%	60%	5
cds2512	hypothetical protein	33%	50%	5
cds2517	acetolactate synthase large subunit IlvB	33%	56%	5
cds2523	dehydrogenase	33%	58%	5
cds2525	hypothetical protein	33%	57%	5
cds2538	hypothetical protein	33%	50%	5
cds2561	2-oxoglutarate ferredoxin oxidoreductase subunit beta	33%	57%	5
cds2580	branched chain amino acid ABC transporter ATP binding protein	33%	55%	5
cds2610	malate oxidoreductase	33%	59%	5
cds2618	hypothetical protein	33%	58%	5
cds2654	sulfate adenylyltransferase	33%	59%	5
cds2686	transposase ISC1229	33%	60%	5
cds2688	hypothetical protein	33%	55%	5
cds2702	hypothetical protein	33%	51%	5
cds2737	hypothetical protein	33%	56%	5
cds2774	hypothetical protein	33%	55%	5
cds2798	transposase ISC1229	33%	59%	5
cds2834	hypothetical protein	33%	49%	5
cds2840	hypothetical protein	33%	52%	5
cds2876	carnitine dehydratase	33%	57%	5
cds2887	hypothetical protein	33%	55%	5
cds2896	glycolate oxidase subunit GlcD	33%	55%	5
cds2959	heat shock protein HtpX	33%	55%	5
cds2963	cobalamin biosynthesis protein B (cbiB)	33%	50%	5
cds62	DNA-directed RNA polymerase subunit N	34%	54%	5
cds66	DNA-directed RNA polymerase subunit D (rpoD)	34%	56%	5
cds114	alpha-isopropylmalate synthase	34%	57%	5
cds160	delta-aminolevulinic acid dehydratase	34%	57%	5
cds229	cell division control 6/orc1-like protein	34%	56%	5
cds258	hypothetical protein	34%	56%	5
cds298	hypothetical protein	34%	55%	5
cds394	ribulose-1,5-biphosphate synthetase	34%	61%	5
cds402	agmatinase SpeB	34%	56%	5
cds428	zinc-containing alcohol dehydrogenase	34%	60%	5
cds439	ABC transporter	34%	50%	5
cds485	hypothetical protein	34%	59%	5
cds555	dihydroorotase	34%	56%	5
cds626	50S ribosomal protein L34	34%	55%	5
cds642	50S ribosomal protein L14	34%	60%	5
cds670	hypothetical protein	34%	52%	5
cds678	dimethyladenosine transferase	34%	52%	5
cds780	hypothetical protein	34%	58%	5
cds809	anthranilate synthase component I	34%	57%	5
cds954	hypothetical protein	34%	58%	5
cds970	hypothetical protein	34%	58%	5
cds971	hypothetical protein	34%	57%	5
cds975	hypothetical protein	34%	48%	5
cds1005	biotin synthase	34%	58%	5
cds1012	dihydrolipoamide dehydrogenase	34%	58%	5
cds1078	hypothetical protein	34%	55%	5
cds1099	methylmalonate-semialdehyde dehydrogenase	34%	58%	5
cds1108	toluene-4-monooxygenase system protein A. carboxy end fragment (tmoA)	34%	60%	5
cds1133	hypothetical protein	34%	59%	5
cds1159	hypothetical protein	34%	48%	5
cds1162	hypothetical protein	34%	57%	5
cds1178	hypothetical protein	34%	56%	5
cds1181	enoyl CoA hydratase	34%	58%	5
cds1182	ring oxydation complex/ phenylacetic acid degradation-like protein	34%	57%	5
cds1192	hypothetical protein	34%	48%	5
cds1201	hypothetical protein	34%	57%	5
cds1206	malate synthase	34%	58%	5
cds1238	pyruvate dehydrogenase subunit beta (lipoamide)	34%	56%	5
cds1268	hypothetical protein	34%	56%	5
cds1271	ATP-dependent RNA helicase related protein	34%	58%	5
cds1272	hypothetical protein	34%	58%	5
cds1305	hypothetical protein	34%	59%	5
cds1320	DNA polymerase II (DNA polymerase B2) carboxy-end (dpo2)	34%	58%	5
cds1412	dihydrolipoamide dehydrogenase	34%	58%	5
cds1428	hypothetical protein	34%	50%	5
cds1440	partial transposase ISC1225	34%	56%	5
cds1449	hypothetical protein	34%	51%	5
cds1466	hypothetical protein	34%	50%	5
cds1468	glycosyltransferase	34%	56%	5
cds1563	hypothetical protein	34%	57%	5
cds1586	protease	34%	56%	5
cds1636	hypothetical protein	34%	58%	5
cds1639	hypothetical protein	34%	55%	5
cds1669	coenzyme PQQ synthesis protein E	34%	59%	5
cds1733	NAD specific glutamate dehydrogenase	34%	61%	5
cds1739	DNA-directed RNA polymerase subunit M (rpoM-2)	34%	57%	5
cds1751	hypothetical protein	34%	56%	5
cds1795	hypothetical protein	34%	54%	5
cds1796	hypothetical protein	34%	53%	5
cds1801	hypothetical protein	34%	62%	5
cds1802	hypothetical protein	34%	51%	5
cds1809	hypothetical protein	34%	51%	5
cds1812	hypothetical protein	34%	56%	5
cds1838	ring oxydation complex/ phenylacetic acid degradation-like protein	34%	58%	5
cds1860	prolidase PepQ-like protein	34%	60%	5
cds1861	acetyl-CoA synthetase	34%	57%	5
cds1872	4-hydroxyphenylacetate-3-hydroxylase	34%	56%	5
cds1904	carbon monoxide dehydrogenase, large chain CutA	34%	58%	5
cds1946	glycerol kinase	34%	59%	5
cds1952	hypothetical protein	34%	59%	5
cds1971	dTDP-4-dehydrorhamnose reductase	34%	53%	5
cds1976	hypothetical protein	34%	51%	5
cds2034	hypothetical protein	34%	54%	5
cds2100	hypothetical protein	34%	56%	5
cds2121	zinc-containing alcohol dehydrogenase	34%	59%	5
cds2130	geranylgeranyl pyrophosphate synthase	34%	55%	5
cds2131	30S ribosomal protein S6	34%	60%	5
cds2139	geranylgeranyl hydrogenase	34%	58%	5
cds2142	phosphatase, (nagD-like)	34%	57%	5
cds2227	protein tyrosine phosphatase	34%	59%	5
cds2232	hypothetical protein	34%	56%	5
cds2271	4-hydroxybutyryl-CoA dehydratase	34%	57%	5
cds2278	acyl-CoA dehydrogenase	34%	62%	5
cds2286	lipase (lipP-2)	34%	54%	5
cds2301	glucan phosphorylase	34%	55%	5
cds2366	hypothetical protein	34%	50%	5
cds2386	hypothetical protein	34%	59%	5
cds2451	regucalcin-like protein	34%	58%	5
cds2463	allantoate amidohydrolase	34%	57%	5
cds2486	hypothetical protein	34%	54%	5
cds2522	hypothetical protein	34%	59%	5
cds2547	zinc-containing alcohol dehydrogenase	34%	60%	5
cds2562	electron transfer flavoprotein alpha and beta-subunit (etfAB/fixAB)	34%	59%	5
cds2563	FixC-like protein	34%	58%	5
cds2642	hypothetical protein	34%	55%	5
cds2645	hypothetical protein	34%	56%	5
cds2652	sulfite reductase hemoprotein beta component (cysI)	34%	57%	5
cds2716	translation initiation factor IF-2	34%	58%	5
cds2718	hypothetical protein	34%	53%	5
cds2722	hypothetical protein	34%	56%	5
cds2740	glucose 1-dehydrogenase	34%	59%	5
cds2750	oxidoreductase	34%	57%	5
cds2772	Beta-glucuronidase (gusB)	34%	57%	5
cds2804	hypothetical protein	34%	57%	5
cds2833	ABC transporter ATP binding protein	34%	56%	5
cds2837	hypothetical protein	34%	52%	5
cds2853	Tricorn protease interacting factor F1	34%	55%	5
cds2859	mandelate racemase	34%	62%	5
cds2861	raffinose synthase (Sip1 seed imbibition) protein	34%	55%	5
cds2869	regulatory protein	34%	58%	5
cds2926	glyceraldehyde-3-phosphate dehydrogenase	34%	59%	5
cds2928	2-keto-3-deoxy gluconate aldolase	34%	56%	5
cds2938	Ser/thr protein kinase	34%	56%	5
cds2955	hypothetical protein	34%	58%	5
cds2965	hypothetical protein	34%	52%	5
cds25	hypothetical protein	35%	53%	5
cds26	phosphoribosylglycinamide formyltransferase 2	35%	59%	5
cds63	30S ribosomal protein S9	35%	63%	5
cds70	hypothetical protein	35%	56%	5
cds78	hypothetical protein	35%	55%	5
cds102	hypothetical protein	35%	53%	5
cds115	Iron (III) ABC transporter periplasmic-binding protein	35%	53%	5
cds131	D-arabino 3-hexulose 6-phosphate formaldehyde lyase (hpS-1)	35%	56%	5
cds148	acetolactate synthase large subunit IlvB	35%	55%	5
cds201	DNA-directed RNA polymerase subunit beta''	35%	57%	5
cds204	nucleoside diphosphate kinase	35%	60%	5
cds222	DNA repair and recombination protein RadA	35%	58%	5
cds245	hypothetical protein	35%	58%	5
cds271	transketolase	35%	60%	5
cds301	hypothetical protein	35%	52%	5
cds329	glutamine synthetase	35%	57%	5
cds336	heme biosynthesis-like protein (nirJ-like)	35%	56%	5
cds343	glucosamine--fructose-6-phosphate aminotransferase	35%	58%	5
cds345	threonyl-tRNA synthetase	35%	58%	5
cds369	methionine synthase	35%	58%	5
cds417	ATPase	35%	56%	5
cds434	histone acethyltransferase	35%	58%	5
cds435	hypothetical protein	35%	59%	5
cds530	hypothetical protein	35%	56%	5
cds531	S-adenosylmethionine decarboxylase	35%	60%	5
cds586	hypothetical protein	35%	58%	5
cds592	enoyl CoA hydratase	35%	59%	5
cds632	30S ribosomal protein S5	35%	60%	5
cds639	50S ribosomal protein L5	35%	61%	5
cds676	hypothetical protein	35%	55%	5
cds685	spermidine synthase	35%	56%	5
cds691	integrase from SSV1 (orf D-335) (fragment)	35%	61%	5
cds697	proteasome subunit	35%	56%	5
cds698	hypothetical protein	35%	56%	5
cds722	acetylornithine deacetylase ArgE	35%	58%	5
cds745	hypothetical protein	35%	58%	5
cds748	hypothetical protein	35%	59%	5
cds752	hypothetical protein	35%	55%	5
cds786	thermosome subunit alpha	35%	61%	5
cds805	tryptophan synthase subunit beta	35%	58%	5
cds853	N(2),N(2)-dimethylguanosine tRNA methyltransferase	35%	54%	5
cds861	diphthine synthase	35%	54%	5
cds910	succinyl-diaminopimelate desuccinylase	35%	53%	5
cds915	high-affinity nickel-transport protein (hoxN)	35%	51%	5
cds947	30S ribosomal protein S27	35%	59%	5
cds982	hypothetical protein	35%	54%	5
cds1067	isochorismatase-like protein (entB-like1)	35%	57%	5
cds1138	ABC transporter ATP binding protein	35%	58%	5
cds1143	hypothetical protein	35%	58%	5
cds1150	oligo/dipeptide transport, ATP binding protein. carboxy-end fragment. (dppF-2)	35%	57%	5
cds1153	oligo/dipeptide transport ATP binding protein DppD	35%	57%	5
cds1171	zinc-containing alcohol dehydrogenase	35%	61%	5
cds1191	antibiotic ABC transporter ATP-binding protein	35%	60%	5
cds1213	L-carnitine dehydratase	35%	57%	5
cds1226	hypothetical protein	35%	55%	5
cds1229	hypothetical protein	35%	48%	5
cds1287	acylaminoacyl peptidase	35%	57%	5
cds1289	hypothetical protein	35%	57%	5
cds1301	hypothetical protein	35%	59%	5
cds1369	hypothetical protein	35%	57%	5
cds1388	hypothetical protein	35%	57%	5
cds1391	hypothetical protein	35%	52%	5
cds1395	hypothetical protein	35%	58%	5
cds1417	hypothetical protein	35%	58%	5
cds1433	hypothetical protein	35%	59%	5
cds1474	hypothetical protein	35%	51%	5
cds1479	coenzyme PQQ synthesis protein E	35%	59%	5
cds1515	hypothetical protein	35%	58%	5
cds1533	hypothetical protein	35%	57%	5
cds1584	potassium channel protein	35%	57%	5
cds1591	hypothetical protein	35%	58%	5
cds1615	hypothetical protein	35%	55%	5
cds1666	transposase	35%	55%	5
cds1686	hypothetical protein	35%	61%	5
cds1689	hypothetical protein	35%	57%	5
cds1726	hypothetical protein	35%	56%	5
cds1734	hypothetical protein	35%	53%	5
cds1736	hypothetical protein	35%	53%	5
cds1740	hypothetical protein	35%	55%	5
cds1741	hypothetical protein	35%	55%	5
cds1764	antibiotic ABC transporter ATP-binding protein	35%	60%	5
cds1782	hypothetical protein	35%	49%	5
cds1856	ATP-dependent RNA helicase	35%	59%	5
cds1871	hypothetical protein	35%	56%	5
cds1894	DNA protection protein DPS	35%	60%	5
cds1913	hypothetical protein	35%	58%	5
cds1919	hypothetical protein	35%	55%	5
cds1929	cobalt transport ATP-binding protein-like protein	35%	57%	5
cds1949	ABC transporter ATP binding protein	35%	61%	5
cds1953	acylaminoacyl peptidase	35%	57%	5
cds1956	transposon ISC1316 Orf1	35%	56%	5
cds2017	hypothetical protein	35%	56%	5
cds2058	hypothetical protein	35%	53%	5
cds2086	exodeoxyribonuclease	35%	55%	5
cds2089	hypothetical protein	35%	54%	5
cds2096	cobalt-precorrin-6A synthase	35%	59%	5
cds2099	cofactor biosynthesis protein	35%	58%	5
cds2113	hypothetical protein	35%	52%	5
cds2169	Type II secretion system protein VirB-like protein	35%	52%	5
cds2217	glutamine synthetase	35%	55%	5
cds2229	isochorismatase, (entB-like2)	35%	56%	5
cds2255	hypothetical protein	35%	57%	5
cds2256	threonyl-tRNA synthetase	35%	59%	5
cds2260	maleylacetate reductase	35%	57%	5
cds2280	hypothetical protein	35%	57%	5
cds2295	hypothetical protein	35%	53%	5
cds2302	hypothetical protein	35%	60%	5
cds2319	hypothetical protein	35%	58%	5
cds2324	hypothetical protein	35%	52%	5
cds2346	hypothetical protein	35%	60%	5
cds2347	citrate synthase	35%	57%	5
cds2377	enoyl-CoA hydratase	35%	58%	5
cds2382	CoA-ligase / coenzyme F390 synthetase	35%	60%	5
cds2395	hypothetical protein	35%	59%	5
cds2426	hypothetical protein	35%	55%	5
cds2508	electron transfer flavoprotein subunit beta EtfB	35%	58%	5
cds2530	second ORF in transposon ISC1225	35%	61%	5
cds2537	hypothetical protein	35%	56%	5
cds2560	2-oxoacid:ferredoxin oxidoreductase subunit alpha	35%	59%	5
cds2566	FhdD-like protein	35%	58%	5
cds2575	ATPase AAA	35%	58%	5
cds2581	branched chain amino acid ABC transporter ATP binding protein	35%	57%	5
cds2614	acetyl-CoA acetyltransferase	35%	59%	5
cds2617	zinc-containing alcohol dehydrogenase	35%	60%	5
cds2633	hypothetical protein	35%	60%	5
cds2679	2-hydroxyhepta-2,4-diene-1,7-dioate isomerase	35%	57%	5
cds2699	pyruvate dehydrogenase	35%	57%	5
cds2701	hypothetical protein	35%	59%	5
cds2728	diphosphomevalonate decarboxylase	35%	58%	5
cds2743	hypothetical protein	35%	57%	5
cds2749	dehydrogenase	35%	61%	5
cds2777	glucose 1-dehydrogenase	35%	57%	5
cds2797	hypothetical protein	35%	54%	5
cds2849	hypothetical protein	35%	59%	5
cds2854	aldehyde dehydrogenase	35%	60%	5
cds2872	hypothetical protein	35%	50%	5
cds2877	acyl-CoA dehydrogenase	35%	58%	5
cds2912	hypothetical protein	35%	44%	5
cds2946	hypothetical protein	35%	57%	5
cds2967	RNA-binding protein	35%	58%	5
cds19	molybdenum cofactor biosynthesis protein B (moaB)	36%	55%	5
cds30	hypothetical protein	36%	55%	5
cds61	30S ribosomal protein S2	36%	59%	5
cds69	30S ribosomal protein S13	36%	60%	5
cds88	metal-dependent hydrolase	36%	56%	5
cds91	esterase, tropinesterase-like protein	36%	55%	5
cds92	competence damage-inducible protein A	36%	59%	5
cds145	methyl coenzyme M reductase system, component A2-like protein	36%	57%	5
cds171	glutaredoxin-like protein	36%	58%	5
cds186	DNA/pantothenate metabolism flavoprotein	36%	58%	5
cds211	hypothetical protein	36%	57%	5
cds219	chorismate mutase	36%	54%	5
cds232	geranylgeranylglyceryl phosphate synthase	36%	56%	5
cds236	hypothetical protein	36%	54%	5
cds244	hypothetical protein	36%	56%	5
cds274	3-deoxy-7-phosphoheptulonate synthase	36%	59%	5
cds281	benzene 1,2-dioxygenase system ferredoxin component	36%	55%	5
cds283	hypothetical protein	36%	59%	5
cds285	superoxide dismutase [Fe] (sod)	36%	57%	5
cds309	transcription antitermination protein NusG	36%	59%	5
cds340	ornithine cyclodeaminase-like protein (ocd-like1)	36%	58%	5
cds342	sugar phosphate nucleotydyl transferase	36%	59%	5
cds385	protein L-isoaspartate methyltransferase	36%	56%	5
cds397	tRNA-splicing endonuclease subunit alpha	36%	57%	5
cds405	transcription initiation factor IIB	36%	61%	5
cds407	histidinol-phosphate aminotransferase HisC	36%	55%	5
cds489	hypothetical protein	36%	49%	5
cds510	ATP synthase subunit F (atpF)	36%	57%	5
cds512	V-type ATP synthase subunit A	36%	59%	5
cds522	Holliday-junction resolvase	36%	62%	5
cds532	hypothetical protein	36%	62%	5
cds540	imidazoleglycerol-phosphate dehydratase	36%	54%	5
cds556	hypothetical protein	36%	57%	5
cds595	homoserine dehydrogenase (thrA/hom)	36%	57%	5
cds613	hypothetical protein	36%	59%	5
cds631	50S ribosomal protein L30	36%	60%	5
cds695	alcohol dehydrogenase	36%	61%	5
cds763	hypothetical protein	36%	52%	5
cds819	hypothetical protein	36%	57%	5
cds823	DNA-directed RNA polymerase subunit K	36%	57%	5
cds833	glycine dehydrogenase subunit 2	36%	58%	5
cds864	tRNA-modifying protein	36%	59%	5
cds877	DNA topoisomerase VI subunit A	36%	58%	5
cds964	intracellular proteinase	36%	58%	5
cds1020	heterodisulfide reductase subunit C (hdrC-2)	36%	60%	5
cds1126	hypothetical protein	36%	59%	5
cds1166	hypothetical protein	36%	58%	5
cds1168	hypothetical protein	36%	47%	5
cds1317	hypothetical protein	36%	59%	5
cds1352	hypothetical protein	36%	58%	5
cds1375	purine nucleoside phosporylase (deoD)	36%	55%	5
cds1396	3-oxoacyl-ACP reductase	36%	58%	5
cds1450	hypothetical protein	36%	53%	5
cds1492	hypothetical protein	36%	61%	5
cds1514	N-methylhydantoinase A-like protein	36%	60%	5
cds1587	hypothetical protein	36%	62%	5
cds1625	partial transposase in ISC1229	36%	60%	5
cds1638	hypothetical protein	36%	57%	5
cds1757	transposon ISC1913 Orf1	36%	60%	5
cds1780	dolichyl-phosphate mannose synthase-like protein	36%	56%	5
cds1814	hypothetical protein	36%	55%	5
cds1832	hypothetical protein	36%	59%	5
cds1843	hypothetical protein	36%	55%	5
cds1848	hypothetical protein	36%	57%	5
cds1864	NAD specific glutamate dehydrogenase	36%	60%	5
cds1887	peroxiredoxin	36%	58%	5
cds1911	5-amino-6-(5-phosphoribosylamino)uracil reductase	36%	57%	5
cds1934	peroxiredoxin	36%	58%	5
cds1943	pyruvate synthase subunit beta	36%	60%	5
cds1973	histidine triad (Hit) family protein	36%	56%	5
cds2005	hypothetical protein	36%	53%	5
cds2018	hypothetical protein	36%	58%	5
cds2031	hypothetical protein	36%	57%	5
cds2057	phosphoenolpyruvate carboxylase	36%	57%	5
cds2071	DNA polymerase phage SPO1 N-terminal domain-containing protein	36%	58%	5
cds2087	protein kinase	36%	55%	5
cds2109	hypothetical protein	36%	54%	5
cds2167	hypothetical protein	36%	60%	5
cds2180	3-methyl-2-oxobutanoate hydroxymethyltransferase	36%	59%	5
cds2193	hypothetical protein	36%	57%	5
cds2210	carbon monoxide dehydrogenase, small chain CutC	36%	61%	5
cds2211	carbon monoxide dehydrogenase, medium chain CutB	36%	59%	5
cds2220	RNA 3'-terminal-phosphate cyclase	36%	59%	5
cds2223	ribokinase (rbsK-2)	36%	59%	5
cds2250	sugar phosphate nucleotydyl transferase	36%	59%	5
cds2261	hypothetical protein	36%	60%	5
cds2262	hypothetical protein	36%	51%	5
cds2342	sulfolipid biosynthesis protein (sqdB)	36%	58%	5
cds2369	peptide ABC transporter ATP-binding protein	36%	59%	5
cds2434	hypothetical protein	36%	53%	5
cds2442	acylaminoacyl peptidase	36%	59%	5
cds2484	hypothetical protein	36%	56%	5
cds2543	hypothetical protein	36%	56%	5
cds2557	hypothetical protein	36%	52%	5
cds2734	hypothetical protein	36%	55%	5
cds2815	partial ORF in transposon ISC1212	36%	62%	5
cds2822	hypothetical protein	36%	58%	5
cds2841	hypothetical protein	36%	55%	5
cds2852	hypothetical protein	36%	52%	5
cds2867	hypothetical protein	36%	58%	5
cds2890	tryptophan repressor binding protein (wrbA)	36%	60%	5
cds2931	hypothetical protein	36%	58%	5
cds2932	hypothetical protein	36%	61%	5
cds2945	hypothetical protein	36%	59%	5
cds2970	ornithine cyclodeaminase-like protein (ocd-like2)	36%	57%	5
cds2972	hypothetical protein	36%	55%	5
cds129	hypothetical protein	37%	59%	5
cds130	hypothetical protein	37%	58%	5
cds195	30S ribosomal protein S12	37%	64%	5
cds213	adenylosuccinate lyase	37%	60%	5
cds251	tRNA-splicing endonuclease subunit beta	37%	54%	5
cds253	thermosome subunit beta	37%	62%	5
cds259	ATPase RIL	37%	59%	5
cds266	hypothetical protein	37%	56%	5
cds327	GTP cyclohydrolase I	37%	60%	5
cds334	Sun protein	37%	57%	5
cds371	sirohydrochlorin cobaltochelatase	37%	58%	5
cds383	hypothetical protein	37%	54%	5
cds388	oxidoreductase	37%	58%	5
cds403	DNA-directed RNA polymerase subunit P	37%	59%	5
cds406	hypothetical protein	37%	57%	5
cds418	hypothetical protein	37%	58%	5
cds424	hypothetical protein	37%	57%	5
cds496	hypothetical protein	37%	56%	5
cds518	30S ribosomal protein S26	37%	63%	5
cds524	hypothetical protein	37%	62%	5
cds534	hypothetical protein	37%	60%	5
cds537	histidinol-phosphate aminotransferase HisC	37%	56%	5
cds562	hypothetical protein	37%	57%	5
cds569	methionyl-tRNA synthetase	37%	57%	5
cds585	3-hydroxyacyl-CoA dehydrogenase	37%	59%	5
cds633	50S ribosomal protein L18	37%	59%	5
cds635	50S ribosomal protein L32	37%	62%	5
cds646	50S ribosomal protein L22	37%	60%	5
cds702	cell division control protein 6	37%	58%	5
cds755	hypothetical protein	37%	52%	5
cds777	hypothetical protein	37%	59%	5
cds810	anthranilate synthase component II	37%	57%	5
cds851	hypothetical protein	37%	55%	5
cds868	hypothetical protein	37%	55%	5
cds903	quinolinate synthetase	37%	57%	5
cds945	hypothetical protein	37%	56%	5
cds995	hypothetical protein	37%	59%	5
cds998	hypothetical protein	37%	60%	5
cds1043	haloacetate dehalogenase	37%	59%	5
cds1074	thymidylate kinase	37%	58%	5
cds1086	hypothetical protein	37%	57%	5
cds1140	hypothetical protein	37%	58%	5
cds1148	oligo/dipeptide transport ATP binding protein DppF	37%	59%	5
cds1185	repressor in ring oxydation complex/ phenylacetic acid degradation pathway-like protein (paaX)	37%	60%	5
cds1246	hypothetical protein	37%	57%	5
cds1249	hypothetical protein	37%	56%	5
cds1278	hypothetical protein	37%	59%	5
cds1333	transposon ISC1439 Orf1	37%	59%	5
cds1342	hypothetical protein	37%	56%	5
cds1366	hypothetical protein	37%	58%	5
cds1367	hypothetical protein	37%	57%	5
cds1376	hypothetical protein	37%	59%	5
cds1392	hypothetical protein	37%	56%	5
cds1510	hypothetical protein	37%	57%	5
cds1544	transposon ISC1229 Orf1	37%	62%	5
cds1551	hypothetical protein	37%	57%	5
cds1576	hypothetical protein	37%	55%	5
cds1622	transposon ISC1229 Orf1	37%	62%	5
cds1758	hypothetical protein	37%	63%	5
cds1789	transposon ISC1913 Orf1	37%	63%	5
cds1842	ring oxydation complex/ phenylacetic acid degradation-like protein	37%	60%	5
cds1950	hypothetical protein	37%	61%	5
cds1985	hypothetical protein	37%	46%	5
cds1999	hypothetical protein	37%	60%	5
cds2030	ribosome biogenesis protein	37%	55%	5
cds2090	hypothetical protein	37%	56%	5
cds2097	precorrin-3B C17-methyltransferase	37%	60%	5
cds2106	flagellar accessory protein FlaH	37%	58%	5
cds2155	hypothetical protein	37%	61%	5
cds2173	hypothetical protein	37%	59%	5
cds2182	ABC transporter ATP binding protein	37%	59%	5
cds2184	transcriptional regulator	37%	61%	5
cds2192	hypothetical protein	37%	55%	5
cds2206	hypothetical protein	37%	58%	5
cds2221	hypothetical protein	37%	62%	5
cds2270	hypothetical protein	37%	58%	5
cds2287	aryldialkylphosphatase	37%	59%	5
cds2289	hypothetical protein	37%	59%	5
cds2370	peptide ABC transporter ATP-binding protein	37%	57%	5
cds2380	hypothetical protein	37%	61%	5
cds2389	hypothetical protein	37%	56%	5
cds2400	hypothetical protein	37%	53%	5
cds2402	ABC transporter ATP binding protein	37%	60%	5
cds2432	Type II secretion system protein VirB-like protein	37%	58%	5
cds2435	hypothetical protein	37%	50%	5
cds2437	hypothetical protein	37%	57%	5
cds2467	transposon ISC1229 Orf1	37%	63%	5
cds2495	hypothetical protein	37%	62%	5
cds2531	transposon ISC1225 Orf1	37%	54%	5
cds2608	hypothetical protein	37%	59%	5
cds2611	hypothetical protein	37%	61%	5
cds2653	phosphoadenosine phosphosulfate reductase	37%	62%	5
cds2726	hypothetical protein	37%	59%	5
cds2776	hypothetical protein	37%	58%	5
cds2788	oxidoreductase	37%	58%	5
cds2939	aldo/keto reductase	37%	59%	5
cds2968	dolichol-phosphate mannosyltransferase	37%	56%	5
cds2974	hypothetical protein	37%	60%	5
cds6	IS605-TnpB family transposase	38%	60%	5
cds29	hypothetical protein	38%	59%	5
cds64	50S ribosomal protein L13	38%	64%	5
cds68	30S ribosomal protein S4	38%	62%	5
cds97	hypothetical protein	38%	59%	5
cds155	hypothetical protein	38%	62%	5
cds191	30S ribosomal protein S10	38%	63%	5
cds194	hypothetical protein	38%	58%	5
cds214	5-formaminoimidazole-4-carboxamide-1-(beta)-D-ribofuranosyl 5'-monophosphate synthetase	38%	59%	5
cds314	translation initiation factor IF-6	38%	60%	5
cds337	XerC/D integrase-recombinase (xerC/D)	38%	59%	5
cds363	riboflavin synthase	38%	64%	5
cds370	30S ribosomal protein S15	38%	62%	5
cds389	HAM1 protein	38%	60%	5
cds437	hypothetical protein	38%	63%	5
cds469	transposon ISC1229 Orf1	38%	63%	5
cds504	50S ribosomal protein L11 methyltransferase	38%	61%	5
cds559	orotate phosphoribosyltransferase	38%	59%	5
cds563	hypothetical protein	38%	59%	5
cds565	hypothetical protein	38%	60%	5
cds566	hypothetical protein	38%	60%	5
cds671	hypothetical protein	38%	55%	5
cds690	mRNA 3'-end processing factor	38%	60%	5
cds737	hypothetical protein	38%	60%	5
cds756	hypothetical protein	38%	56%	5
cds776	hypothetical protein	38%	56%	5
cds813	valyl-tRNA synthetase	38%	59%	5
cds818	hypothetical protein	38%	60%	5
cds825	ATPase AAA	38%	60%	5
cds895	sugar phosphate nucleotydyl transferase	38%	60%	5
cds909	hypothetical protein	38%	57%	5
cds931	ABC transporter ATP binding protein	38%	56%	5
cds953	hypothetical protein	38%	59%	5
cds986	hypothetical protein	38%	55%	5
cds1011	hypothetical protein	38%	60%	5
cds1050	sugar ABC transporter	38%	62%	5
cds1069	hypothetical protein	38%	55%	5
cds1073	hypothetical protein	38%	59%	5
cds1106	toluene 1,2-dioxygenase system ferredoxin--NAD(+) reductase component, (todA)	38%	61%	5
cds1128	transcriptional regulator	38%	58%	5
cds1200	hypothetical protein	38%	58%	5
cds1363	hypothetical protein	38%	61%	5
cds1454	hypothetical protein	38%	57%	5
cds1498	hypothetical protein	38%	57%	5
cds1542	hypothetical protein	38%	57%	5
cds1609	dTDP-4-dehydrorhamnose reductase	38%	58%	5
cds1624	partial transposase in ISC1229	38%	55%	5
cds1754	hypothetical protein	38%	61%	5
cds1768	hypothetical protein	38%	60%	5
cds1881	hypothetical protein	38%	62%	5
cds1909	hypothetical protein	38%	55%	5
cds1944	Lrp/AsnC family transcriptional regulator	38%	60%	5
cds2002	hypothetical protein	38%	58%	5
cds2062	hypothetical protein	38%	60%	5
cds2069	hypothetical protein	38%	58%	5
cds2082	hypothetical protein	38%	58%	5
cds2160	translation initiation factor IF-1	38%	66%	5
cds2188	2-isopropylmalate synthase	38%	60%	5
cds2208	hypothetical protein	38%	65%	5
cds2222	DNA polymerase IV	38%	61%	5
cds2226	hypothetical protein	38%	62%	5
cds2304	hypothetical protein	38%	56%	5
cds2332	sugar fermentation stimulation protein A	38%	57%	5
cds2334	hypothetical protein	38%	57%	5
cds2627	hypothetical protein	38%	62%	5
cds2675	hypothetical protein	38%	55%	5
cds2677	maleate cis-trans isomerase	38%	58%	5
cds2698	NADH dehydrogenase	38%	59%	5
cds2818	hypothetical protein	38%	60%	5
cds2904	transposon ISC1778 Orf1	38%	63%	5
cds1	hypothetical protein	39%	59%	5
cds23	hypothetical protein	39%	57%	5
cds149	hypothetical protein	39%	59%	5
cds163	uroporphyrinogen III synthase	39%	58%	5
cds227	nicotinamide mononucleotide adenylyltransferase	39%	57%	5
cds248	DNA-directed RNA polymerase subunit G (rpoG)	39%	56%	5
cds264	DNA-directed RNA polymerase subunit L (rpoL)	39%	58%	5
cds306	acidic ribosomal protein P0	39%	60%	5
cds377	hypothetical protein	39%	61%	5
cds501	hypothetical protein	39%	59%	5
cds605	Iron-dependent repressor	39%	63%	5
cds757	hypothetical protein	39%	55%	5
cds774	hypothetical protein	39%	57%	5
cds827	hypothetical protein	39%	60%	5
cds863	hypothetical protein	39%	57%	5
cds948	translation initiation factor IF-2	39%	63%	5
cds969	transposon ISC1778 Orf1	39%	61%	5
cds977	MarR family transcriptional regulator	39%	61%	5
cds1064	transposon ISC1778 Orf1	39%	62%	5
cds1098	transposon ISC1778 Orf1	39%	63%	5
cds1359	hypothetical protein	39%	62%	5
cds1370	hypothetical protein	39%	61%	5
cds1506	transposon ISC1778 Orf1	39%	64%	5
cds1550	hypothetical protein	39%	65%	5
cds1588	ORF in partial transposon ISC1778	39%	63%	5
cds1727	hypothetical protein	39%	59%	5
cds1980	NTPase	39%	61%	5
cds1986	SAM-dependent methyltransferase	39%	60%	5
cds1997	hypothetical protein	39%	59%	5
cds2132	AsnC family transcriptional regulator	39%	58%	5
cds2137	hypothetical protein	39%	60%	5
cds2148	hypothetical protein	39%	60%	5
cds2163	translation initiation factor IF-2	39%	60%	5
cds2254	DNA endonuclease III (ntH-2)	39%	59%	5
cds2461	zinc-containing alcohol dehydrogenase	39%	60%	5
cds2470	hypothetical protein	39%	59%	5
cds2479	hypothetical protein	39%	57%	5
cds2494	hypothetical protein	39%	60%	5
cds2760	hypothetical protein	39%	61%	5
cds2835	hypothetical protein	39%	60%	5
cds2862	hypothetical protein	39%	57%	5
cds2889	transposon ISC1778 Orf1	39%	62%	5
cds2937	protein synthesis inhibitor	39%	58%	5
cds183	hypothetical protein	40%	62%	5
cds233	hypothetical protein	40%	64%	5
cds240	GTP-binding protein (hflX)	40%	57%	5
cds364	3,4-dihydroxy-2-butanone 4-phosphate synthase	40%	61%	5
cds376	DNA-directed RNA polymerase subunit E'' (rpoE2)	40%	61%	5
cds390	O-sialoglycoprotein endopeptidase	40%	60%	5
cds694	hypothetical protein	40%	56%	5
cds800	hypothetical protein	40%	61%	5
cds963	molybdenum transporter	40%	64%	5
cds1132	hypothetical protein	40%	62%	5
cds1207	transposon ISC1778 Orf1	40%	63%	5
cds1219	transposon ISC1778 Orf1	40%	63%	5
cds1411	ORF in partial transposon ISC1778	40%	64%	5
cds1571	hypothetical protein	40%	66%	5
cds1616	hypothetical protein	40%	64%	5
cds1660	transposon ISC1778 Orf1	40%	63%	5
cds1687	hypothetical protein	40%	66%	5
cds1868	hypothetical protein	40%	54%	5
cds2149	single-stranded DNA-binding protein	40%	69%	5
cds2219	50S ribosomal protein L13	40%	62%	5
cds2571	hypothetical protein	40%	60%	5
cds2729	hypothetical protein	40%	59%	5
cds2882	transposon ISC1160 Orf1	40%	58%	5
cds2919	hypothetical protein	40%	63%	5
cds2977	hypothetical protein	40%	59%	5
cds241	multiprotein bridging factor	41%	62%	5
cds256	hypothetical protein	41%	59%	5
cds312	prefoldin subunit alpha	41%	62%	5
cds320	phosphate regulatory protein	41%	60%	5
cds392	30S ribosomal protein S27	41%	67%	5
cds400	hypothetical protein	41%	65%	5
cds503	hypothetical protein	41%	65%	5
cds549	zinc finger protein	41%	68%	5
cds815	hypothetical protein	41%	62%	5
cds838	hypothetical protein	41%	62%	5
cds911	hypothetical protein	41%	58%	5
cds934	hypothetical protein	41%	61%	5
cds992	transcriptional regulator	41%	63%	5
cds1347	hypothetical protein	41%	66%	5
cds1356	transposon ISC1778 Orf1	41%	63%	5
cds1385	dihydrolipoamide S-acetyltransferase, amino-end (pdhC)	41%	64%	5
cds1447	second ORF in transposon ISC1229	41%	62%	5
cds1451	hypothetical protein	41%	64%	5
cds1462	hypothetical protein	41%	56%	5
cds1486	transposon ISC1229 Orf1	41%	65%	5
cds1578	transposon ISC1395 Orf1	41%	63%	5
cds1643	hypothetical protein	41%	61%	5
cds1668	hypothetical protein	41%	62%	5
cds1748	hypothetical protein	41%	52%	5
cds2318	hypothetical protein	41%	61%	5
cds2681	transposon ISC1778 Orf1	41%	63%	5
cds136	transcriptional regulator	42%	62%	5
cds225	adenylate cyclase	42%	59%	5
cds399	hypothetical protein	42%	62%	5
cds870	DNA/RNA-binding protein albA	42%	66%	5
cds917	hypothetical protein	42%	65%	5
cds1374	partial transposase from ISC1048	42%	67%	5
cds1480	hypothetical protein	42%	63%	5
cds1523	hypothetical protein	42%	61%	5
cds1529	partial transposase ISC1190	42%	58%	5
cds1628	hypothetical protein	42%	68%	5
cds1817	hypothetical protein	42%	60%	5
cds263	DNA-directed RNA polymerase subunit M (rpoM-like)	43%	60%	5
cds458	hypothetical protein	43%	56%	5
cds511	ATP synthase subunit E (atpE)	43%	66%	5
cds1092	hypothetical protein	43%	61%	5
cds1231	transposon ISC1048 Orf1	43%	65%	5
cds1707	partial ORF from ISC1778	43%	67%	5
cds2969	hypothetical protein	43%	66%	5
cds1504	hypothetical protein	44%	67%	5
cds313	50S ribosomal protein LX	45%	65%	5
cds382	30S ribosomal protein S25	45%	67%	5
cds1846	DNA-binding protein	45%	73%	5
cds1954	hypothetical protein	45%	61%	5
cds2695	transposon ISC1395 Orf1	45%	67%	5
cds2028	hypothetical protein	46%	69%	5
cds848	30S ribosomal protein S30	47%	67%	5
cds257	30S ribosomal protein S17	49%	68%	5
cds1581	second ORF in transposon ISC1395	21%	42%	6
cds1798	second ORF in transposon ISC1190	23%	53%	6
cds1085	hypothetical protein	24%	54%	6
cds1676	second ORF in transposon ISC1217	24%	54%	6
cds994	ABC transporter permease	25%	41%	6
cds1847	hypothetical protein	25%	47%	6
cds778	transposase ISC1190	26%	57%	6
cds1250	transposase ISC1217	26%	55%	6
cds1371	transposase ISC1217	26%	55%	6
cds1443	transposon ISC1229 Orf1	26%	49%	6
cds1496	transposase ISC1217	26%	55%	6
cds1561	transposase ISC1217	26%	55%	6
cds1892	transposase ISC1217	26%	55%	6
cds1963	transposase ISC1217	26%	55%	6
cds2326	transposase ISC1217	26%	55%	6
cds2605	hypothetical protein	26%	51%	6
cds746	hypothetical protein	27%	40%	6
cds888	transposase ISC1217	27%	55%	6
cds1120	hypothetical protein	27%	52%	6
cds1606	polysaccharide biosynthesis related protein	27%	44%	6
cds1777	transposase ISC1190	27%	56%	6
cds1790	transposase ISC1190	27%	56%	6
cds2628	hypothetical protein	27%	53%	6
cds42	Heme bearing subunit I of the terminal oxidase (doxB)	28%	49%	6
cds718	amino acid specific permease	28%	50%	6
cds901	nicotinate-nucleotide pyrophosphorylase	28%	53%	6
cds930	hypothetical protein	28%	47%	6
cds1025	hypothetical protein	28%	48%	6
cds1052	sugar transport protein	28%	45%	6
cds1145	oligo/dipeptide transport permease DppB	28%	47%	6
cds1209	sugar ABC transporter permease	28%	49%	6
cds1362	membrane transporter	28%	48%	6
cds1426	hypothetical protein	28%	47%	6
cds1940	transport protein, permease	28%	49%	6
cds2112	hypothetical protein	28%	41%	6
cds2409	quinol oxidase (SoxABC), cytochrome aa3 subunit (soxB)	28%	48%	6
cds2415	hypothetical protein	28%	45%	6
cds2459	ABC transporter permease	28%	44%	6
cds2721	hypothetical protein	28%	43%	6
cds2879	permease	28%	49%	6
cds2933	hypothetical protein	28%	51%	6
cds2954	hypothetical protein	28%	46%	6
cds333	hypothetical protein	29%	53%	6
cds487	hypothetical protein	29%	51%	6
cds1055	amino acid permease	29%	48%	6
cds1221	permease, multidrug efflux	29%	50%	6
cds1394	transporter	29%	50%	6
cds1597	hypothetical protein	29%	43%	6
cds1731	allantoin permease	29%	49%	6
cds1859	metabolite transport protein	29%	50%	6
cds1947	sugar transport-like protein	29%	50%	6
cds2447	major facilitator superfamily permease	29%	50%	6
cds2473	amino acid transporter	29%	48%	6
cds2595	proline/betaine transporter	29%	49%	6
cds2746	hypothetical protein	29%	47%	6
cds2782	ABC transporter permease	29%	48%	6
cds2885	hypothetical protein	29%	48%	6
cds2923	amino acid transporter	29%	48%	6
cds348	LPS biosynthesis protein	30%	54%	6
cds902	aspartate oxidase (nadB)	30%	57%	6
cds1097	second ORF in transposon ISC1778	30%	57%	6
cds1464	hypothetical protein	30%	44%	6
cds1507	second ORF in transposon ISC1778	30%	56%	6
cds1821	hypothetical protein	30%	57%	6
cds1863	amino acid transporter-like protein	30%	49%	6
cds2490	hypothetical protein	30%	48%	6
cds2569	hypothetical protein	30%	46%	6
cds2574	hypothetical protein	30%	45%	6
cds2682	second ORF in transposon ISC1778	30%	57%	6
cds2705	hypothetical protein	30%	44%	6
cds2856	metabolite transport protein	30%	52%	6
cds2875	permease	30%	50%	6
cds2917	hypothetical protein	30%	51%	6
cds2943	hypothetical protein	30%	50%	6
cds443	phosphate binding periplasmic protein (pstS)	31%	49%	6
cds706	hypothetical protein	31%	49%	6
cds759	dTDP-glucose 4,6-dehydratase	31%	57%	6
cds925	hypothetical protein	31%	53%	6
cds932	hypothetical protein	31%	47%	6
cds968	second ORF in transposon ISC1778	31%	57%	6
cds1065	second ORF in transposon ISC1778	31%	57%	6
cds1091	carbon monoxide dehydrogenase, large chain CutA	31%	56%	6
cds1413	Heme biosynthesis-like protein	31%	58%	6
cds1458	hypothetical protein	31%	48%	6
cds1567	dTDP-glucose 4,6-dehydratase	31%	52%	6
cds1612	hypothetical protein	31%	59%	6
cds1858	hypothetical protein	31%	50%	6
cds1873	catechol 2,3-dioxygenase	31%	58%	6
cds1879	acetyl-CoA acetyltransferase	31%	56%	6
cds2013	hypothetical protein	31%	52%	6
cds2129	hypothetical protein	31%	50%	6
cds2134	hypothetical protein	31%	46%	6
cds2168	hypothetical protein	31%	48%	6
cds2376	phenylacetic acid degradation protein PaaI	31%	54%	6
cds2443	heat shock protein hspX	31%	47%	6
cds2536	acid phosphatase AcpA	31%	49%	6
cds2555	hydrolase, acetamydase/formamidase related	31%	55%	6
cds2619	hypothetical protein	31%	51%	6
cds2651	uroporphyrin-III C-methyltransferase	31%	56%	6
cds2781	ABC transporter permease	31%	53%	6
cds2787	maltose ABC transporter maltose binding protein	31%	50%	6
cds2905	second ORF in transposon ISC1778	31%	57%	6
cds185	phosphomannomutase	32%	58%	6
cds269	hypothetical protein	32%	48%	6
cds422	hypothetical protein	32%	46%	6
cds488	S-adenosylmethionine decarboxylase	32%	56%	6
cds822	hydrogenase small subunit	32%	57%	6
cds837	hypothetical protein	32%	52%	6
cds874	hypothetical protein	32%	59%	6
cds942	GTPase	32%	53%	6
cds984	Serine/threonine phosphatase type 1	32%	57%	6
cds1021	heterodisulfide reductase subunit B (hdrB-2)	32%	55%	6
cds1038	acyl-CoA dehydrogenase	32%	60%	6
cds1170	N-acetylglucosaminyltransferase-like protein	32%	52%	6
cds1187	second ORF in transposon ISC1316	32%	56%	6
cds1204	hypothetical protein	32%	45%	6
cds1307	ATP-dependent RNA helicase-like protein	32%	58%	6
cds1409	hypothetical protein	32%	54%	6
cds1549	hypothetical protein	32%	52%	6
cds1560	hypothetical protein	32%	55%	6
cds1610	hypothetical protein	32%	58%	6
cds1617	hypothetical protein	32%	52%	6
cds1641	prolidase PepQ-like protein	32%	57%	6
cds1701	hypothetical protein	32%	50%	6
cds1755	second ORF in partial transposon ISC1913	32%	58%	6
cds1880	acetyl-CoA acetyltransferase	32%	58%	6
cds1910	Tricorn protease (tri)	32%	56%	6
cds1917	Fourth ORF in transposon ISC1225	32%	50%	6
cds2061	hypothetical protein	32%	54%	6
cds2135	asparinase, (ansA-like)	32%	59%	6
cds2145	succinate dehydrogenase subunit C (sdhC)	32%	56%	6
cds2156	hypothetical protein	32%	56%	6
cds2213	hypothetical protein	32%	49%	6
cds2275	acetyl-CoA acetyltransferase	32%	55%	6
cds2401	hypothetical protein	32%	51%	6
cds2420	ABC transporter permease	32%	49%	6
cds2444	acetyl-CoA acetyltransferase	32%	55%	6
cds2454	hydrogenase expression/formation factor-like protein	32%	60%	6
cds2513	hypothetical protein	32%	53%	6
cds2620	hypothetical protein	32%	57%	6
cds2661	transposon ISC1212 Orf1	32%	57%	6
cds2680	carbon monoxide dehydrogenase, large chain CutA	32%	58%	6
cds2706	hypothetical protein	32%	51%	6
cds2745	carbon monoxide dehydrogenase, large chain CutA	32%	57%	6
cds2757	alpha-xylosidase	32%	57%	6
cds2785	alpha-glucosidase	32%	55%	6
cds7	deacetylase	33%	54%	6
cds21	oxidoreductase, soxB-like, (soxB-like)	33%	55%	6
cds58	hypothetical protein	33%	58%	6
cds60	hypothetical protein	33%	54%	6
cds87	methionine aminopeptidase	33%	54%	6
cds279	3-phosphoshikimate 1-carboxyvinyltransferase	33%	54%	6
cds294	NADH dehydrogenase subunit I	33%	56%	6
cds344	mevalonate kinase	33%	57%	6
cds373	translation initiation factor IF-2	33%	57%	6
cds455	hypothetical protein	33%	52%	6
cds471	hypothetical protein	33%	46%	6
cds484	3 hydroxy 3 methylglutaryl coenzyme a reductase	33%	56%	6
cds492	hypothetical protein	33%	51%	6
cds525	acetolactate synthase catalytic subunit	33%	57%	6
cds554	dihydroorotate dehydrogenase	33%	55%	6
cds591	hypothetical protein	33%	56%	6
cds617	hypothetical protein	33%	57%	6
cds733	transposase ISC1476	33%	57%	6
cds749	hypothetical protein	33%	53%	6
cds835	glycine cleavage system aminomethyltransferase T	33%	58%	6
cds893	glycogen synthase	33%	57%	6
cds937	adenylate kinase	33%	63%	6
cds961	phosphoribosylaminoimidazole carboxylase catalytic subunit PurE	33%	57%	6
cds1004	hypothetical protein	33%	56%	6
cds1007	acetoin utilization protein	33%	53%	6
cds1022	hypothetical protein	33%	51%	6
cds1026	protease-like protein	33%	51%	6
cds1032	hypothetical protein	33%	50%	6
cds1033	arginine deiminase	33%	60%	6
cds1068	hypothetical protein	33%	47%	6
cds1102	hypothetical protein	33%	56%	6
cds1104	catechol 2,3-dioxygenase	33%	58%	6
cds1139	glutamine--fructose-6-phosphate transaminase	33%	56%	6
cds1142	hypothetical protein	33%	58%	6
cds1147	oligo/dipeptide transport ATP binding protein DppD	33%	56%	6
cds1197	hypothetical protein	33%	56%	6
cds1244	hypothetical protein	33%	53%	6
cds1338	transposon ISC1212 Orf1	33%	57%	6
cds1368	hypothetical protein	33%	54%	6
cds1494	benzoylformate decarboxylase	33%	55%	6
cds1657	transposon ISC1212 Orf1	33%	57%	6
cds1685	microsomal dipeptidase	33%	56%	6
cds1692	hypothetical protein	33%	53%	6
cds1750	partial ORF in transposon ISC1212	33%	56%	6
cds1857	thermopsin precursor	33%	49%	6
cds1877	acetyl-CoA synthetase	33%	58%	6
cds1891	hypothetical protein	33%	53%	6
cds1935	amidase	33%	57%	6
cds1974	hypothetical protein	33%	53%	6
cds1992	cell division control 6/orc1-like protein	33%	57%	6
cds2048	methyltransferase	33%	55%	6
cds2081	hypothetical protein	33%	54%	6
cds2083	acyl-coenzyme a thioester hydrolase	33%	56%	6
cds2111	hypothetical protein	33%	48%	6
cds2161	acetyl-CoA acetyltransferase	33%	57%	6
cds2322	dihydrolipoamide dehydrogenase	33%	56%	6
cds2356	ABC transporter ATP binding protein	33%	54%	6
cds2394	carbon monoxide dehydrogenase, large chain CutA	33%	58%	6
cds2427	Tricorn protease interacting factor F3	33%	55%	6
cds2487	hypothetical protein	33%	55%	6
cds2500	pyruvate ferredoxin oxidoreductase subunit beta	33%	56%	6
cds2507	electron transfer flavoprotein subunit alpha	33%	59%	6
cds2540	hypothetical protein	33%	54%	6
cds2554	medium-chain-fatty-acid--CoA ligase	33%	58%	6
cds2573	hypothetical protein	33%	51%	6
cds2604	acetyl-CoA synthetase	33%	59%	6
cds2643	glycosyltransferase	33%	56%	6
cds2650	phytoene dehydrogenase	33%	56%	6
cds2674	N-methylhydantoinase A	33%	59%	6
cds2689	hypothetical protein	33%	53%	6
cds2739	glycosyltransferase	33%	51%	6
cds2741	3-ketoacyl-ACP reductase	33%	58%	6
cds2755	Beta-glycosidase (LACS)	33%	57%	6
cds2756	permease	33%	56%	6
cds2786	hypothetical protein	33%	53%	6
cds2794	hypothetical protein	33%	48%	6
cds2851	3-oxoacyl-ACP reductase	33%	58%	6
cds2924	formate dehydrogenase (amino end fragment)	33%	55%	6
cds2925	hypothetical protein	33%	50%	6
cds2947	gamma-glutamyltranspeptidase	33%	57%	6
cds2950	hypothetical protein	33%	58%	6
cds2975	hypothetical protein	33%	55%	6
cds37	hypothetical protein	34%	54%	6
cds57	isopentenyl pyrophosphate isomerase	34%	60%	6
cds79	hypothetical protein	34%	57%	6
cds104	hypothetical protein	34%	58%	6
cds116	cobalamin biosynthesis protein G (cbiG)	34%	52%	6
cds119	transposon ISC1212 Orf1	34%	57%	6
cds123	primase (carboxy-end fragment)	34%	57%	6
cds212	thiamine monophosphate kinase, (thiL)	34%	52%	6
cds224	proliferating cell nuclear antigen	34%	55%	6
cds243	hypothetical protein	34%	58%	6
cds267	50S ribosomal protein L10	34%	56%	6
cds272	transketolase	34%	59%	6
cds326	prolidase PepQ	34%	57%	6
cds332	acyl-CoA synthetase	34%	57%	6
cds431	hypothetical protein	34%	57%	6
cds450	hypothetical protein	34%	49%	6
cds495	hypothetical protein	34%	52%	6
cds509	V-type ATP synthase subunit I	34%	54%	6
cds513	V-type ATP synthase subunit B	34%	58%	6
cds541	imidazole glycerol phosphate synthase subunit HisF	34%	59%	6
cds561	hypothetical protein	34%	52%	6
cds590	hypothetical protein	34%	55%	6
cds651	50S ribosomal protein L3P	34%	56%	6
[truncated: 979 more rows]
