# Supplementary material for: iCLIP analysis of RNA substrates of the archaeal exosome
Source: BMC Genomics. 2020 Nov 16;21:797. doi: 10.1186/s12864-020-07200-x (PMC7667871; doi:10.1186/s12864-020-07200-x)
Supplement: Supplementary file 8 — Additional file 8: Poly(A) stretches in CDS and in intergenic regions (IGRs), and binding of the archaeal exosome detected by iCLIP. [file 12864_2020_7200_MOESM8_ESM.xls]

## Sheet: Tabelle1
Additional File 8. Poly(A) stretches in CDS and intergenic regions (IGRs), and binding of the archaeal exosome detected by iCLIP.
The top 20 hits in IGRs are shown, ordered according to the blastn output. Furthermore, the results for 22 genes with poly(A)-stretches ≥8 nt are summarized.
CDS	Strand	Positionb	(A)n	1) RNA-Seq reads and 2) crosslink sitesc	Enrichment in iCLIPd	Exosome binding detectede
cds1167 NC_002754.1	plus	1124400..1124699	(A)11	1) yes, 2) yes	yes	yes
cds2685 NC_002754.1f	minus	2693485..2693937	(A)9	1) yes, 2) n.a.	n.a.	n.a.
cds2667 NC_002754.1f	minus	2673614..2674066	(A)9	1) yes, 2) n.a.	n.a.	n.a.
cds1555 NC_002754.1f	minus	1561035..1561487	(A)9	1) yes, 2) n.a.	n.a.	n.a.
cds1632 NC_002754.1	plus	1633733..1634242	(A)9	1) yes, 2) yes	yes	yes
cds2670 NC_002754.1g	plus	2675378..2675872	(A)8	1) yes, 2) n.a.	n.a.	n.a.
cds1621 NC_002754.1g	minus	1626062..1626556	(A)8	1) yes, 2) n.a.	n.a.	n.a.
cds1545 NC_002754.1g	plus	1553115..1553609	(A)8	1) yes, 2) n.a.	n.a.	n.a.
cds899 NC_002754.1	plus	852456..852767	(A)8	1) yes, 2) yes	no	no
cds2181 NC_002754.1	minus	2186409..2187092	(A)8	1) yes, 2) yes	no	yes
cds2027 NC_002754.1	minus	2044890..2045375	(A)8	1) yes, 2) yes	no	no
cds1535 NC_002754.1	plus	1542451..1543104	(A)8	1) yes, 2) yes	no	no
cds311 NC_002754.1	minus	297799..298875	(A)8	1) yes, 2) yes	no	no
cds304 NC_002754.1	minus	291654..294356	(A)8	1) yes, 2) yes	yes	yes
cds128 NC_002754.1	plus	124663..125556	(A)8	1) yes, 2) yes	no	no
cds847 NC_002754.1	minus	796129..797463	(A)8	1) yes, 2) yes	no	yes
cds425 NC_002754.1	plus	403245..404993	(A)8	1) yes, 2) yes	no	yes
cds596 NC_002754.1	minus	568520..569194	(A)8	1) yes, 2) yes	no	yes
cds1232 NC_002754.1	plus	1198519..1199217	(A)8	1) yes, 2) yes	no	yes
cds615 NC_002754.1	minus	583766..584650	(A)8	1) yes, 2) yes	no	no
cds419 NC_002754.1	minus	397123..397767	(A)8	1) yes, 2) yes	no	no
cds2408 NC_002754.1	minus	2413574..2415247	(A)8	1) yes, 2) yes	no	no
IGRs, sequencea	Strand	Positionb	Proximity to a CDS	1) RNA-Seq reads and 2) crosslink sitesc	Enrichment in iCLIPd
T5ACA21	plus	1128678	no	1) yes, 2) yes	no
TCG2TCA13T2A2	minus	1718431	no	1) yes, 2) yes	yes
T5ACA11	minus	1183847	no	1) no, 2) no	n.a.
AT4A11TA3	minus	1371182	putative 5'-UTR	1) yes, 2) yes	no
A3GA6T2A11	plus	1707081	antisense to a 3'-UTR	1) yes, 2) yes	yes
TA3T5A10	plus	1081024	no	1) yes, 2) yes	yes
GA2CA3CACAA10	minus	1314602	no	1) yes, 2) yes	yes
GAGAGAGA4GA9TA3	minus	1325228	no	1) yes, 2) yes	yes
T3A3TA10	minus	1383669	no	1) yes, 2) yes	yes
TGATA6TA7	plus	1402303	no	1) yes, 2) yes	yes
A3TAGA6TA7	minus	1810652	no	1) yes, 2) yes	no
TATA3CA10	plus	2132216	no	1) yes, 2) yes	yes
GGTA7GA5	plus	115415	no	1) yes, 2) yes	yes
A2TGA9GA3	plus	120660	no	1) yes, 2) yes	yes
T2A2GAGA7TA5	minus	337447	antisense to a 3'-UTR	1) yes, 2) yes	no
GT2A5TA7	minus	395234	putative 5'-UTR	1) yes, 2) no	no
A4GA2GA2GA5TA7	plus	449988	antisense to a 3'-UTR	1) yes, 2) yes	no
GT4A9	plus	476869	no	1) no, 2) yes	yes
GACAT3A9	plus	690824	no	1) yes, 2) yes	yes
TA2T4A9	plus	1203660	no	1) no, 2) yes	yes
a Sequences dected by blastn are in bold and red; additional nucleotides (mostly at the crosslink site) are given.
b In IGR: Position of the first A in a poly(A)-stretch detected by blastn; for CDS: position of CDS.
c 1) RNA-Seq reads and 2) crosslink sites detected in at least one sample.
d At least 2-fold higher peaks in iCLIP compared to RNA-Seq, in at least one of the samples, or peaks in iCLIP although no RNA-Seq peaks are present
e Peak of iCLIP reads corersponding to the A-stretch region
f and g The respective CDS are identcal; repetitive regions were not considered in the iCLIP analysis.
n.a., not applicable
