# Supplementary material for: iCLIP analysis of RNA substrates of the archaeal exosome
Source: BMC Genomics. 2020 Nov 16;21:797. doi: 10.1186/s12864-020-07200-x (PMC7667871; doi:10.1186/s12864-020-07200-x)
Supplement: Supplementary file 9 — Additional file 9: iCLIP and RNA-Seq counts of annotated genes included in Fig. S5. [file 12864_2020_7200_MOESM9_ESM.xlsx]

## Sheet: normalized_counts
Additional file 9. iCLIP and RNA-seq counts of annotated genes shown in Fig. S5 (Additional File 1).
Geneid iCLIP counts rnaseq counts type
cas4 0.0769026042850125 0.0150416178232001 protein_coding
thiD 0.0881276327553494 0.0167099849488299 protein_coding
rbsK 0.0389476088691713 0.00802148304734553 protein_coding
SSO_RS00025 0.0604111629525145 0.00807851164326882 protein_coding
SSO_RS00030 0.108963962178016 0.0234332304924575 protein_coding
SSO_RS00040 0.177501488038106 0.0331346392193267 protein_coding
SSO_RS00045 0.0703667262659605 0.0364137934132533 protein_coding
SSO_RS00050 0.0410537094164224 0.0122361480039958 protein_coding
SSO_RS00055 0.147779487904171 0.0856459684175621 protein_coding
SSO_RS00060 0.270059272389743 0.169745367646752 protein_coding
SSO_RS00065 0.148577004345127 0.0222756279208601 protein_coding
SSO_RS00070 0.219100340814063 0.0158991356085694 protein_coding
SSO_RS00075 0.11965121907594 0.0142902241550346 protein_coding
queC 0.0621034588717293 0.017603132467934 protein_coding
SSO_RS00085 0.119695262666049 0.030359784013165 protein_coding
SSO_RS00090 0.0700607611457577 0.011721899807191 protein_coding
SSO_RS00095 0.0662489457709754 0.013941403068573 protein_coding
SSO_RS00100 0.0737145049095888 0.0117463194494307 protein_coding
SSO_RS00105 0.0397335921764172 0.007229150159506 protein_coding
SSO_RS00110 0.0804758923947389 0.00646125535903714 pseudogene
SSO_RS00115 0.269244852189758 0.0595869131640615 protein_coding
SSO_RS00120 0.217589243275286 0.088857090606431 protein_coding
SSO_RS00125 0.100441698993266 0.0132114665154972 protein_coding
SSO_RS00130 0.0387443824245379 0.00718042229428459 protein_coding
SSO_RS00135 0.0567302463250075 0.0088920286611461 protein_coding
SSO_RS00140 0.125020897794297 0.027513185628873 protein_coding
SSO_RS00145 0.137094900378036 0.0292095580423084 protein_coding
SSO_RS00150 0.0894978135570397 0.0345506195474493 protein_coding
SSO_RS00155 0.111366672843708 0.016708553148701 protein_coding
SSO_RS00160 0.283745139943225 0.0705730352800067 protein_coding
SSO_RS00165 0.0297970641484653 0.00236328180778005 protein_coding
SSO_RS00170 0.086449336705997 0.00562662151872544 protein_coding
SSO_RS00175 0.111835776571444 0.00813941082945063 protein_coding
SSO_RS00180 0.153357376126804 0.0327964950790755 protein_coding
SSO_RS00185 0.254400989753873 0.0442141892741937 protein_coding
SSO_RS00190 0.221644407199397 0.0395380202964526 protein_coding
SSO_RS15830 0.0244061021419472 0.0211394514197432 pseudogene
SSO_RS00205 0.0240201894231047 0.0217285693823462 pseudogene
SSO_RS00210 0.221857293347104 0.0243564770232516 pseudogene
SSO_RS00215 0.359195407273217 0.0621332851390005 protein_coding
SSO_RS00220 0.382716094401564 0.113702211863503 protein_coding
SSO_RS00225 0.699648933778589 0.212895220192241 protein_coding
SSO_RS15835 0.545579351161511 0.428662265229923 protein_coding
SSO_RS00230 0.966827431021196 0.497465007436845 protein_coding
SSO_RS00235 2.2674606228564 12.7569435384133 protein_coding
SSO_RS00240 1.10371461861275 2.50085714236944 protein_coding
SSO_RS00245 0.260912148258201 0.164601628319369 protein_coding
SSO_RS00250 0.149722115867506 0.0494328922214673 protein_coding
SSO_RS00255 0.0945588333524139 0.0308819783253267 protein_coding
SSO_RS00260 0.0638628696161288 0.0148474391899912 protein_coding
SSO_RS00265 0.0430788556814149 0.0111881052428616 protein_coding
SSO_RS00270 0.18507768122209 0.0121973048626385 protein_coding
SSO_RS00275 0.204275997055556 0.0158519102141617 protein_coding
SSO_RS00280 0.194133981370847 0.0120684619698858 tRNA
SSO_RS00285 0.202856041034906 0.0170712539087716 protein_coding
SSO_RS00290 0.825677435860608 0.0310283954262369 tRNA
SSO_RS00295 1.31425350543097 0.313835645486216 tRNA
SSO_RS00305 0.0852180571983467 3.37738882197995 protein_coding
SSO_RS00310 0.107996483058415 0.0117157682020957 protein_coding
SSO_RS00315 0.0777145008165639 0.0174097196493624 protein_coding
SSO_RS00320 0.0775663032017138 0.017443535004745 protein_coding
SSO_RS00325 0.0357448534291732 0.00791464222707778 protein_coding
amrB 0.183906094742212 0.0276653256699078 protein_coding
SSO_RS00335 0.207561630541008 0.0475945636216428 protein_coding
SSO_RS00340 0.205063330486283 0.0504539844539703 protein_coding
SSO_RS00345 0.157652984692618 0.0697646477944429 protein_coding
SSO_RS00350 0.250557461500259 0.0645863200931986 protein_coding
SSO_RS00355 0.32798631135354 0.0502428497196952 protein_coding
SSO_RS00360 0.203617217734886 0.0278540656732392 protein_coding
SSO_RS00365 0.264210806794267 0.027076226739977 protein_coding
SSO_RS00370 0.289675297582348 0.0348475443840111 protein_coding
SSO_RS00375 0.373547775097194 0.0507797744750959 protein_coding
SSO_RS00380 0.0558270155565018 0.0113279145160605 protein_coding
SSO_RS00385 0.276341510742578 0.0171974717346704 protein_coding
SSO_RS00390 0.177551860462802 0.0393223070064488 protein_coding
SSO_RS00395 0.274686763865401 0.0918948838205863 protein_coding
SSO_RS00400 0.13598186207795 0.024065273146845 protein_coding
rimI 0.0404227628694098 0.00922716075693461 protein_coding
SSO_RS00410 0.0644914340442196 0.0136732521809011 protein_coding
SSO_RS00415 0.101521147265335 0.0191184210387346 protein_coding
SSO_RS00420 0.0381493827064258 0.0118457995563321 protein_coding
SSO_RS00425 0.0553658362485445 0.0109947843859635 protein_coding
SSO_RS00430 0.0989225877913179 0.0187569462553849 protein_coding
lysS 0.140620194069889 0.0496686762051553 protein_coding
SSO_RS00440 0.939136454468017 0.265101812501004 tRNA
rpl7ae 0.141818213845551 0.0806889910379796 protein_coding
SSO_RS00450 0.0645260450415756 0.0142322819542751 protein_coding
SSO_RS00455 0.0792218994284185 0.0232605223490907 protein_coding
SSO_RS00460 0.66118444189954 0.0262358506619715 protein_coding
SSO_RS00470 12.1377181826667 1.44552641392952 protein_coding
SSO_RS00475 0.619713123191546 0.306732032231578 protein_coding
SSO_RS00480 0.179799930577061 0.0204427668226908 protein_coding
SSO_RS00485 0.211646682392595 0.0302962687182906 protein_coding
SSO_RS00490 0.114432377186242 0.00754670320911101 protein_coding
SSO_RS00495 0.0820507070283737 0.00871515353643069 protein_coding
SSO_RS00500 0.105908565412262 0.024639504472456 protein_coding
SSO_RS00505 0.298249605590029 0.060031944585783 protein_coding
SSO_RS00510 0.446924197309258 0.173583113058517 protein_coding
SSO_RS00515 0.244444730101005 0.0666619697804093 protein_coding
SSO_RS00520 0.0588201281971438 0.02298165237473 protein_coding
SSO_RS00525 0.115577086286986 0.0437386815078777 protein_coding
SSO_RS00530 0.239878534676284 0.0728938072723397 protein_coding
SSO_RS00535 0.25145539963208 0.125458888747713 protein_coding
SSO_RS15840 0.143998083499661 0.0832817999024848 protein_coding
SSO_RS00540 0.0785869130190687 0.0290818785175083 protein_coding
SSO_RS00545 0.124212839933769 0.0253233261571296 protein_coding
SSO_RS00550 0.105347241515412 0.0131459429176776 protein_coding
SSO_RS00555 0.0377669996955419 0.0122586142020689 protein_coding
SSO_RS00560 0.108138490622855 0.00589235125019418 protein_coding
SSO_RS00565 0.274057437126182 0.0236128094364701 protein_coding
SSO_RS00570 0.654814379740825 0.0785540306530647 protein_coding
SSO_RS00575 0.0959907752160951 0.00935330627305433 protein_coding
SSO_RS00580 0.103251081042865 0.0103491696338283 protein_coding
SSO_RS00585 0.0533382781207584 0.00546868473465522 protein_coding
SSO_RS00590 0.0339864367180446 0.00494146047395525 protein_coding
SSO_RS00595 0.161341485721582 0.0193130342442138 protein_coding
SSO_RS00600 0.761614197206005 0.0652293824207793 protein_coding
ubiA 0.606357045922626 0.0432260193485408 protein_coding
SSO_RS00610 0.0696273382626469 0.0300298650652027 protein_coding
SSO_RS00615 0.123360908806205 0.0126835598745036 protein_coding
SSO_RS00620 0.0997558245776033 0.0158135233792604 protein_coding
SSO_RS00625 0.103505072693496 0.017006009327863 protein_coding
SSO_RS00630 0.715058339779102 0.0796849358232049 protein_coding
SSO_RS00665 0.584989265971074 0.047081571973306 tRNA
SSO_RS15860 0.395821762703398 0.0521465084879514 pseudogene
SSO_RS00670 0.0242881810885102 0.0036333636685805 protein_coding
SSO_RS00680 0.0124362081362673 0.000940047407664709 protein_coding
SSO_RS15865 0.654975556069449 0.314870159722511 protein_coding
SSO_RS00685 0.811372282340688 0.384045171736276 protein_coding
SSO_RS00690 0.276768322718916 0.0333243156439765 protein_coding
SSO_RS00695 0.00707393078871604 0.00155402147117521 protein_coding
SSO_RS00700 0.0114913497898836 0.00173257628648616 protein_coding
SSO_RS00705 0.640423839445027 0.0219324260354019 tRNA
SSO_RS00710 0.198519401510451 0.0263832622178979 protein_coding
SSO_RS00715 0.316919659599639 0.0440562576598431 protein_coding
SSO_RS00720 0.0464913567156696 0.0180244670905367 protein_coding
SSO_RS00725 0.0805801187356242 0.0130363779735948 protein_coding
SSO_RS00730 0.0669757468478524 0.0196893836112726 protein_coding
SSO_RS00735 0.108064934026665 0.0336617315601702 protein_coding
hxlB 0.25032977109989 0.0413301611578867 protein_coding
SSO_RS00745 0.0824871120182195 0.0127270391004644 protein_coding
SSO_RS00750 0.097338880532041 0.0231806195558488 protein_coding
SSO_RS00755 0.20302324335686 0.0313648368841984 protein_coding
argB 0.0642396503341485 0.0156697062237753 protein_coding
SSO_RS00765 0.0604807575889745 0.011674281031118 protein_coding
SSO_RS00770 0.0465979039640825 0.0153159246827495 protein_coding
lysX 0.0625175338511553 0.0140352672318977 protein_coding
SSO_RS00780 0.0655340084874045 0.0137419039905273 protein_coding
SSO_RS00785 0.0572855957101653 0.0100532062293085 protein_coding
uppS 0.120798725686166 0.0180069409843561 protein_coding
SSO_RS00795 0.338819369103546 0.045092865178148 protein_coding
SSO_RS00800 0.354447134476523 0.0212817563898649 protein_coding
SSO_RS00805 0.120152225356794 0.0204779659476529 protein_coding
SSO_RS00810 1.90552345944228 0.0407392930095609 tRNA
SSO_RS00815 0.262159388439208 0.0167310295339401 protein_coding
SSO_RS00820 0.147032276424291 0.0131977382207966 protein_coding
SSO_RS00825 0.263337109928599 0.0494923351160515 protein_coding
SSO_RS00830 0.153513862943911 0.0344603416436887 protein_coding
SSO_RS00835 0.233559322775577 0.0293162196327154 protein_coding
SSO_RS15870 0.451059506675591 0.214039061217719 protein_coding
SSO_RS00840 0.335290818514712 0.138482173862035 protein_coding
SSO_RS00845 0.193387706907163 0.0834278999005828 protein_coding
SSO_RS00850 0.0650088420721466 0.00968884435769243 protein_coding
pth2 0.0435257572788073 0.0397190451773326 protein_coding
SSO_RS00860 0.15026660009271 0.0819739990975411 protein_coding
SSO_RS00865 0.184302790270452 0.140171956972744 protein_coding
SSO_RS00870 0.167244972728634 0.0760309298771151 protein_coding
SSO_RS00875 0.154400714450358 0.0237249874609838 protein_coding
SSO_RS00880 0.116227655542934 0.0181619131948821 protein_coding
SSO_RS00885 0.183293057854061 0.0179434584172589 protein_coding
SSO_RS00890 0.162800949845168 0.0243761706438524 protein_coding
SSO_RS00895 0.171340404187394 0.0579595129411931 protein_coding
hemL 0.103548718482525 0.0269989654638842 protein_coding
hemC 0.077451202932132 0.0221389899292409 protein_coding
SSO_RS00910 0.102024404870624 0.0265647215474074 protein_coding
SSO_RS00915 0.201939461769426 0.0419570349094629 protein_coding
SSO_RS00920 0.0973500244764765 0.0172862986399943 protein_coding
SSO_RS00925 0.0729649361342972 0.0100254500163262 protein_coding
SSO_RS00930 0.0756030629420435 0.0140105086732659 protein_coding
SSO_RS00935 0.0929180140018871 0.0228827803105034 protein_coding
SSO_RS00940 0.228139125610423 0.044899933093132 protein_coding
SSO_RS00945 0.120015102918964 0.054155078615282 protein_coding
SSO_RS00950 0.222657060672974 0.349257051381129 protein_coding
SSO_RS00955 0.426346303617607 1.05655472551308 protein_coding
SSO_RS00960 0.0731898076516131 0.0153044652972917 protein_coding
SSO_RS00965 0.0708523212153488 0.0153007811742994 protein_coding
SSO_RS00970 0.0810615757465032 0.0120427526336993 protein_coding
SSO_RS00975 0.0986482116393814 0.0142049033999408 protein_coding
SSO_RS00980 0.196866858386122 0.0364118628890844 protein_coding
SSO_RS00985 0.124159925765564 0.0346447519023297 protein_coding
SSO_RS00990 0.18608819779559 0.0758962441431785 protein_coding
SSO_RS00995 0.278670978630892 0.090943728333706 protein_coding
SSO_RS01000 0.144309951675669 0.0337978003239788 protein_coding
pyrG 0.0936279233354236 0.0452605551029538 protein_coding
SSO_RS01010 0.12965930887218 0.0532301568263424 protein_coding
SSO_RS01015 0.882686516146186 0.305644608054668 protein_coding
SSO_RS01020 0.979391224286765 1.60592423263759 protein_coding
SSO_RS01025 0.218200446502114 0.627666872290099 protein_coding
glmM 0.177764288477872 0.0453682599535627 protein_coding
SSO_RS01035 0.730208596373358 0.0640867527523065 tRNA
coaBC 0.108176897062615 0.0415280485270329 protein_coding
rimI 0.216485018788203 0.114642975892236 protein_coding
SSO_RS01050 0.218265451307598 0.170219366799206 protein_coding
SSO_RS01055 0.109086581355998 0.0698848454442399 protein_coding
SSO_RS01060 0.060919361197138 0.00857369637266381 protein_coding
SSO_RS01065 0.2906531937485 0.045268906191559 protein_coding
SSO_RS01070 0.429528680650521 0.0435125052401003 tRNA
SSO_RS01075 0.53265686349321 0.104903179009983 tRNA
SSO_RS01080 1.87577278273213 0.0327130432188402 tRNA
SSO_RS01085 0.996453055461756 0.104540559890232 protein_coding
tuf 0.473929158048239 0.215162094458893 protein_coding
SSO_RS01095 0.381511327553446 0.102888604331986 protein_coding
SSO_RS01100 0.324961145785951 0.0808922188426169 protein_coding
SSO_RS01105 0.374143811677709 0.187606235783958 protein_coding
SSO_RS01110 0.239152923096934 0.112076990812585 protein_coding
SSO_RS01115 0.350219223914701 0.13657623293237 protein_coding
rpoA2 0.179693308090965 0.0520791813851433 protein_coding
rpoA1 0.179851467301676 0.0192893052174568 protein_coding
rpoB 0.183831654175434 0.0268023846019647 pseudogene
SSO_RS01135 0.16590894960628 0.0322862694292085 protein_coding
SSO_RS01140 0.119166108629348 0.0387887479021035 protein_coding
SSO_RS01145 0.198598908100154 0.0409108980323939 protein_coding
SSO_RS15875 0.119451945856481 0.0589655749078443 protein_coding
SSO_RS01150 0.221974294776174 0.0987433580077212 protein_coding
SSO_RS01155 0.223156497838933 0.0634245866518437 protein_coding
SSO_RS01160 0.193347161275677 0.0352538205042703 protein_coding
SSO_RS01165 0.210120477914563 0.029616154485202 protein_coding
SSO_RS01170 0.268553305998658 0.0687682235327242 protein_coding
SSO_RS15880 7.04015092263965 0.213301106780368 protein_coding
SSO_RS01175 4.03439836273489 0.463128406387952 protein_coding
SSO_RS01180 0.396943338640668 0.0756014062486977 protein_coding
SSO_RS01185 0.731985632042363 0.0105759025121019 tRNA
SSO_RS01190 0.0818890048805698 0.0125883215167215 protein_coding
SSO_RS01195 0.0554318428618955 0.00646243510140981 protein_coding
SSO_RS01200 0.0500819077853486 0.00607993348960398 protein_coding
SSO_RS01205 0.128302427485424 0.207337511547141 protein_coding
SSO_RS01210 0.0946786171728045 0.12414460558309 protein_coding
SSO_RS01215 0.270196134880401 0.0771702476052151 protein_coding
SSO_RS01220 0.236394319858975 0.109354092359887 protein_coding
SSO_RS01225 0.207507006014647 0.0755507297437641 protein_coding
SSO_RS01230 0.414382619193156 0.108420358178096 protein_coding
SSO_RS01235 0.733383484623921 0.356824087186815 protein_coding
SSO_RS01240 0.218380396432827 0.109263748612542 protein_coding
SSO_RS01245 0.0364230922439814 0.00472175245722896 protein_coding
SSO_RS01250 0.056422895769606 0.00792028873319504 protein_coding
SSO_RS01255 0.117257122341264 0.0514687743588292 protein_coding
SSO_RS01260 0.232239715710262 0.178628871272506 protein_coding
SSO_RS01265 0.150838056779163 0.043956210058094 protein_coding
SSO_RS01270 0.0321138636725225 0.0217724466662079 protein_coding
SSO_RS01275 2.18889221702162 0.0610390586921056 tRNA
SSO_RS01280 0.604827394041494 0.100884347855769 protein_coding
SSO_RS01285 0.526502509162944 0.299538970902448 protein_coding
SSO_RS01290 1.90052728814938 4.9600211544449 protein_coding
SSO_RS01295 0.494597926792672 0.298453229395878 protein_coding
SSO_RS01300 0.58577227781523 0.296417098545281 protein_coding
SSO_RS01305 0.18521060544366 0.0180808216706203 protein_coding
SSO_RS15885 0.279887183450463 0.0394673941775338 pseudogene
SSO_RS01310 0.402485146298942 0.060838138427345 tRNA
SSO_RS01315 0.149288216152144 0.0613284620130132 protein_coding
SSO_RS01320 0.13992896934658 0.0768293467769036 protein_coding
SSO_RS01325 0.257468222249612 0.157517408236031 protein_coding
SSO_RS01330 0.193723610290176 0.122535874943354 protein_coding
hflX 0.209849799822014 0.048953692682823 protein_coding
SSO_RS01340 0.334477572671877 0.0782181347894466 protein_coding
SSO_RS01345 0.0586629811339505 0.018276758032028 protein_coding
SSO_RS01350 0.0993665072136514 0.039182346496924 pseudogene
SSO_RS01355 0.233907480486681 0.0793066497231709 pseudogene
SSO_RS01360 0.119439138865058 0.0229717009752193 protein_coding
SSO_RS01365 0.138390626181513 0.052718683907367 protein_coding
SSO_RS01370 0.472795807105308 0.148142556760814 protein_coding
psmB 0.519750270437704 0.215177553573057 protein_coding
SSO_RS01380 0.111227466701084 0.0388615738054165 protein_coding
SSO_RS01385 0.0888432673676133 0.0227492188014918 protein_coding
SSO_RS01390 0.0956013120874221 0.0778283039488526 protein_coding
SSO_RS01395 0.459667382164381 0.436002209966536 protein_coding
SSO_RS01400 0.225740668005241 0.0443934275293205 protein_coding
SSO_RS01405 0.371509192616198 0.0506260865425512 protein_coding
SSO_RS01410 0.393115098123019 0.109141923240004 protein_coding
SSO_RS01415 0.445636075558168 0.111067647980784 protein_coding
SSO_RS01420 0.431654733360199 0.104534491545993 protein_coding
SSO_RS01425 0.108124141741273 0.0325302085091309 protein_coding
SSO_RS01430 0.871398438126797 0.0297960904992158 tRNA
SSO_RS15890 0.554534398380705 0.0443114754115503 pseudogene
SSO_RS15895 0.0366358424810106 0.00847201312572294 protein_coding
SSO_RS01435 0.0669473578285266 0.0120234944645011 protein_coding
SSO_RS01440 0.647627469089419 0.0207917962978366 tRNA
SSO_RS01445 0.436325170720386 0.0594741844149608 protein_coding
SSO_RS01450 0.128748139540001 0.0408815289348289 protein_coding
SSO_RS01455 0.106335853894592 0.0377288830076402 protein_coding
SSO_RS01460 0.122598630648068 0.0708837910502416 protein_coding
dph2 0.153834917808201 0.0607606651993057 protein_coding
SSO_RS01470 0.373005390104006 0.0952268655674623 protein_coding
SSO_RS01475 0.345303898503309 0.0489291757514339 protein_coding
SSO_RS01480 0.107108503340689 0.0132034009074402 protein_coding
SSO_RS01485 0.15231131154509 0.00918841741140278 protein_coding
SSO_RS01490 0.140380634589485 0.0429394514104332 protein_coding
SSO_RS01495 0.288433164293111 0.089744872148461 protein_coding
SSO_RS01500 0.182403137465771 0.0715312061251895 protein_coding
SSO_RS01505 0.257505159585376 0.0434666598409147 protein_coding
aroF 0.105262111696607 0.0248396186382312 protein_coding
SSO_RS01515 0.123246136371964 0.0124273918060036 protein_coding
aroE 0.116060270688032 0.00919818100227419 protein_coding
SSO_RS01525 0.0432856468881248 0.0103739865700021 protein_coding
SSO_RS01530 0.064790186302178 0.0106990699256864 protein_coding
aroA 0.0877244602367213 0.0154356408963814 protein_coding
SSO_RS01540 0.134855515688636 0.014347730518479 protein_coding
SSO_RS01545 0.0614589083987591 0.00863896203016195 protein_coding
SSO_RS01550 0.553668617871945 0.744004339860532 protein_coding
SSO_RS01555 0.11463754498087 0.0800500145121465 protein_coding
SSO_RS01560 0.0984322740271438 0.0543334096880618 protein_coding
SSO_RS01565 0.299437327157224 0.0600496857986211 protein_coding
SSO_RS01570 0.274923802699262 0.031164938185738 protein_coding
SSO_RS01575 1.09708400770372 0.267208175326183 protein_coding
SSO_RS01580 0.304064741636041 0.0577884202219904 protein_coding
SSO_RS01585 0.187819543079271 0.0292758306689775 protein_coding
SSO_RS01590 0.116800659186309 0.0154090411917309 protein_coding
SSO_RS01595 0.12753305164294 0.0136015076024931 protein_coding
thyX 0.068805208528343 0.0138545912772114 protein_coding
SSO_RS01605 0.458711015394773 0.0571583603305427 protein_coding
SSO_RS01610 0.217299770022826 0.0491190058886562 protein_coding
SSO_RS01615 0.159520435986108 0.0372042757881961 protein_coding
SSO_RS01620 0.17846690767076 0.0168878820729197 protein_coding
SSO_RS01625 0.133970999547796 0.0195726537608101 protein_coding
SSO_RS01630 0.145217042386384 0.0189638197901906 protein_coding
SSO_RS01635 0.172996265662332 0.0135529522388073 protein_coding
SSO_RS01640 0.111482057881096 0.011138937733551 protein_coding
SSO_RS01645 0.0868842320449864 0.00563782326912315 protein_coding
SSO_RS01650 1.62140390925214 0.0250286738847871 protein_coding
thiI 1.6638047978612 0.0337279993879533 protein_coding
SSO_RS01660 0.130337089232465 0.028895997992587 protein_coding
SSO_RS01665 0.0715735018879298 0.085140660933166 pseudogene
SSO_RS01670 0.0296852134147978 0.0119220965947341 protein_coding
SSO_RS01675 0.352490177610679 0.00568393856416087 tRNA
SSO_RS01680 0.14707386371936 0.00437751969726625 protein_coding
SSO_RS01685 0.106761591566157 0.0172788945606273 protein_coding
SSO_RS01690 1.23883539998438 0.2369020837373 protein_coding
SSO_RS01695 0.392002988612087 0.0723276606497548 protein_coding
SSO_RS01700 0.45652145566045 0.0569149545877965 protein_coding
SSO_RS01705 0.461907434336188 0.0681852624860662 protein_coding
SSO_RS01710 0.459530639938031 0.0678718792943081 protein_coding
SSO_RS01715 0.654536093427834 0.102356064722045 protein_coding
SSO_RS01720 0.258752943384796 0.0588506693125499 protein_coding
SSO_RS01725 0.272940466562184 0.0951428060497006 protein_coding
SSO_RS01730 0.364053736023869 0.0800583052134554 protein_coding
SSO_RS01735 0.305959376704233 0.0573533950117881 protein_coding
SSO_RS01740 0.379459552026756 0.0552037711241104 protein_coding
SSO_RS01745 0.359841439278617 0.0444473338137114 protein_coding
SSO_RS01750 0.502549868577532 0.0608513104667801 protein_coding
SSO_RS01755 0.495611190977827 0.0656906856787563 protein_coding
SSO_RS01760 0.220400612461712 0.0546257152484733 protein_coding
SSO_RS01765 0.388653651745997 0.224563766382082 protein_coding
SSO_RS01770 0.132421354057935 0.0712845906077988 protein_coding
SSO_RS01775 0.14488748975955 0.0403803460551071 protein_coding
SSO_RS01780 0.202003814490901 0.1044775217779 protein_coding
SSO_RS01785 0.165121378227441 0.151533341445963 protein_coding
SSO_RS01790 0.214909980790398 0.0740062710659468 protein_coding
SSO_RS01795 0.326425149590648 0.0571645117128342 protein_coding
moaA 0.15313600475331 0.0407400767031467 protein_coding
SSO_RS01805 0.0927603931814872 0.0602549322557426 protein_coding
SSO_RS01810 0.147009606766181 0.165649139359031 protein_coding
SSO_RS01815 0.179002556813544 0.0700278767504859 protein_coding
glnA 0.0668114536770427 0.0440863834027629 protein_coding
SSO_RS01825 0.238729538592895 0.0738376395307334 protein_coding
trxA 0.232194629589691 0.274537218772578 protein_coding
SSO_RS01835 0.0760902043239117 0.0738816338301715 protein_coding
SSO_RS01840 0.0409634407444714 0.00647082720736847 protein_coding
SSO_RS01845 0.0394927918836948 0.00738191809409928 protein_coding
SSO_RS01850 0.0334979101829113 0.00995046682108037 protein_coding
SSO_RS01855 0.0365438003902528 0.0122777236147043 protein_coding
SSO_RS01860 0.0266643135507895 0.00493668365151454 protein_coding
SSO_RS01865 0.026621992391633 0.0031366920886371 protein_coding
SSO_RS01870 0.0710988326225474 0.014769788690814 protein_coding
SSO_RS01875 0.0753547286736137 0.0205649803291055 protein_coding
SSO_RS01880 0.299090598908063 0.0247077708746996 protein_coding
SSO_RS01885 0.0610492554760652 0.00653939541355652 protein_coding
glmS 0.043755080718273 0.0104550620235185 protein_coding
mvk 0.0322544018672324 0.00663617257649791 protein_coding
SSO_RS01900 0.0635456549886672 0.0163035814791293 protein_coding
SSO_RS01905 0.158748794175158 0.046055838417643 protein_coding
SSO_RS01910 0.351873748855917 0.062309384438335 protein_coding
SSO_RS01915 0.377779130569107 0.0445554268949688 protein_coding
SSO_RS01920 0.329899403006369 0.0207435431465355 tRNA
SSO_RS01925 0.122034622171466 0.0125994864513401 protein_coding
SSO_RS01930 2.42247872735961 0.0602916410473276 tRNA
SSO_RS01935 1.36927510614477 0.201269045007269 protein_coding
SSO_RS01940 0.798576084157873 0.227642381096188 protein_coding
SSO_RS01945 0.158520790254497 0.0247770382019108 tRNA
SSO_RS01950 0.0567532119511348 0.0131388705093993 protein_coding
SSO_RS01955 0.392466695105204 0.00914005826436661 tRNA
SSO_RS01960 0.147845300946715 0.00980953317156182 protein_coding
SSO_RS01965 0.0893221676248687 0.019857625133784 protein_coding
SSO_RS01970 0.27983177752921 0.0256244683709976 protein_coding
SSO_RS01975 0.231242132180091 0.0301531035032449 protein_coding
SSO_RS01980 0.0967544406763791 0.0210163599699847 protein_coding
SSO_RS01985 0.0742308177421138 0.012660175738323 protein_coding
SSO_RS01990 0.143311459724835 0.0137034539859439 protein_coding
SSO_RS01995 0.170474817886924 0.0286460426628963 protein_coding
SSO_RS02000 0.0864348475039324 0.022930971519078 protein_coding
SSO_RS02005 0.0662272495067173 0.0175541540062677 protein_coding
SSO_RS02010 0.0720749206262431 0.0233207844119369 protein_coding
SSO_RS02015 0.0532806935780106 0.0278805367684198 protein_coding
SSO_RS02020 0.102982117349565 0.0278904272994096 protein_coding
SSO_RS02025 0.394372339332499 0.0966364891953012 protein_coding
SSO_RS02030 0.159348891732588 0.034168755220634 protein_coding
pcn 0.0958765349936556 0.0306717050168755 protein_coding
SSO_RS02040 0.0990322376722431 0.0282154987863678 protein_coding
SSO_RS02045 0.0728746511586954 0.0372350011953557 protein_coding
SSO_RS02050 0.174524969004834 0.0913773258458305 protein_coding
SSO_RS02055 0.223006817675347 0.0634113475198866 protein_coding
SSO_RS02060 0.151268089883158 0.0407495987089708 protein_coding
SSO_RS02065 0.106299162942336 0.0213704495437264 protein_coding
SSO_RS02070 0.154930014980974 0.0171865039111937 protein_coding
SSO_RS02075 0.100793246272945 0.0245790247696797 protein_coding
SSO_RS02080 0.0872478767658413 0.0182397084132082 protein_coding
SSO_RS02085 2.05082381526656 0.0303204759810311 protein_coding
SSO_RS02090 1.13214814898497 0.0562358799256598 protein_coding
SSO_RS02095 0.0950082702093344 0.03361891239261 protein_coding
rgy 0.0655814261059102 0.0148912633082249 protein_coding
SSO_RS02105 0.574959558762952 0.199250246454028 protein_coding
SSO_RS02110 0.843409481586597 0.510225798685017 protein_coding
SSO_RS02115 0.165549162624325 0.136007348697375 protein_coding
SSO_RS02120 0.347653229191152 0.0841292766089759 protein_coding
SSO_RS02125 0.0933057495736603 0.0279802453264036 protein_coding
SSO_RS02130 0.249926137392659 0.0876392233426744 protein_coding
SSO_RS02135 0.223600249311203 0.0461513262775562 protein_coding
SSO_RS02140 0.158008548852751 0.0334293058066781 protein_coding
SSO_RS02145 0.138673997756685 0.0403000568890305 protein_coding
rdgB 0.10845074417483 0.0288451206416438 protein_coding
SSO_RS02155 0.056855080168533 0.0383758489128578 protein_coding
SSO_RS02160 0.0653901344473811 0.0553953329013728 pseudogene
SSO_RS02165 0.187928676594112 0.137962403479455 protein_coding
SSO_RS02170 0.221481737423156 0.0937139556819705 protein_coding
SSO_RS02175 0.0534928357400709 0.0252552530701578 protein_coding
SSO_RS15900 0.0984131485385814 0.0535918066517341 protein_coding
SSO_RS02180 0.144581328906743 0.0811526288225192 protein_coding
SSO_RS02185 0.388873415929916 0.246129798708467 protein_coding
endA 0.20461863295954 0.107949007392165 protein_coding
SSO_RS02195 0.163429989702948 0.0392062192231715 protein_coding
SSO_RS02200 0.146512304377451 0.0314845221004424 protein_coding
SSO_RS02205 0.145201553552901 0.0552022600190856 protein_coding
SSO_RS02210 0.0739554923394517 0.0251129193793909 protein_coding
speB 0.230072534418589 0.0902538810081666 protein_coding
SSO_RS15905 0.350720450821031 0.311749321252342 protein_coding
yciH 3.76922480671882 0.762632902796661 pseudogene
tfb 3.90155402086433 0.906051973558889 protein_coding
SSO_RS02230 0.828978641305108 0.0257089038335652 tRNA
SSO_RS02235 0.81877442535895 0.0711084148039202 tRNA
SSO_RS02240 0.142237038770302 0.0164062305523074 protein_coding
SSO_RS02245 0.0800529813096165 0.0131668978455311 protein_coding
SSO_RS02250 0.135097380118996 0.046894423902798 protein_coding
SSO_RS02255 0.23137545155106 0.130787758710207 protein_coding
SSO_RS02260 0.509273362720308 0.150356701992072 protein_coding
SSO_RS02265 0.186531339222537 0.0471514270753486 protein_coding
SSO_RS02270 0.0993056266555772 0.0180899057408277 protein_coding
SSO_RS02275 0.114160637355467 0.0445543832988286 protein_coding
SSO_RS02280 0.0423753581528683 0.0131260831243708 protein_coding
SSO_RS02285 0.0579266295917025 0.0096639208605533 protein_coding
SSO_RS02290 0.400546532852697 0.0372069494188042 protein_coding
SSO_RS02295 0.742296989307051 0.293593038307978 protein_coding
SSO_RS02300 0.397767168141893 0.148302833810595 protein_coding
SSO_RS02305 0.406872488687156 0.167705451126093 protein_coding
SSO_RS02310 0.214228404282514 0.0865273434087316 protein_coding
SSO_RS02315 0.0941635534623323 0.0233956547127526 protein_coding
SSO_RS02320 0.202719381453983 0.0668060214324527 protein_coding
SSO_RS02325 0.276509122396528 0.0332969860099623 protein_coding
SSO_RS02330 0.0409478683318176 0.00629060239667351 protein_coding
SSO_RS02335 0.0325680964995397 0.00588846101737639 protein_coding
SSO_RS02340 0.0387814897858697 0.00608266013982933 protein_coding
SSO_RS02345 0.06542545798514 0.0181276868498608 protein_coding
SSO_RS02350 0.11271956885862 0.0578529656737936 protein_coding
SSO_RS02355 0.164375537075567 0.0338201830014586 protein_coding
SSO_RS02360 0.726504102678086 0.0948597691927911 protein_coding
SSO_RS02365 0.415720965398441 0.0858623932397729 protein_coding
SSO_RS02370 0.0712376887331653 0.0177335571161529 protein_coding
SSO_RS02375 0.0774999670945804 0.0102173369353151 protein_coding
SSO_RS02380 0.0273987126297497 0.00493249346365173 protein_coding
SSO_RS02385 0.0618936634914204 0.0140404915227378 protein_coding
SSO_RS02390 0.0654238579088683 0.0233769076334128 protein_coding
SSO_RS02395 0.0558180677968893 0.020380272968173 protein_coding
SSO_RS02400 0.23037656303423 0.648681499675799 protein_coding
SSO_RS02405 1.64422666403301 2.80831125558849 protein_coding
SSO_RS02410 0.682400853439164 1.03916260731962 protein_coding
SSO_RS02415 0.299654498199691 0.279880880008051 protein_coding
SSO_RS02420 0.0701770179878655 0.0537072214606553 protein_coding
SSO_RS02425 0.0328253824090983 0.0231239141087442 protein_coding
SSO_RS02430 0.051491771780353 0.0138878543346572 protein_coding
SSO_RS02435 0.0298014528570749 0.0105006325567046 protein_coding
pstS 0.0284783064593902 0.00386908465160605 protein_coding
pstC 0.0584682598584888 0.0163937280217861 protein_coding
SSO_RS02450 0.0326140407313516 0.0033528013600079 protein_coding
SSO_RS02455 0.0275493204855636 0.0106410184762224 protein_coding
SSO_RS02460 0.0726211209717489 0.0148397842690455 protein_coding
SSO_RS02465 0.0789951359889493 0.0209359374078038 protein_coding
SSO_RS02470 0.104465173938091 0.0105036428977307 protein_coding
SSO_RS02475 0.0363829682802062 0.00264524462284702 protein_coding
SSO_RS02480 0.0437288771051251 0.00751129697496053 protein_coding
SSO_RS02485 0.0406891948321208 0.00684957006597643 protein_coding
SSO_RS02490 0.0356172364695244 0.00633509992179244 protein_coding
SSO_RS02495 0.0809644195220281 0.0145749646678012 protein_coding
SSO_RS02500 0.0901091635287929 0.0229791386685803 protein_coding
SSO_RS02505 0.344687518108816 0.0642240406948614 protein_coding
SSO_RS02510 0.124612657726719 0.036264177550077 protein_coding
leuS 0.0454463202982179 0.0126951185791347 protein_coding
SSO_RS02520 0.407129670442431 0.0391224898181221 protein_coding
SSO_RS02525 1.32268636558658 0.443997110278738 protein_coding
SSO_RS02530 0.0692081090756869 0.019961912751667 protein_coding
SSO_RS02535 0.367438844323563 0.106483325851985 protein_coding
SSO_RS15910 0.0762679045792094 0.0243072129270223 protein_coding
SSO_RS02540 4.13899389428883 1.14274951410183 protein_coding
SSO_RS02580 0.0640732503649462 0.00871953051312836 protein_coding
SSO_RS02585 0.198169153431607 0.0203409457858532 protein_coding
SSO_RS15935 0.160002708855164 0.026114513652307 pseudogene
SSO_RS02590 0.275313714926549 0.0232602894705779 protein_coding
SSO_RS02595 0.43723208278871 0.0153399830756667 protein_coding
SSO_RS02600 0.0932255976369187 0.008040388637901 protein_coding
SSO_RS02605 0.0359358633747828 0.00941564685120865 protein_coding
SSO_RS15940 0.0334186648133326 0.0035031127217519 protein_coding
SSO_RS15945 0.84078355745997 0.0316943793251466 pseudogene
SSO_RS02615 1.14837857565168 0.0316078603169097 tRNA
SSO_RS02645 0.0888393458086873 0.0223823289687533 protein_coding
pgk 0.0789750515800938 0.0236809231399426 protein_coding
SSO_RS02655 0.0894483172229006 0.0221089060930287 protein_coding
SSO_RS02660 0.306834575662839 0.0399988249775226 protein_coding
SSO_RS02665 0.199800831382024 0.0448545712933721 protein_coding
hmgA 0.0501935047888706 0.00957422845473444 protein_coding
SSO_RS02675 0.105259337458031 0.0120141683403728 protein_coding
SSO_RS02680 0.108469174218352 0.00862198470071029 protein_coding
SSO_RS02685 0.11653095272215 0.0141450464704213 protein_coding
speD 0.111961063308452 0.127661508580435 protein_coding
SSO_RS02695 0.22540494913617 0.0197953886348662 protein_coding
SSO_RS02700 1.04659878318336 0.0333211019313546 tRNA
SSO_RS02705 0.0833182077564607 0.0163931369617397 protein_coding
SSO_RS02710 0.0408228295643992 0.0289893487990448 protein_coding
SSO_RS02715 0.147853893755685 0.0924248757264919 protein_coding
SSO_RS02725 0.294157290423086 0.00139489945045978 protein_coding
SSO_RS15960 0.0320516777759169 0.00286142159169577 protein_coding
SSO_RS15965 0.113024130526918 0.0168271765210358 pseudogene
SSO_RS02740 0.0405390351243206 0.00994157094842274 protein_coding
SSO_RS02745 0.0546990861945918 0.0110322821411498 protein_coding
SSO_RS02750 0.0333790107069801 0.00545193618931203 protein_coding
SSO_RS15970 0.0413218211372899 0.00848622549657986 pseudogene
SSO_RS15975 0.0129356554804322 0.00354012337651738 pseudogene
SSO_RS02760 0.0724686256534464 0.0289207910859857 protein_coding
SSO_RS02765 0.066444274236159 0.0214205889487042 protein_coding
SSO_RS02770 0.0494512701252757 0.00505242831512355 protein_coding
SSO_RS02775 0.0224151640032438 0.00112738100876945 pseudogene
SSO_RS15980 0.0708888072545566 0.0014693284747652 protein_coding
SSO_RS02785 0.139669727509387 0.0863071190510157 protein_coding
SSO_RS02795 0.0338446137650977 0.0151406605861794 protein_coding
SSO_RS02800 0.127616472341704 0.064414604854424 protein_coding
SSO_RS15985 0.324134082999156 0.00764383320405262 pseudogene
SSO_RS02810 0.454157191670557 0.00982978499901979 tRNA
SSO_RS02815 0.13462580464594 0.0342319655547261 protein_coding
SSO_RS02820 0.243756285658465 0.0746159688534869 protein_coding
SSO_RS02825 0.18267396678726 0.109653539492577 protein_coding
SSO_RS02830 0.142054651042295 0.0677521356934915 protein_coding
SSO_RS02835 0.0431990004532652 0.00944737964650081 protein_coding
SSO_RS02840 0.0331881424023884 0.00521501986869873 protein_coding
SSO_RS02845 0.139853473592857 0.0159385998014323 protein_coding
SSO_RS02850 0.165346577246036 0.0449356296605876 protein_coding
SSO_RS02855 0.136482259737982 0.0357763731729043 protein_coding
SSO_RS02860 0.190769859849688 0.0274096366349571 protein_coding
SSO_RS02865 0.120532505113765 0.0249103057233764 protein_coding
SSO_RS02870 0.135555487134497 0.0247562094998959 protein_coding
SSO_RS02875 0.203174627851238 0.0172417109920351 protein_coding
SSO_RS02880 0.224995113286615 0.0628589977142317 protein_coding
SSO_RS02885 0.416707162500556 0.154214194567235 protein_coding
SSO_RS02890 0.149867471536177 0.0843738656488079 protein_coding
SSO_RS02895 0.642721042639273 0.370240695555262 protein_coding
SSO_RS02900 0.376635666380964 0.150168359338425 protein_coding
SSO_RS02905 0.190036232462282 0.104662731662288 protein_coding
SSO_RS02910 0.154507278682067 0.0469126245317461 protein_coding
SSO_RS02915 0.222680366519739 0.0592112638652062 protein_coding
SSO_RS02920 0.20922818933879 0.080174884908844 protein_coding
SSO_RS02925 0.162161799141191 0.0686975509465032 protein_coding
ilvB 0.111231577691758 0.0375383494591044 protein_coding
SSO_RS02935 0.0360522978675372 0.018974870151593 protein_coding
SSO_RS02940 0.0346781477093762 0.00519030227018611 protein_coding
SSO_RS02945 0.0716609013126659 0.00489093813713879 protein_coding
SSO_RS02950 0.0971427150281827 0.0103785818422109 protein_coding
SSO_RS02955 0.105962415931995 0.0187913681837133 protein_coding
SSO_RS02960 0.100875063793914 0.0307828248274045 protein_coding
speD 0.232621073685242 0.0721894034660989 protein_coding
SSO_RS02970 0.130152634054908 0.0338876945649612 protein_coding
SSO_RS02975 0.132146853616153 0.0255351752141949 protein_coding
SSO_RS02980 0.212796621647721 0.0454034994423812 protein_coding
leuS 0.0848195713439936 0.0123946198548463 protein_coding
SSO_RS02990 0.0866516114298697 0.00848514308031187 protein_coding
hisC 0.117498565360614 0.0381804014534997 protein_coding
SSO_RS03000 0.0517673989245909 0.0364397576466038 protein_coding
SSO_RS03005 0.0273224933019845 0.0125336996824121 protein_coding
SSO_RS03010 0.0426652883933472 0.00746344395383939 protein_coding
SSO_RS03015 0.0340912536390653 0.0093172493529561 protein_coding
hisD 0.0446443839760062 0.011711523455194 protein_coding
hisE 0.0745042526316422 0.0124224048096674 protein_coding
hisH 0.079189780664066 0.00873793051457564 protein_coding
SSO_RS03035 0.19010253364795 0.105059411385879 protein_coding
SSO_RS03040 1.26897741444965 0.290822434823182 protein_coding
SSO_RS03045 0.551142472508948 0.197688135619449 protein_coding
SSO_RS03050 0.366759040541158 0.1745067456669 protein_coding
SSO_RS03055 0.442051233458443 0.174319050012735 protein_coding
SSO_RS03060 0.433152423384867 0.166106179957521 protein_coding
SSO_RS03065 0.252000266878692 0.101121936464574 protein_coding
SSO_RS03070 0.153090739165253 0.0249829579887855 protein_coding
SSO_RS03075 0.214747562635963 0.0295968813901276 protein_coding
SSO_RS03080 0.105501215598396 0.0588434822827004 protein_coding
SSO_RS03085 0.0397927395263762 0.0186900665764574 protein_coding
SSO_RS03090 0.0179086039844229 0.00482710807420949 protein_coding
SSO_RS03095 0.0248891284988562 0.00716513026117904 protein_coding
SSO_RS03100 0.0271839485878347 0.00769496834504619 protein_coding
SSO_RS03105 0.0456979686060037 0.0118801065618549 protein_coding
SSO_RS03110 0.0591312275388509 0.0156990426270697 protein_coding
SSO_RS03115 0.123886328625775 0.03421597219612 protein_coding
SSO_RS03120 0.154463659758057 0.0574055111487209 protein_coding
SSO_RS03125 0.181439401222417 0.161167177705518 protein_coding
SSO_RS03130 0.0907550640966377 0.0575027026823967 protein_coding
SSO_RS03135 0.155944710983741 0.00391211001326581 protein_coding
SSO_RS03140 0.0653863439403827 0.011809976328227 protein_coding
SSO_RS03145 0.0688444370900176 0.0198385306389253 protein_coding
SSO_RS03150 0.0735724091048168 0.0180530804768894 protein_coding
SSO_RS03155 0.0652570620128931 0.0125716499534102 protein_coding
metG 0.0803449618483887 0.0131056680634337 protein_coding
SSO_RS03165 0.028897268497488 0.00993762108167136 protein_coding
purS 0.0398912846411832 0.00708452588910313 protein_coding
purQ 0.0351486479945489 0.00910528986511791 protein_coding
SSO_RS03180 0.0234757642389684 0.00669861316547593 protein_coding
purF 0.0172348993089605 0.00403389241977864 protein_coding
SSO_RS03190 0.0140244447673388 0.00270871150616231 protein_coding
SSO_RS03195 0.0185084412365152 0.0054827438003081 protein_coding
SSO_RS03200 0.0360257209722129 0.00771378814197943 protein_coding
SSO_RS03205 0.290309638691968 0.0837699852559524 protein_coding
SSO_RS03210 0.349319872103688 0.0591500353412431 protein_coding
SSO_RS03215 0.044110621229831 0.00628167890456062 protein_coding
argH 0.027854167784371 0.00453995857957777 protein_coding
SSO_RS03225 0.0281046963309057 0.00261620270615256 protein_coding
SSO_RS03230 0.0186055933705196 0.0040997446865334 protein_coding
lysX 0.0579215498616909 0.0147576609894597 protein_coding
SSO_RS03240 0.115412411466663 0.0177633473715887 protein_coding
SSO_RS03245 0.0371421919912846 0.0291757398095403 protein_coding
SSO_RS03250 0.0602202327200841 0.0367263290230036 protein_coding
SSO_RS03255 0.0551888319768955 0.0120705677122091 protein_coding
SSO_RS03260 0.727517155923418 0.0835812689695459 protein_coding
SSO_RS03265 0.812816667007076 0.24853121950139 protein_coding
SSO_RS15990 0.285626798670982 0.141297364698486 protein_coding
amrS 0.233730776984361 0.0685121830478485 protein_coding
SSO_RS03275 0.198438514382774 0.0524114795092141 protein_coding
SSO_RS03280 0.459159945413489 0.0635536316516011 protein_coding
SSO_RS03285 0.393327748390624 0.093416468505126 protein_coding
SSO_RS03290 0.132732504140188 0.0430909259083338 protein_coding
SSO_RS03295 0.0921391591304045 0.0527196107546306 protein_coding
SSO_RS03300 0.101049260747728 0.0676163385237546 protein_coding
SSO_RS03305 0.0536510875305082 0.0159290023405058 protein_coding
SSO_RS03310 0.050963398038421 0.0126158940892017 protein_coding
SSO_RS03315 0.0636830201310027 0.0246638294088112 protein_coding
SSO_RS03320 0.318934457446117 0.0158416764197513 protein_coding
SSO_RS03325 1.46857344675063 0.972122536522877 protein_coding
SSO_RS03330 0.479601709776618 0.342695745999269 protein_coding
SSO_RS03335 0.147561288622708 0.0413699664739063 protein_coding
SSO_RS03340 0.107585763591996 0.0413904702263908 protein_coding
SSO_RS03345 0.104508072812426 0.0577215377250842 protein_coding
SSO_RS03350 0.32213144172781 0.141148825088256 protein_coding
SSO_RS03355 0.431566611465369 0.132729761162138 protein_coding
SSO_RS03360 0.284277019685355 0.0628280268182605 protein_coding
SSO_RS03365 0.0878681250443002 0.027477704742045 protein_coding
mobB 0.0822115178232414 0.0276838082170333 protein_coding
SSO_RS03375 0.0514520456532399 0.0140235969517663 protein_coding
SSO_RS03380 0.0642910026582667 0.0129278037659166 protein_coding
SSO_RS03385 0.655066898404207 0.0283576872647866 protein_coding
SSO_RS03390 0.044146246093646 0.00821156915095738 protein_coding
SSO_RS03395 0.0973047854842388 0.0215940462583117 protein_coding
SSO_RS03400 0.0748441856730802 0.019122683637637 protein_coding
SSO_RS03405 0.0815953745507115 0.0198640804504576 protein_coding
SSO_RS03410 0.0423579118948161 0.0184195297983169 protein_coding
SSO_RS03415 0.629589724634679 0.0230550901303417 tRNA
SSO_RS03420 0.134275594519482 0.0203362912750679 protein_coding
SSO_RS03425 0.122281855716769 0.0117657771157321 protein_coding
SSO_RS03430 0.104626076352806 0.035647205935655 protein_coding
SSO_RS15995 0.293902015493135 0.0114256644894208 pseudogene
SSO_RS03435 0.767654954468125 0.0496810409771764 tRNA
SSO_RS03440 0.370140327937626 0.0336867001289235 protein_coding
SSO_RS03445 0.373296370156802 0.197710082274336 protein_coding
SSO_RS03450 0.529931546475243 0.10531677827185 protein_coding
SSO_RS03455 0.45810162026085 0.0958678470162826 protein_coding
SSO_RS03460 0.231353577546236 0.040027682678013 protein_coding
SSO_RS03465 0.210291787612387 0.0196231019428303 protein_coding
SSO_RS03470 0.233979535652883 0.0316233113542 protein_coding
SSO_RS03475 0.230956996175041 0.0756599691938748 protein_coding
SSO_RS03480 0.533291311363273 0.077539752690977 protein_coding
SSO_RS03485 0.474618949025795 0.0915810220809237 protein_coding
rpmD 0.0985043787705731 0.0319187143762216 protein_coding
SSO_RS03495 0.0935069425007042 0.0117584980834588 protein_coding
SSO_RS03500 0.176297694273977 0.0109694904066888 protein_coding
SSO_RS03505 0.136972686773186 0.0130631583392458 protein_coding
SSO_RS03510 0.17364237952388 0.0186677510532761 protein_coding
SSO_RS03515 0.156507135324117 0.0280764433305434 protein_coding
SSO_RS03520 0.180186100336073 0.0318962391629452 protein_coding
rps14P 0.152712031283071 0.0475389893480505 protein_coding
SSO_RS03530 0.131734848017765 0.0299985105625433 protein_coding
SSO_RS03535 0.18802903783943 0.0194691956690711 protein_coding
SSO_RS03540 0.125085332411279 0.0443213415073122 protein_coding
SSO_RS03545 0.165390831923235 0.0378078835831582 protein_coding
SSO_RS03550 0.135058065990478 0.0439465374934715 protein_coding
SSO_RS03555 0.333647622002445 0.0300140659983979 protein_coding
rpmC 0.309120450424089 0.0173611171360658 protein_coding
SSO_RS03565 0.162728679886717 0.0303229725002999 protein_coding
SSO_RS03570 0.154924329732616 0.0422738949169449 protein_coding
SSO_RS03575 0.292528761981747 0.0750764252247804 protein_coding
SSO_RS03580 0.18805119300964 0.0381223696673786 protein_coding
SSO_RS03585 0.221323545206261 0.0404579683909704 protein_coding
SSO_RS03590 0.303001333211188 0.0406640055050019 protein_coding
SSO_RS03595 0.36979877362349 0.064423140772369 protein_coding
SSO_RS03600 0.130511190693231 0.0376785503231333 protein_coding
SSO_RS03605 0.0996760033259659 0.0145384308761753 protein_coding
SSO_RS03610 0.0602839659838008 0.0152286215873724 protein_coding
SSO_RS03615 0.0393708913419042 0.00578196004343987 protein_coding
SSO_RS03620 0.137515964675272 0.0287281567186148 protein_coding
SSO_RS03625 0.141072296001106 0.0449589019628935 protein_coding
SSO_RS03630 0.344750402241886 0.0892639480446717 protein_coding
SSO_RS03635 0.513771530044737 0.138385313024671 protein_coding
SSO_RS03640 0.378214763393661 0.303942977614931 protein_coding
SSO_RS03645 0.282843797394012 0.207528723612017 protein_coding
SSO_RS03650 0.228953567353836 0.0568046806644323 protein_coding
SSO_RS03655 0.29991612337566 0.164111197700887 protein_coding
SSO_RS03660 0.13119025881615 0.0685542074866466 protein_coding
SSO_RS03665 0.166958515444487 0.0514364466123816 protein_coding
SSO_RS03670 0.133019501053129 0.0451262259389112 protein_coding
SSO_RS03675 0.245501827742341 0.101940530557712 protein_coding
psmA 0.343943587711314 0.197254891053436 protein_coding
SSO_RS03685 0.102756291581531 0.0573509279697723 protein_coding
SSO_RS03690 0.0878909020771328 0.0133144691238231 protein_coding
SSO_RS03695 0.305910981323697 0.0315342877152452 protein_coding
SSO_RS03700 0.337132554253607 0.0930535915683241 protein_coding
ychF 0.0706690229017848 0.0233992393006562 protein_coding
SSO_RS03710 0.14104697202554 0.0278860402247837 protein_coding
SSO_RS03715 0.246349415029926 0.0610057599316216 protein_coding
SSO_RS03720 0.0858533993180031 0.0300949915050816 protein_coding
SSO_RS03725 0.0919021428319282 0.0247235673591954 protein_coding
SSO_RS03730 0.0883963833769111 0.0300744475738516 protein_coding
SSO_RS03735 0.135439569688454 0.0664629092666057 protein_coding
SSO_RS03740 0.18106187810116 0.0584209057152378 protein_coding
SSO_RS03745 0.3818938371485 0.0420727106252636 protein_coding
SSO_RS03750 0.885799152632838 0.0374102119205244 tRNA
SSO_RS03755 0.0514027516947807 0.0407318386269743 pseudogene
SSO_RS03760 0.365353092126054 0.0151820397897822 tRNA
SSO_RS03765 0.104145143040689 0.0228549495240736 protein_coding
SSO_RS03770 0.256931797389768 0.0104015289707994 tRNA
SSO_RS03775 0.76578470121985 0.0283475969533453 tRNA
SSO_RS03780 0.258532475382361 0.0378270129610855 protein_coding
SSO_RS16000 0.16682468254208 0.0464508734136015 protein_coding
SSO_RS03785 0.538394062788789 0.0777112819811522 protein_coding
SSO_RS03790 0.691393447357723 0.086321504001538 tRNA
SSO_RS03795 0.113883563163093 0.0205034713387321 protein_coding
SSO_RS03800 0.140187784900152 0.0230926029417471 protein_coding
SSO_RS03805 0.194150573010617 0.112787696000303 protein_coding
SSO_RS03810 0.66128488362191 0.0576172046112843 tRNA
SSO_RS16005 0.438533523280721 0.0477307526659794 protein_coding
SSO_RS03815 0.0853834328701501 0.036277803994704 protein_coding
SSO_RS03820 1.27393517733656 0.0935314733258393 protein_coding
SSO_RS03825 0.229711547844882 0.00887487003467939 tRNA
SSO_RS03830 0.0956104858849853 0.0105236591605844 protein_coding
SSO_RS03835 0.0661375866361105 0.012331626744752 protein_coding
SSO_RS03840 0.0542018156946436 0.0382531495659543 protein_coding
SSO_RS03845 0.0932297818935528 0.0284785043710838 protein_coding
psmB 0.182579452694791 0.071037147861599 protein_coding
SSO_RS03855 0.171806197389676 0.0722144380963931 protein_coding
SSO_RS03860 0.121432142577739 0.0373681342848597 protein_coding
SSO_RS03865 0.199586686123414 0.023398259412439 protein_coding
SSO_RS03870 0.330879386591463 0.0259130913705022 protein_coding
SSO_RS03875 0.121269541851719 0.016662161316855 protein_coding
SSO_RS03880 0.111637500865105 0.0238093462875263 protein_coding
SSO_RS03885 0.0899248929960711 0.0126642034620854 protein_coding
SSO_RS03890 0.0875656131233665 0.0164573350960539 protein_coding
SSO_RS03895 0.142667660984825 0.0491390200970341 protein_coding
SSO_RS03900 0.48436561360329 0.178011879519963 protein_coding
SSO_RS03905 0.234850418026582 0.0870183871404366 protein_coding
SSO_RS03910 0.0836265104547779 0.00987504778257111 protein_coding
SSO_RS03915 0.0455854595761857 0.0074787375464302 protein_coding
SSO_RS03920 0.0527574575340066 0.0109009336258698 protein_coding
SSO_RS03925 0.0378682283586879 0.00985877055255205 protein_coding
tmk 0.12952709557944 0.0292293861441421 protein_coding
SSO_RS03935 0.207874485770859 0.172112185013997 protein_coding
SSO_RS03940 0.250677743781464 0.11154493067054 protein_coding
SSO_RS03945 0.49344549475369 0.00959490423260846 tRNA
SSO_RS03950 1.57403291420547 0.302031972726227 protein_coding
SSO_RS03955 1.94647282030139 0.0859593212158789 protein_coding
SSO_RS03960 0.128513434721061 0.0171517445417016 protein_coding
SSO_RS03965 0.0937091426878244 0.0411391568910002 protein_coding
SSO_RS03970 0.0612598865666126 0.0346529148587101 protein_coding
SSO_RS03975 0.156762234986941 0.0193356671046825 protein_coding
SSO_RS03985 0.0168672266012224 0.00368740251123064 protein_coding
SSO_RS03990 0.016354901017725 0.00218082897405563 protein_coding
SSO_RS03995 0.0290157893068617 0.00416068634117085 pseudogene
SSO_RS04000 0.101467402265154 0.0114106975418399 protein_coding
SSO_RS16010 0.017572508752876 0.00342675219336201 pseudogene
SSO_RS04005 0.0928721956695044 0.0149761068456389 protein_coding
SSO_RS04010 0.0491605525823388 0.0128004349650852 protein_coding
SSO_RS04015 0.0234962397534922 0.00912617223525563 protein_coding
SSO_RS16015 0.0143939649238878 0.00533914076825138 pseudogene
SSO_RS04025 0.117995800226023 0.0119495695232154 protein_coding
SSO_RS04030 0.254954357952268 0.0422847576068672 protein_coding
SSO_RS04040 0.0273494676140979 0.00569591638295352 protein_coding
SSO_RS04045 0.035302131680666 0.00683860823988974 protein_coding
SSO_RS04055 0.023264236210833 0.0139570048387753 protein_coding
SSO_RS04065 0.208315212454334 0.0578580840805445 protein_coding
SSO_RS04070 0.291213526346449 0.0593503278195519 protein_coding
SSO_RS04085 0.206509422904293 0.0572004641148089 protein_coding
SSO_RS04090 0.133752957579622 0.0391455489100604 protein_coding
SSO_RS04095 0.0149931568054286 0.00116118889670568 protein_coding
SSO_RS16020 0.0951356459647999 0.00428000590527037 protein_coding
SSO_RS04100 0.252611129854999 0.0278734297312644 protein_coding
SSO_RS04105 0.190726708747317 0.0163598983273732 protein_coding
SSO_RS04110 0.0310430356508513 0.00307828436510985 protein_coding
SSO_RS16025 0.173043304001429 0.152832078206941 pseudogene
SSO_RS04115 0.0215643011864769 0.00815765803706444 protein_coding
SSO_RS04120 0.0164508834701388 0.00217277050386583 pseudogene
SSO_RS04125 0.0591983364315185 0.0207129605842525 protein_coding
SSO_RS04130 0.0269564323225637 0.017634534914608 protein_coding
SSO_RS04135 0.0208979490485318 0.0106685654162466 protein_coding
SSO_RS04140 0.02369429387687 0.00525502916702087 protein_coding
SSO_RS04145 0.209197462315042 0.0728925249933117 protein_coding
SSO_RS16030 0.140466574386062 0.0358470064943902 protein_coding
SSO_RS04150 0.0423462114092503 0.0197477149197166 protein_coding
SSO_RS04155 0.0263715812934788 0.00912369676928998 protein_coding
SSO_RS04160 0.0727690216459312 0.0104454959251499 protein_coding
SSO_RS04165 0.186869212183436 0.0311974925604075 protein_coding
SSO_RS04170 0.0758177439260473 0.0137444119608346 protein_coding
SSO_RS04175 0.0395391024186871 0.00470036977316717 pseudogene
SSO_RS04180 0.0537016084158425 0.00336938342882048 protein_coding
SSO_RS04185 0.063733978488807 0.00540947312996704 protein_coding
SSO_RS04190 0.0121677576107673 0.00135432987170552 protein_coding
SSO_RS04195 0.0791247656470337 0.0307056507142063 protein_coding
SSO_RS04200 0.072077844557506 0.0528957875453404 protein_coding
SSO_RS16035 0.439609772664233 0.0703864817351071 protein_coding
SSO_RS04210 0.0227879052019229 0.0132118838777649 protein_coding
SSO_RS04215 0.009637686229546 0.00797762890118386 protein_coding
SSO_RS04220 0.0187410230515316 0.00696809138644734 pseudogene
rfbC 0.0269479618406913 0.00525887384721104 protein_coding
SSO_RS04230 0.0484327053056642 0.0116646243207504 protein_coding
SSO_RS04235 0.0466543414046255 0.0100003296934521 pseudogene
SSO_RS04240 0.0564178253480891 0.00367981595465719 protein_coding
SSO_RS04245 0.0315661964901966 0.0263112639234467 protein_coding
SSO_RS16040 1.47766130259494 0.630610541276912 pseudogene
SSO_RS04250 0.0908282689541525 0.00997750027796923 protein_coding
SSO_RS04265 0.0654372243071849 0.0179254974606743 protein_coding
SSO_RS16050 0.100791189845289 0.0339349286917225 pseudogene
SSO_RS04270 0.0824257575764901 0.110794310522613 protein_coding
SSO_RS04275 0.042696339938067 0.0137598661536646 protein_coding
SSO_RS04280 0.128293070563829 0.0375496187097481 protein_coding
SSO_RS04285 0.108399701941575 0.0259749546771755 protein_coding
SSO_RS04290 0.58534253369312 0.196772766760861 protein_coding
SSO_RS04305 0.0430546176081979 0.00449987429585312 protein_coding
SSO_RS16060 2.79915492607444 0.138227365768171 pseudogene
SSO_RS04310 4.41269075751246 0.103964460018837 tRNA
SSO_RS04315 0.061670664280184 0.0380215430394 protein_coding
SSO_RS04320 0.0975821256730165 0.0631932633958598 protein_coding
SSO_RS04325 0.543168737976011 0.572406232317792 protein_coding
SSO_RS04330 0.449409295977926 1.61745768494771 protein_coding
SSO_RS04335 1.39460249331538 0.382236580577165 protein_coding
SSO_RS04340 0.6476400260065 0.547983277611502 protein_coding
SSO_RS04345 0.181483777171534 0.084809463244892 protein_coding
SSO_RS04350 0.230946475311474 0.117222317952915 protein_coding
SSO_RS04355 0.141491139763847 0.133149616118359 protein_coding
SSO_RS04360 0.0245203865673887 0.00738080567519229 protein_coding
SSO_RS04365 0.0779324837684506 0.0291613504131612 protein_coding
SSO_RS04370 0.131440186365085 0.0339796768993558 protein_coding
argF 0.0869215828465002 0.0214685770861977 protein_coding
SSO_RS04380 0.0693645041171565 0.0262145426031949 protein_coding
SSO_RS04385 0.102908858658987 0.0206586933861091 protein_coding
asd 0.139624024869221 0.0255000540433056 protein_coding
SSO_RS04395 0.079248348858304 0.0165314571613678 protein_coding
SSO_RS04400 0.0872460184950469 0.0213174262254858 protein_coding
SSO_RS04405 0.0658380401647323 0.0175451126893894 protein_coding
SSO_RS04410 0.071045320375681 0.0257189623229527 protein_coding
SSO_RS04415 0.0871536464219166 0.0872475759901515 protein_coding
SSO_RS04420 0.335705537661883 0.124715144513627 protein_coding
SSO_RS16065 0.174907802475835 0.0269010160694185 protein_coding
SSO_RS04425 0.166351694453397 0.108417479395708 protein_coding
SSO_RS04430 0.256243244080547 0.282492095653477 protein_coding
SSO_RS04435 0.310932327615743 0.0682220934659423 protein_coding
trpA 0.0831502299061903 0.0185849562206701 protein_coding
trpD 0.0670149396421154 0.0111095352803611 protein_coding
SSO_RS04450 0.0616850506524956 0.00945204218259006 protein_coding
SSO_RS04455 0.0577370692889893 0.0106825901725974 protein_coding
SSO_RS04460 0.0450302024997968 0.0160609361828949 protein_coding
SSO_RS04465 0.102844188540963 0.0293133866841289 protein_coding
SSO_RS04470 0.35501399659231 0.45616000116296 protein_coding
SSO_RS04475 0.201059854821764 0.242699899285076 protein_coding
SSO_RS04480 0.0712413386461204 0.0210146010811534 protein_coding
SSO_RS04485 0.105276896682196 0.0225585892814623 protein_coding
SSO_RS04490 0.156526082538949 0.028760748885257 protein_coding
SSO_RS04495 0.133807226651629 0.0325218750669344 protein_coding
SSO_RS04500 0.138327890022607 0.0499895968004617 protein_coding
SSO_RS04505 0.106958575148306 0.0239485611997224 protein_coding
SSO_RS04510 0.148758071926725 0.0299392533470619 protein_coding
SSO_RS04515 0.700112180429137 0.0317574986684591 protein_coding
SSO_RS04520 0.143850177848261 0.0254088881327651 protein_coding
SSO_RS04525 0.185009751772943 0.0125157541614116 protein_coding
SSO_RS04530 0.270134782962424 0.0151398773183377 protein_coding
SSO_RS04535 0.405779828154583 0.021178715722247 protein_coding
SSO_RS04540 0.0561004376049323 0.012466341111341 protein_coding
SSO_RS04545 0.182424697623319 0.0319517291392505 protein_coding
SSO_RS04550 0.229135176749413 0.0316513434578366 protein_coding
SSO_RS04555 0.0571046644061441 0.0150369644722426 protein_coding
SSO_RS04560 0.117019683778228 0.0201059223334016 protein_coding
SSO_RS04565 0.188985207656804 0.0616989843896163 protein_coding
SSO_RS04570 0.196260445761242 0.0468171914970426 protein_coding
SSO_RS04575 0.0840860233182327 0.0241074521904802 protein_coding
SSO_RS04580 0.0901971343718008 0.0291516669107092 protein_coding
gcvT 0.0601189348894873 0.0118289367761375 protein_coding
gcvH 0.0658485894026065 0.0325194282231433 protein_coding
SSO_RS04595 0.153122652181467 0.0440842907755742 protein_coding
SSO_RS04600 0.115961213541506 0.124720497511055 protein_coding
SSO_RS04605 0.242521045619881 0.151456105913201 protein_coding
sufC 0.712711809023601 0.350158316138463 pseudogene
sufB 1.97949607947316 0.505139281248459 protein_coding
SSO_RS04620 1.22572982679755 0.307965258188314 protein_coding
SSO_RS16070 4.46409918113513 0.290494203733894 protein_coding
SSO_RS04625 5.61804211743258 0.304970113692094 tRNA
SSO_RS04630 1.19730632787119 0.0355011158002464 tRNA
SSO_RS04635 0.291186536913942 0.159791254523156 protein_coding
SSO_RS04640 5.27467104644018 0.749747942809678 protein_coding
SSO_RS04645 1.55611771730476 0.254727276109306 protein_coding
SSO_RS04650 0.141688056136624 0.0799853203746164 protein_coding
SSO_RS04655 0.138163192950584 0.0478563456463612 protein_coding
SSO_RS04660 0.336343421832559 0.472050367834024 protein_coding
SSO_RS04665 0.142096872595903 0.10838104250429 protein_coding
SSO_RS04670 0.257879769818861 0.0539043997352211 protein_coding
SSO_RS04675 0.245578382193684 0.0616505232103041 protein_coding
SSO_RS04680 0.328597442856375 0.118237070547956 protein_coding
SSO_RS04685 0.711778776389056 0.301241519838239 protein_coding
SSO_RS04690 1.33417341780883 0.687759311793155 protein_coding
SSO_RS04695 0.0499039045283799 0.00815910844443777 protein_coding
SSO_RS04700 0.0565082824765528 0.0120928745487542 protein_coding
SSO_RS04705 0.200463798682461 0.0435362669968759 protein_coding
SSO_RS04710 0.263368927839158 0.0970951363176075 protein_coding
SSO_RS04715 0.488687789909048 0.204537776234029 protein_coding
SSO_RS04720 0.227637638333283 0.082828624727841 protein_coding
SSO_RS04725 0.338565505687424 0.099492555204509 protein_coding
SSO_RS04730 0.231946210565314 0.0370784701675701 protein_coding
SSO_RS04735 0.104206410608949 0.0202199631079332 protein_coding
SSO_RS04740 0.11525991241858 0.0262299984122079 protein_coding
SSO_RS04745 0.172790247459716 0.0684407793593658 protein_coding
SSO_RS04750 0.267826772159551 0.0976630563714531 protein_coding
SSO_RS04755 0.155585012501676 0.0379578959384403 protein_coding
SSO_RS04760 0.134786874842167 0.0219520300894753 protein_coding
SSO_RS04765 0.0949660665221792 0.0325095978754348 protein_coding
SSO_RS04770 0.140579469156597 0.0470004986490608 protein_coding
SSO_RS04775 0.91780427190777 0.127949075251453 protein_coding
SSO_RS04780 1.94697329392341 0.284392091493207 protein_coding
SSO_RS04785 0.781953872164354 0.322902332099614 protein_coding
albA 0.424618548959324 0.524302759211715 protein_coding
rgy 0.0451109425886249 0.0320116821118523 protein_coding
SSO_RS04800 0.454828560261744 0.0987450306296666 protein_coding
SSO_RS04805 0.187352821870813 0.0157821619076535 protein_coding
SSO_RS04810 0.139266370794739 0.0274580602662469 protein_coding
SSO_RS04815 0.153973425147261 0.0706002502875011 protein_coding
SSO_RS04820 0.178516131651447 0.0310000174625637 protein_coding
SSO_RS04825 0.236738478840873 0.0315377320043794 protein_coding
SSO_RS04830 0.283511569785046 0.290282301813713 protein_coding
SSO_RS04835 0.304541130450217 0.0513701798115793 protein_coding
SSO_RS04840 0.0697443668356394 0.0132859639668204 protein_coding
SSO_RS04845 0.0616155022024749 0.0129007122475989 protein_coding
SSO_RS04850 0.177828944243824 0.0399190832124483 protein_coding
SSO_RS04855 0.0810793658303886 0.0217744812597166 protein_coding
SSO_RS04860 0.933240003409935 0.947948626841145 protein_coding
SSO_RS04865 0.479144275205989 0.182557909547488 protein_coding
SSO_RS04870 0.138724856245512 0.104127155321625 protein_coding
lysS 0.102065867533675 0.049537417137806 protein_coding
SSO_RS04880 0.847462923880682 0.0480651585262037 tRNA
rpiA 0.413707076882852 0.130788779174525 protein_coding
SSO_RS04885 0.258157668527093 0.183548419219875 protein_coding
pyk 0.126106144687139 0.0952174314278026 protein_coding
SSO_RS04900 0.291303480668345 0.122390821912453 protein_coding
SSO_RS04905 0.0787691589873246 0.0200380027250639 protein_coding
SSO_RS04910 0.0608969404856827 0.0120490452276811 protein_coding
SSO_RS04915 0.0863104436511831 0.0149775362898083 protein_coding
SSO_RS04920 0.0823434865438846 0.0365457805786249 protein_coding
SSO_RS04925 0.183660517767349 0.092861550873708 protein_coding
SSO_RS04930 0.15070557482916 0.0313175515347637 protein_coding
SSO_RS04935 0.459701173154168 0.0351610235537759 pseudogene
SSO_RS04940 2.76024093463041 0.363108622046584 protein_coding
SSO_RS04945 0.76513825750441 0.219458221035299 pseudogene
SSO_RS04950 0.457705850438285 0.127921370044662 protein_coding
nadC 0.175180841199428 0.0335827545402915 protein_coding
SSO_RS04960 0.06880844600948 0.00989979647180799 protein_coding
SSO_RS04965 0.0186324193609302 0.00525358107419626 protein_coding
SSO_RS04970 1.56910946635947 0.884991612425505 protein_coding
SSO_RS04975 0.811915711254733 0.255972975522713 protein_coding
SSO_RS04980 0.288860873285057 0.0327764253870853 protein_coding
SSO_RS04985 0.180841334090088 0.0310429194466664 protein_coding
SSO_RS04990 0.356850677099595 0.0332467428906477 protein_coding
SSO_RS04995 0.268467814738322 0.0153368093234327 protein_coding
SSO_RS05000 0.201756834096953 0.0101269941195407 protein_coding
SSO_RS05005 0.119664436887169 0.029115594331261 protein_coding
SSO_RS05010 0.154929003301355 0.0430160930002493 protein_coding
SSO_RS05015 0.114000828991884 0.0214991992626566 protein_coding
SSO_RS05020 0.13634618390734 0.047871511850829 protein_coding
SSO_RS16080 0.0277410437578496 0.00220979127193335 protein_coding
SSO_RS05035 0.0525296048290121 0.00462711072253181 protein_coding
SSO_RS05040 0.0310787855657271 0.00455729270780267 protein_coding
SSO_RS05045 0.0289124404417113 0.00318117223069286 protein_coding
SSO_RS05050 0.015819512883971 0.00249161762694852 protein_coding
SSO_RS05055 0.0196220056136609 0.00674418788309824 protein_coding
SSO_RS05060 0.0183248171111703 0.00317416892568038 protein_coding
SSO_RS05065 0.0227944613010118 0.00465735903073098 protein_coding
SSO_RS05070 0.0293535572216505 0.0111421523081499 protein_coding
SSO_RS05075 1.27900023488663 0.0522060420435675 protein_coding
SSO_RS05080 0.0362471915119276 0.00269059379763028 protein_coding
SSO_RS05085 0.0472187837203143 0.00468540964412344 protein_coding
SSO_RS05090 0.027834837349067 0.00715859638895469 protein_coding
SSO_RS05095 0.0376445147125311 0.0124283079088666 protein_coding
SSO_RS05100 0.190509066908791 0.0299438784749853 protein_coding
SSO_RS05105 0.166302803323097 0.0135827718148375 protein_coding
SSO_RS05110 0.0721930069126726 0.00309364690878795 protein_coding
SSO_RS05115 0.0359194457450557 0.00331976780657978 protein_coding
SSO_RS05120 0.110311845253202 0.00919585589962219 protein_coding
SSO_RS05125 0.15335001610583 0.0755505689965769 pseudogene
SSO_RS16085 0.319808126872135 0.0164862665903984 pseudogene
SSO_RS05130 0.508952076664939 0.0217955338028091 tRNA
SSO_RS05135 0.0755309000550997 0.00899616246209483 protein_coding
SSO_RS05140 0.0528797761317928 0.00730595556891791 protein_coding
SSO_RS05145 0.0416826555124653 0.00721162933376531 protein_coding
SSO_RS05150 0.0861823047342633 0.0179908897021257 protein_coding
SSO_RS05155 0.0705605848148876 0.0207352092435006 protein_coding
SSO_RS05160 0.0519582469989583 0.0107014360204184 protein_coding
SSO_RS05165 0.0489339740952992 0.00938056767024791 protein_coding
SSO_RS05170 0.052722739976343 0.0140882018997376 protein_coding
SSO_RS05175 0.0522438011809268 0.0138906048629307 protein_coding
SSO_RS05180 0.140443124416141 0.0265798643554507 protein_coding
SSO_RS05185 0.11885796807795 0.0189498239940702 protein_coding
SSO_RS05190 0.0556974382022401 0.0103395485246331 protein_coding
SSO_RS05195 0.134749057002983 0.0269614414365135 protein_coding
SSO_RS05200 0.212364298218048 0.0631371999257865 protein_coding
SSO_RS05205 0.142942898230922 0.0601309701199452 protein_coding
SSO_RS05210 0.191617245757549 0.0498657124752347 protein_coding
SSO_RS05215 0.735277022032081 0.0655258705904806 protein_coding
SSO_RS05220 0.45266418043478 0.0656152004169425 protein_coding
SSO_RS16090 0.188666756555611 0.0187944916527683 protein_coding
SSO_RS05225 0.82960786921441 0.0544282775586006 tRNA
SSO_RS05230 0.0448262785493695 0.0109947662403718 protein_coding
SSO_RS05235 2.994775457178 0.110690748185237 tRNA
SSO_RS05240 0.113540808140348 0.0550108151657117 protein_coding
SSO_RS05245 0.0948344601710314 0.0588526158061617 protein_coding
SSO_RS05250 0.203091813911904 0.0633936634471299 protein_coding
SSO_RS05255 0.152206922006922 0.0898932102355337 protein_coding
SSO_RS05260 0.0825445770886675 0.0215279743258069 pseudogene
SSO_RS05265 0.110045768353054 0.0608749181534305 protein_coding
SSO_RS05270 0.0389870011307366 0.00804257718285136 protein_coding
SSO_RS05275 0.104836708251924 0.0197698661627727 protein_coding
SSO_RS05280 0.107869930820947 0.0148527915630011 protein_coding
purE 0.0284799903779956 0.00555231354216131 protein_coding
purK 0.0552626042546588 0.0222536353367969 protein_coding
SSO_RS05295 0.309118191428067 0.0956494514254922 protein_coding
SSO_RS05300 0.357630360144764 0.11593728810127 protein_coding
SSO_RS05305 0.311966502104555 0.0747730944897133 protein_coding
SSO_RS16100 0.0228905609985095 0.0060073826991072 protein_coding
SSO_RS05315 0.11163967117069 0.0064464075169166 pseudogene
SSO_RS05325 0.0198518104815772 0.00728276507595419 protein_coding
SSO_RS05335 0.0826578151190527 0.0282457300105199 protein_coding
SSO_RS05340 0.081602424905283 0.0443217779079777 protein_coding
SSO_RS05345 0.212616653486583 0.0494551825199342 protein_coding
SSO_RS05350 0.096485525947085 0.0303163744916936 protein_coding
SSO_RS05355 0.0849145440998326 0.0223514171030364 protein_coding
SSO_RS05360 0.0640937443901277 0.0201908626229433 protein_coding
SSO_RS05365 0.0879406139659696 0.0273561278377465 protein_coding
SSO_RS05370 0.140892140755531 0.0981586405315886 protein_coding
SSO_RS05375 0.156464695936711 0.151538194851833 protein_coding
SSO_RS05380 0.201526951022676 0.10434064252054 protein_coding
SSO_RS05385 0.168593780746819 0.0970403380479882 protein_coding
SSO_RS05390 0.0774141266671878 0.0266296590220521 protein_coding
SSO_RS05395 0.107832078219851 0.0166223525184519 protein_coding
SSO_RS05400 0.210378166863238 0.0440093994881757 protein_coding
SSO_RS05405 0.190966501733446 0.0679510438746179 protein_coding
SSO_RS05410 0.50708799457095 0.138683305124231 protein_coding
SSO_RS05415 1.33625968861392 0.359001150266495 protein_coding
SSO_RS05420 0.0720379691823338 0.0189769481004983 protein_coding
acnA 0.119249926720095 0.0353857030444962 protein_coding
SSO_RS05430 0.0619701752280239 0.0504628299355696 protein_coding
SSO_RS05435 0.496102950009001 0.183821312954729 protein_coding
SSO_RS05440 0.740474835254123 0.148913084915601 protein_coding
SSO_RS05445 3.17240383604013 0.198918872397905 protein_coding
SSO_RS05450 5.58752277214464 0.600920303664232 protein_coding
SSO_RS05455 6.28634975869862 2.11310650297893 protein_coding
SSO_RS05460 0.484496119795832 0.0456534634746778 protein_coding
SSO_RS05465 0.228862424383378 0.0155872164805953 protein_coding
SSO_RS05470 0.0947161198512256 0.0143019452056709 protein_coding
SSO_RS05475 0.0520277169619525 0.0182783105684671 protein_coding
SSO_RS05480 0.0321676662871202 0.0115270641472888 protein_coding
SSO_RS05485 0.150858906178312 1.06949983061666 protein_coding
SSO_RS05490 0.994026516111846 2.15361678939621 protein_coding
SSO_RS05495 1.56693404111223 0.269000561472627 protein_coding
SSO_RS05500 1.6241374546037 0.416527057087038 protein_coding
SSO_RS05505 0.415030700448145 0.20457072167023 protein_coding
SSO_RS05510 0.0893140967062875 0.00938524839539923 protein_coding
SSO_RS05515 0.0855415447972973 0.0094243164709956 protein_coding
SSO_RS05520 0.0521113338753552 0.00762096914798924 protein_coding
SSO_RS05525 0.0388658542802886 0.00570964491202218 protein_coding
SSO_RS05530 0.131567415238608 0.0275730997920443 protein_coding
SSO_RS05535 0.258544023026707 0.0957159840903958 protein_coding
SSO_RS05540 0.132311545625649 0.0647923318703461 protein_coding
SSO_RS05545 0.120459786974932 0.0400806740061389 pseudogene
SSO_RS05550 0.0755509129620199 0.0390355338663786 protein_coding
SSO_RS05555 0.0695385261885784 0.109774254002132 protein_coding
SSO_RS05560 0.155191654896364 0.394536125556531 protein_coding
SSO_RS05565 1.36192891281212 3.60670216698258 protein_coding
SSO_RS05570 0.985181898573429 6.52190078040148 protein_coding
SSO_RS05575 0.460200049541457 0.521427680727732 protein_coding
SSO_RS05580 0.255274737149961 0.309809771469337 protein_coding
SSO_RS05585 0.155658455352739 0.245420710855848 protein_coding
SSO_RS05590 0.184731360692284 0.0863419473113017 protein_coding
SSO_RS05595 0.128850659461104 0.0448759454424185 protein_coding
SSO_RS05600 0.0679442054424978 0.0494360223533009 protein_coding
SSO_RS05605 0.0584547309102294 0.0106186723944858 protein_coding
SSO_RS05610 0.0601505653149605 0.0148041545011397 protein_coding
SSO_RS05615 0.0662555663064569 0.0121648400554837 protein_coding
SSO_RS05620 0.043111257446915 0.00588347112389685 protein_coding
SSO_RS05625 0.0746407810803837 0.0107257055267747 protein_coding
SSO_RS05630 0.0496448585672947 0.0103086663274704 protein_coding
SSO_RS05635 0.0301182105731641 0.0077084630366937 protein_coding
SSO_RS05640 0.0331026741003855 0.0152426342927292 protein_coding
SSO_RS05645 0.0553633585237064 0.0217642155722469 protein_coding
SSO_RS05650 0.028862098121136 0.0127770291697421 pseudogene
SSO_RS05655 0.0649818398161391 0.053463867886591 protein_coding
SSO_RS05660 0.17094748053968 0.0776785834000967 protein_coding
SSO_RS05665 0.0466715656999659 0.0216496832760611 pseudogene
SSO_RS05670 0.545601921355816 0.0740390505265607 protein_coding
SSO_RS05675 0.103803768255205 0.0438792961455057 protein_coding
SSO_RS05680 0.0623873665948232 0.0420563051693261 protein_coding
SSO_RS05685 0.148041942944495 0.085540597983057 protein_coding
SSO_RS05690 0.100074968613384 0.0510823108151698 protein_coding
SSO_RS05695 0.0783438554163954 0.0228259748631491 protein_coding
SSO_RS05700 0.0782057713615472 0.0305477225274254 protein_coding
SSO_RS05705 0.0575150086881881 0.0268313781504216 protein_coding
SSO_RS05710 0.0797303336102448 0.0413992770090671 protein_coding
SSO_RS05715 0.0257058709810699 0.0173648110215845 protein_coding
SSO_RS05720 0.0972512506308594 0.0172328351394488 protein_coding
SSO_RS05725 0.034664377631746 0.0186115290804121 protein_coding
SSO_RS05730 0.0286044391758681 0.00626567510081843 protein_coding
SSO_RS05740 0.0496772686406365 0.00362009782560664 protein_coding
SSO_RS05745 0.0561494343740125 0.010809300397787 protein_coding
SSO_RS05750 0.0634246685556526 0.00892713010932045 protein_coding
SSO_RS05755 0.264741267628563 0.0457185115960306 protein_coding
SSO_RS05760 0.443567657305966 0.249948560067774 protein_coding
SSO_RS05765 0.053095679236271 0.00766430842247651 protein_coding
SSO_RS05770 0.0464573103832807 0.00488942988829599 protein_coding
SSO_RS05775 0.055950691035858 0.00509065304741535 protein_coding
SSO_RS05780 0.187204793626906 0.028434140884287 protein_coding
SSO_RS05785 0.111607974119823 0.0150819413618848 protein_coding
SSO_RS05790 0.0250989136695428 0.0138010096420333 protein_coding
SSO_RS05800 0.0809862165533804 0.0287142451349297 protein_coding
SSO_RS05805 0.0506217960040492 0.00941643497021067 protein_coding
SSO_RS05820 0.0201153356851311 0.00914972190611676 protein_coding
SSO_RS05825 0.057742116051492 0.0084327230784312 protein_coding
SSO_RS05830 0.0419271866418542 0.00542460309641257 protein_coding
SSO_RS05835 0.0755671736062076 0.0498689915117429 protein_coding
SSO_RS05840 0.0601978957757966 0.0266341705849513 protein_coding
SSO_RS05845 0.184853438673263 0.027939462034535 protein_coding
SSO_RS05850 0.729314298937709 0.346864553822319 protein_coding
SSO_RS05860 0.0228033650206165 0.0114736023304649 protein_coding
SSO_RS05865 0.0378993745631504 0.0111268755616148 protein_coding
SSO_RS05870 0.0255917915846244 0.0109555298481207 protein_coding
SSO_RS05875 0.0314518053520615 0.0158443155947149 protein_coding
tmk 0.0657199968770988 0.0262033202500239 protein_coding
SSO_RS05885 0.0609747512197282 0.0124140589682151 protein_coding
sixA 0.135360806777351 0.0453293350936369 protein_coding
SSO_RS16115 0.109427684388113 0.441938987517679 protein_coding
SSO_RS05910 0.0700980266270039 0.0389453320799338 protein_coding
SSO_RS16125 0.436910812965318 0.129708919045554 pseudogene
SSO_RS05935 0.135068556534462 0.0177987679119048 protein_coding
SSO_RS05940 0.022035185437553 0.00909051924391438 protein_coding
SSO_RS05945 0.0145788270496272 0.00794454816822057 protein_coding
SSO_RS05950 0.0173276732124682 0.00904502476886389 protein_coding
SSO_RS05955 0.0220936228037109 0.0110431746889317 protein_coding
SSO_RS05960 0.0407974565193708 0.0220449900689145 protein_coding
SSO_RS05965 0.171965470937686 0.0335644611163355 protein_coding
SSO_RS05975 0.0162638880138401 0.00601221046792171 pseudogene
SSO_RS05980 0.0232465407402917 0.010759138343154 protein_coding
SSO_RS05985 0.0361090815731025 0.0144175797115291 protein_coding
SSO_RS05995 0.0182841245379154 0.00439461989726573 protein_coding
mmsA 0.0457071120090736 0.0342709154548066 protein_coding
SSO_RS06005 0.130681682162997 0.0921082778398156 protein_coding
SSO_RS06010 0.0150364478412712 0.00621346417410784 protein_coding
SSO_RS06015 0.0255168874639904 0.0184436789809698 protein_coding
SSO_RS06020 0.0201668800989714 0.0193020604131563 protein_coding
SSO_RS06025 0.0305261900647502 0.272038559391451 protein_coding
SSO_RS06030 0.0143547700421479 0.137242528355439 protein_coding
SSO_RS06035 0.055212972729265 0.157463595941643 protein_coding
SSO_RS06040 0.0550937066090603 1.08297110118999 protein_coding
SSO_RS06045 0.00626728003952079 0.0110287674262908 protein_coding
SSO_RS06050 0.00860216496270721 0.00799252422867411 protein_coding
SSO_RS06055 0.0104456803365839 0.00594054082787818 protein_coding
SSO_RS06060 0.010473093996528 0.0039519433828854 protein_coding
SSO_RS06065 0.00854706758600716 0.00338968907979421 protein_coding
SSO_RS06070 0.0231842123374837 0.00563927236787117 protein_coding
SSO_RS06080 0.0972632677770979 0.060349562394685 protein_coding
SSO_RS06090 0.0159903852380227 0.018423600525197 protein_coding
SSO_RS06095 0.0138689629817138 0.00617139916939576 protein_coding
SSO_RS06120 0.137263582143426 0.0272423993119078 protein_coding
SSO_RS06125 0.0768282876361516 0.0149154493253305 protein_coding
SSO_RS06130 0.122852980926452 0.0513309919807451 protein_coding
SSO_RS06135 0.125523179655453 0.089108246971859 protein_coding
SSO_RS06140 0.0935424609277542 0.0259384148753468 protein_coding
SSO_RS06145 0.218513672657952 0.0721779803865111 pseudogene
SSO_RS06150 0.0952628284632457 0.050539505854205 pseudogene
SSO_RS06155 0.0338951219460607 0.00717944723176885 protein_coding
SSO_RS06160 0.032327958596789 0.0116705169246872 protein_coding
SSO_RS06165 0.0296374794877347 0.0101903363442319 protein_coding
SSO_RS06170 0.0279347585806299 0.00975188708165801 protein_coding
SSO_RS06175 0.0232491373606905 0.00664511259380092 protein_coding
SSO_RS06180 0.0170023619189559 0.0120969461654774 pseudogene
SSO_RS16135 0.0147587236421682 0.0197246142204114 pseudogene
SSO_RS06195 0.0170049826494163 0.00650778134155594 pseudogene
SSO_RS06200 0.0341638567158022 0.0089168031253775 protein_coding
glmS 0.0501015067418501 0.0160156339144311 protein_coding
SSO_RS06210 0.0404957045990788 0.00754750903168571 protein_coding
SSO_RS06215 0.025076413607129 0.00315562227563861 protein_coding
SSO_RS06220 0.0287614070253843 0.00728166002344623 protein_coding
SSO_RS06225 0.112353101314014 0.0437425299719101 protein_coding
SSO_RS06230 1.07910389052821 0.198792594748108 protein_coding
SSO_RS06235 0.497711809456909 0.0494844781193612 protein_coding
SSO_RS06240 0.183826365074307 0.0119812002352593 protein_coding
SSO_RS06245 0.0989536248205265 0.0181300767721453 protein_coding
SSO_RS06250 0.0889071309150925 0.0159356359656477 protein_coding
SSO_RS06255 0.0762075972534565 0.0121189832459673 protein_coding
SSO_RS06260 0.0332318547679608 0.00583929743545724 protein_coding
SSO_RS06265 0.0581491801620247 0.0129768859826178 pseudogene
SSO_RS06275 0.09335500181254 0.0127114963147276 pseudogene
SSO_RS06280 0.11038573694145 0.0246506965114764 protein_coding
SSO_RS06285 0.231160907979307 0.0206984888563135 protein_coding
SSO_RS06290 0.429091360448866 0.0442010186423962 protein_coding
SSO_RS06305 1.7680672215283 0.213914268671249 protein_coding
SSO_RS06310 2.06034431317621 0.422586627403584 protein_coding
SSO_RS06315 0.0796061267930576 0.0188609777662582 protein_coding
SSO_RS06320 0.0477256621240981 0.00696658356147028 protein_coding
SSO_RS06325 0.0546539973333601 0.0248929507266618 protein_coding
SSO_RS06330 0.114910425967409 0.139196139448081 protein_coding
SSO_RS06340 0.0238779638712142 0.00738293606509741 protein_coding
SSO_RS06345 0.188945785436895 0.0619274626246354 protein_coding
SSO_RS06350 0.0422175064673417 0.00654927328218044 protein_coding
SSO_RS06355 0.0131222579317358 0.00369346774038361 protein_coding
SSO_RS06360 0.019794905144563 0.0038408149809673 protein_coding
SSO_RS06370 0.0226579718860752 0.00581725520277259 protein_coding
SSO_RS06380 0.0222252486529067 0.00474431006493189 protein_coding
SSO_RS06385 0.0206480906374586 0.00685055637351959 protein_coding
SSO_RS06390 0.0709208367784766 0.0165068061462798 protein_coding
SSO_RS06395 0.0444698813377455 0.00107703265531347 protein_coding
SSO_RS06400 0.0223458285908301 0.00222422043229922 protein_coding
SSO_RS06405 0.0281241707194381 0.0147476701099354 protein_coding
SSO_RS06410 0.0464324429436289 0.0255813338659571 protein_coding
SSO_RS06415 0.118353077422417 0.0333336500690565 protein_coding
SSO_RS06420 0.399471566813123 0.211554690033397 protein_coding
SSO_RS06425 0.745434903865436 0.233894342548598 protein_coding
SSO_RS06430 0.211819155727576 0.179590620258248 protein_coding
SSO_RS06435 0.162863361356418 0.13339934793239 protein_coding
SSO_RS06440 0.0716238844322549 0.0589071154249821 protein_coding
SSO_RS06455 0.0547045425606236 0.0572984428691354 protein_coding
SSO_RS06460 0.0271758558513716 0.0342186389806136 protein_coding
SSO_RS06465 0.607964657284302 0.102387584458703 protein_coding
SSO_RS06470 0.0855602701370836 0.025931844720227 protein_coding
ilvC 0.0728817649589883 0.0259321225194351 protein_coding
SSO_RS06480 0.0228867842655385 0.00783341928243013 protein_coding
SSO_RS06485 0.0612395543098388 0.0209801153538958 protein_coding
SSO_RS06490 0.0595054357940115 0.0219501245150414 protein_coding
SSO_RS06495 0.0737133287489684 0.00722929039308205 protein_coding
SSO_RS06500 0.0384262748346902 0.00393540834382682 protein_coding
SSO_RS06505 0.0183575871570821 0.00172498268380753 pseudogene
SSO_RS06525 0.12179840418252 0.0341163011652871 protein_coding
SSO_RS06530 0.0997778629353569 0.0812725090747184 protein_coding
SSO_RS06535 0.0642163862838322 0.0467701512712666 protein_coding
SSO_RS06540 0.0322326272853868 0.0212997814404947 protein_coding
SSO_RS06545 0.085159565073751 0.0470970595583429 protein_coding
SSO_RS06550 0.0665377901156661 0.0145728778115641 pseudogene
SSO_RS06555 0.0653127335008462 0.0246006172774181 pseudogene
SSO_RS06565 0.11122025225047 0.0198053463368677 pseudogene
SSO_RS06570 0.0174809709912187 0.0049569656373383 protein_coding
SSO_RS06580 0.0902380838325781 0.106447033944651 protein_coding
SSO_RS06585 0.024682670449001 0.0100303926183076 protein_coding
SSO_RS16155 0.0159181402427281 0.00333389532748893 pseudogene
SSO_RS06595 0.048543301460635 0.0180918890861647 protein_coding
SSO_RS16160 0.0177786617260262 0.00531837654893553 protein_coding
SSO_RS06605 0.0175149226972911 0.0042662921934202 protein_coding
SSO_RS06610 0.0201131295683126 0.0153284040043606 protein_coding
SSO_RS06615 0.00978292774655048 0.00749695497974249 protein_coding
SSO_RS06620 0.010748412724714 0.00676856814341639 protein_coding
SSO_RS06625 0.0142199075326226 0.00430368036730599 protein_coding
SSO_RS06630 0.0350359635151016 0.00793887827802717 protein_coding
SSO_RS06635 0.0301038376487604 0.00991268623638986 protein_coding
SSO_RS06640 0.0327041715104575 0.00672521275211121 protein_coding
SSO_RS06645 0.0343906396649041 0.00823468686393559 protein_coding
SSO_RS16165 0.0958642921453065 0.00826885860281603 pseudogene
SSO_RS06650 0.0222949088898614 0.00298035936844792 protein_coding
SSO_RS06655 0.0353123472051347 0.00354601161241803 protein_coding
SSO_RS06660 0.0205873021324376 0.00206095816637358 protein_coding
SSO_RS16170 0.0941548759435506 0.0570461800240975 pseudogene
SSO_RS15765 0.0167224029234834 0.00926781715441523 pseudogene
SSO_RS06695 0.0312939809642723 0.0868511763815305 protein_coding
SSO_RS06700 0.0219259685144625 0.0752532698317269 protein_coding
SSO_RS06705 0.0185831555309465 0.0146126229098189 protein_coding
SSO_RS06715 0.0376814591047534 0.0181498733841408 protein_coding
SSO_RS06720 0.00910215979290627 0.0041810760808545 protein_coding
SSO_RS06725 0.0425978907523891 0.00473836068640269 protein_coding
SSO_RS06730 0.0424818756574415 0.00378068592148017 protein_coding
SSO_RS06735 0.0350460583137722 0.0175033910085165 protein_coding
SSO_RS06745 0.0158733791825953 0.00152425379552132 protein_coding
SSO_RS06750 0.0100822995907744 0.00161612291742469 protein_coding
SSO_RS06755 0.0286905434675319 0.00134075497001581 protein_coding
SSO_RS16180 0.150185334395849 0.0206162963120647 pseudogene
cas6 0.017852268201245 0.00296247730798418 protein_coding
SSO_RS06770 0.0185114395556001 0.00490272066016187 protein_coding
SSO_RS06795 0.0516141424598585 0.00726740871173606 protein_coding
SSO_RS06800 0.0695924834885956 0.0443634964799681 protein_coding
SSO_RS06805 0.0288653801995169 0.00986431831324782 protein_coding
cas4a 0.0320433295948264 0.0110247921667479 protein_coding
cas4 0.0183938491466726 0.00796070532914644 protein_coding
SSO_RS06820 0.0142497013622693 0.00482461433341548 protein_coding
SSO_RS06825 0.012948420094128 0.00472878656681429 protein_coding
SSO_RS06835 0.0250566297946593 0.00482612860847347 protein_coding
SSO_RS06840 0.109960098188953 0.0269482971318865 protein_coding
cas7a 0.0783030078815082 0.0243600741416492 protein_coding
cas5a 0.0638780343661736 0.0133004545264728 protein_coding
SSO_RS06855 0.0309643302769464 0.00828319569977645 protein_coding
cas3 0.0251352443149559 0.00561955262487122 protein_coding
SSO_RS06865 0.0267234343027996 0.00664240149108345 protein_coding
cas2 0.028644701257272 0.0174838322735647 protein_coding
cas1 0.0269650596535525 0.0279139196818299 protein_coding
cas6 0.0715804733674557 0.0107174348550713 protein_coding
SSO_RS16200 0.718801048083616 0.0150046587241517 protein_coding
SSO_RS06895 0.00562457676969794 9.77644512565338e-05 protein_coding
SSO_RS06905 0.00662870714313687 0.000247742417099421 protein_coding
SSO_RS06910 0.0081545952738672 9.29674923699026e-05 protein_coding
SSO_RS16205 0.0458423615372211 0.00675842977345583 protein_coding
SSO_RS06935 0.0451887943665943 0.00834892369179989 protein_coding
SSO_RS06940 0.0549070776945523 0.0153404658037662 protein_coding
SSO_RS06950 0.662625275611199 0.111037311610214 protein_coding
SSO_RS06955 0.0373938098161439 0.0565338277961815 protein_coding
cas6 0.0251301799501098 0.0405731780410998 protein_coding
SSO_RS06965 0.0341809182785134 0.0396789913496915 protein_coding
SSO_RS06970 0.0486695582900546 0.0707405252660613 protein_coding
SSO_RS06975 0.0343133360326736 0.055443590731337 protein_coding
SSO_RS06980 0.0305018774960884 0.026083362338282 protein_coding
SSO_RS06985 0.0260545203938332 0.0128246734956676 protein_coding
SSO_RS06990 0.0267736515623508 0.0113358336695357 protein_coding
SSO_RS06995 0.0238890262933132 0.00755894096774343 pseudogene
SSO_RS07000 0.0214287114955299 0.00336629847527259 protein_coding
SSO_RS07005 0.0170595842237486 0.00524943535851058 protein_coding
SSO_RS07010 0.0246667548454138 0.00707251174331523 protein_coding
SSO_RS07015 0.0508828946646269 0.0447295214488037 protein_coding
SSO_RS07020 0.073508372330874 0.0281407170940451 protein_coding
cas6 0.0365575093779819 0.0100557370606663 protein_coding
csaX 0.0415493073706602 0.0105577336198872 protein_coding
SSO_RS07040 0.205318798223498 0.0289834468336542 protein_coding
cas3 0.048406312369419 0.0385028490782342 protein_coding
cas5a 0.111566248612465 0.14609105655085 protein_coding
cas7a 0.157504470981338 0.340901332186789 protein_coding
csa5 0.180943540388159 0.304489982128651 protein_coding
SSO_RS07065 0.0657772352840099 0.147151284222314 protein_coding
SSO_RS16215 0.111788332821752 0.163453952189754 pseudogene
SSO_RS07070 0.172750038404421 0.150055869035608 protein_coding
cas4 0.0273830621428421 0.0117492848940781 protein_coding
cas2 0.0167590689617779 0.0103583607298672 protein_coding
cas1 0.0106353175508366 0.00658295802429378 protein_coding
cas4a 0.0112525158217436 0.00534872241053844 protein_coding
SSO_RS07100 0.157372363596197 0.406203503069843 protein_coding
SSO_RS07105 0.259800615960991 0.198293332213859 protein_coding
SSO_RS07110 0.0382121142750378 0.0421132208160411 protein_coding
SSO_RS07115 0.0268054604521335 0.00629032267960857 protein_coding
SSO_RS07120 0.0221762054022695 0.00459178311733243 protein_coding
SSO_RS07125 0.0316311412698585 0.00446183356996576 protein_coding
SSO_RS07130 0.0668301584159447 0.00940244341059678 protein_coding
SSO_RS07135 0.0367327660740185 0.0103364509246472 protein_coding
SSO_RS07140 0.0167421358939095 0.00293148795003827 protein_coding
SSO_RS07145 0.0274109269212058 0.00455202755431123 protein_coding
SSO_RS07150 0.0307452198047019 0.00571243899883 protein_coding
SSO_RS07155 0.0879706625196513 0.0116927001305299 protein_coding
SSO_RS07165 0.871100271207984 0.0237623756118466 protein_coding
SSO_RS07170 0.0291296539402653 0.0077066748687769 protein_coding
SSO_RS07175 0.0311401834154307 0.00880281356059194 protein_coding
SSO_RS07180 0.0182389072321472 0.0105116795581469 protein_coding
SSO_RS07185 0.220400335485685 0.0924138345755763 protein_coding
SSO_RS07190 0.0362404596799813 0.0114561859961815 protein_coding
SSO_RS07195 0.0578735731769762 0.0158602917708931 protein_coding
SSO_RS07205 0.0550598994715387 0.0237767263640851 protein_coding
SSO_RS07220 0.0221998872078385 0.0167003328901454 protein_coding
SSO_RS16220 0.0185383643133109 0.0108246915133046 pseudogene
SSO_RS07245 0.0822246907040436 0.108489999844189 protein_coding
SSO_RS07250 0.101145376005926 0.0705252383244455 protein_coding
SSO_RS07260 0.0396461261232617 0.0121594175158471 protein_coding
SSO_RS07270 0.0543477215761709 0.046103757921673 protein_coding
SSO_RS16230 0.0614241593292114 0.021885940009714 protein_coding
SSO_RS07275 0.0994403090290447 0.0171979519403535 pseudogene
SSO_RS07280 0.197650310197147 0.0463598320018392 protein_coding
SSO_RS07285 0.0228578740266522 0.0186224381818582 protein_coding
SSO_RS07290 0.022892838363095 0.0247768514384427 protein_coding
SSO_RS07295 0.0736860262473967 0.00960918310178823 protein_coding
SSO_RS07320 0.118332303709894 0.0214036277881936 protein_coding
SSO_RS07325 0.117533565472098 0.0576571989825036 protein_coding
msrA 0.0987667240325621 0.0421803908916741 protein_coding
SSO_RS07340 0.104005746605571 0.0324696392936689 protein_coding
SSO_RS16240 0.0432371319294048 0.0321245112656408 protein_coding
cmr6 0.119575443925801 0.0177137787122705 protein_coding
cmr1 0.154923646017577 0.0191860969248289 protein_coding
SSO_RS07370 0.1548519816818 0.0532347369268414 protein_coding
cmr4 0.278782961009406 0.0766509965476875 protein_coding
SSO_RS16245 0.0296054368879861 0.0107440500580949 pseudogene
SSO_RS07380 0.05315466560982 0.0288219132251788 protein_coding
SSO_RS16250 0.122374465156378 0.0117565083961634 pseudogene
SSO_RS07405 0.0332251578658127 0.00378020168237199 protein_coding
SSO_RS07410 0.0294872288778497 0.00391578622303634 pseudogene
SSO_RS07425 0.0698107262012772 0.0498236052388651 protein_coding
SSO_RS07430 0.0685463426804021 0.027744466493311 protein_coding
SSO_RS07435 0.102983770570031 0.0362488365175787 protein_coding
SSO_RS07440 0.144096557197974 0.110930233490479 protein_coding
SSO_RS07445 0.144887785157034 0.0643107819571177 protein_coding
SSO_RS07450 0.0746899080825509 0.0339981899163025 protein_coding
SSO_RS07455 0.0572346391634048 0.0225301059646066 pseudogene
SSO_RS07460 0.101002230660211 0.0240327252265921 protein_coding
SSO_RS07465 0.0578012140686447 0.080862611146085 protein_coding
SSO_RS07470 0.116660889577322 0.187864353908336 protein_coding
SSO_RS07475 0.0348300590113861 0.0212454609829699 protein_coding
SSO_RS07480 0.0616569820262206 0.0303194880304351 protein_coding
SSO_RS07485 0.0972985401992467 0.035673292729718 protein_coding
SSO_RS07490 0.0249577724999296 0.010832386307633 protein_coding
SSO_RS07495 0.0233739284660995 0.014713059543335 protein_coding
SSO_RS07500 0.0238571463005887 0.0206883689535367 protein_coding
SSO_RS07505 0.0138709447724979 0.0121241137898439 protein_coding
SSO_RS07515 0.0283069801284952 0.00872269532310366 protein_coding
SSO_RS07530 0.0195905330958592 0.0117992760958767 protein_coding
SSO_RS07535 0.154136708404782 0.0476289620480437 protein_coding
SSO_RS07540 0.0288180139243894 0.0193267690666132 protein_coding
SSO_RS16265 0.00883007326343974 0.00224290596967571 pseudogene
SSO_RS16270 0.00851918168982013 0.00127336910437138 pseudogene
SSO_RS07560 0.0406549661995796 0.0145552450595862 protein_coding
SSO_RS07570 0.0492642990741488 0.0158241204096744 protein_coding
SSO_RS07575 0.0387567282522602 0.00892405411336807 pseudogene
SSO_RS07580 0.0281024854759984 0.0271277256196018 protein_coding
SSO_RS07585 0.0108988776459614 0.00244251618616264 protein_coding
SSO_RS07590 0.00582726205568528 0.00066562122494779 protein_coding
SSO_RS07595 0.0166254886751484 0.000392722169495552 protein_coding
SSO_RS16275 0.0117258120293523 0.00283909223913315 pseudogene
SSO_RS07605 0.0374616488985065 0.00767836469622286 protein_coding
SSO_RS07610 0.0496027041505826 0.0106426671546325 protein_coding
SSO_RS07615 0.0567840877654113 0.0209557380316715 protein_coding
SSO_RS07620 0.0124956728782706 0.00260296067305906 pseudogene
SSO_RS16280 0.00445725514508506 0.000596434943416836 pseudogene
SSO_RS07635 0.0188677393322099 0.0018066440886023 protein_coding
SSO_RS07640 0.0147289433988524 0.00202625356259603 protein_coding
SSO_RS07645 0.021482738283895 0.0024452944351823 protein_coding
SSO_RS07650 0.0141409777754361 0.00180793708825174 protein_coding
SSO_RS07655 0.0188046759751682 0.00173318873269352 protein_coding
SSO_RS07660 0.0497353205828355 0.0123202416806265 protein_coding
SSO_RS07665 0.159576378075461 0.0760889886171137 protein_coding
SSO_RS07670 0.0925016715134711 0.018546326597329 protein_coding
SSO_RS07675 0.395584183609137 0.0281732672852277 protein_coding
SSO_RS07680 0.104207095241497 0.0087427009528815 protein_coding
SSO_RS07685 0.0226503414700358 0.00146212194455252 protein_coding
SSO_RS16285 0.0236993508128055 0.017496890321582 pseudogene
SSO_RS07695 0.0365888597567642 0.0190611164067736 protein_coding
SSO_RS07700 0.0317571764735132 0.00878992765731934 protein_coding
SSO_RS07705 0.0282307867571065 0.0095377235786783 protein_coding
SSO_RS07710 0.0170587996671393 0.00628311884473502 protein_coding
SSO_RS07715 0.0371076945746184 0.0190965956825827 protein_coding
SSO_RS07720 0.0198863927520737 0.00639350939024635 protein_coding
SSO_RS07725 0.0399287350887483 0.00884338585719521 protein_coding
SSO_RS07730 0.02799637708502 0.0120964757386425 protein_coding
SSO_RS07735 0.0687245759625474 0.0118879863477386 protein_coding
glpK 0.00658524530873528 0.00241921252170784 protein_coding
SSO_RS07745 0.00690832342719614 0.00232997661643782 protein_coding
SSO_RS07765 0.0343540119316967 0.00882000935749962 protein_coding
SSO_RS07770 0.0374863027435768 0.0158639219702858 protein_coding
SSO_RS07775 0.118047429953995 0.0810269579379166 protein_coding
SSO_RS07780 0.0511142159981531 0.0145312542695999 protein_coding
SSO_RS07785 0.0144191105046926 0.00411425240374663 protein_coding
SSO_RS07790 0.00819490921291004 0.00327495876206213 protein_coding
SSO_RS07795 0.0159286148258117 0.00338139028818472 protein_coding
SSO_RS07800 0.019816047310413 0.00781379224390271 protein_coding
SSO_RS16300 0.0202942966543643 0.00225634589538782 pseudogene
SSO_RS16305 0.0121054773608671 0.00335207886187891 protein_coding
SSO_RS07805 0.00923017893188863 0.00326907580933632 protein_coding
SSO_RS16310 0.0232879098663862 0.00314102488754149 pseudogene
SSO_RS16315 0.0870835595480085 0.00345838165483217 pseudogene
SSO_RS07810 0.0347600188684188 0.00878112081808082 protein_coding
SSO_RS07815 0.0412334199127218 0.0097333778712693 protein_coding
SSO_RS07825 0.0307004902460539 0.00194126921095028 protein_coding
SSO_RS15770 0.0218953143906254 0.00144074410198521 protein_coding
SSO_RS07835 0.0285289580409848 0.00114304373783917 pseudogene
SSO_RS07845 0.0177674868187254 0.00533423231234048 pseudogene
SSO_RS07850 0.0377909363548547 0.0038970198783012 protein_coding
SSO_RS07855 0.0215855063010699 0.00305799501978957 protein_coding
SSO_RS07860 0.0141095184992617 0.00952129778713671 protein_coding
SSO_RS07865 0.0242357240408508 0.0127612348532623 protein_coding
SSO_RS07870 0.0422726188864584 0.00229369163176495 protein_coding
SSO_RS07875 0.0352120060255791 0.00757268841804973 protein_coding
SSO_RS07880 0.022333253151549 0.00312480364323508 protein_coding
SSO_RS07885 0.0241948301647001 0.00351219618815149 pseudogene
SSO_RS07890 0.0203768762491834 0.00384766933667368 protein_coding
SSO_RS07895 0.0821954971932107 0.00580689142870669 pseudogene
SSO_RS07900 0.0197113065099071 0.0178062662479511 protein_coding
SSO_RS07905 0.0174196517840222 0.0076464239399753 protein_coding
SSO_RS07910 0.0405611277971279 0.0146802383945921 protein_coding
SSO_RS07915 0.102343566981536 0.0191073402339096 protein_coding
SSO_RS16325 0.0103458050978186 0.00328747299625538 pseudogene
SSO_RS16330 0.020250310896691 0.00445859851922386 pseudogene
SSO_RS07920 0.0649797612334912 0.0527424310144096 protein_coding
SSO_RS07925 0.0373068857681459 0.0279481229745286 protein_coding
SSO_RS07935 0.0397164880457701 0.0117849773378983 protein_coding
SSO_RS07940 0.0230758210164838 0.00901752470442182 protein_coding
SSO_RS07945 0.0413550665306699 0.0116371073589048 protein_coding
SSO_RS07950 0.030957101436437 0.0121707527298834 pseudogene
SSO_RS07960 0.0526799994788063 0.00903250354723998 protein_coding
SSO_RS07970 0.00773688956397485 0.00115076342275306 protein_coding
SSO_RS07975 0.0229058022186059 0.0210004819405875 protein_coding
SSO_RS07980 0.0575861596187188 0.0613781650892923 protein_coding
SSO_RS07985 0.0466142834467721 0.0223366675987221 protein_coding
SSO_RS08000 0.177732067527591 0.144550975808641 pseudogene
SSO_RS08005 0.0416729430882572 0.016796938379352 protein_coding
SSO_RS08010 0.057763216544386 0.0374795317882398 protein_coding
SSO_RS15775 0.0852712289529634 0.0247632750153143 protein_coding
SSO_RS08030 0.03042090463227 0.0119364766565331 protein_coding
SSO_RS08035 0.0270864038162505 0.00309331476359388 protein_coding
SSO_RS08040 0.0393063342577636 0.0394330646221107 protein_coding
SSO_RS08045 0.0492414357043138 0.0215199307882761 protein_coding
SSO_RS08050 0.0276236751281228 0.0217448541167715 protein_coding
SSO_RS08065 0.0208008991904225 0.00745432710073991 protein_coding
SSO_RS08070 0.0166239962230557 0.00951657424525739 protein_coding
SSO_RS08075 0.0502244467651194 0.0362343568984093 protein_coding
SSO_RS08080 0.0336190515500131 0.0237770819814406 protein_coding
SSO_RS08085 0.0281507672754321 0.0161901481127285 protein_coding
SSO_RS08090 0.0197213992666144 0.0104032221360563 protein_coding
SSO_RS08095 0.0130208973158974 0.0085810213299395 protein_coding
SSO_RS08100 0.0280893376124407 0.00869418281471981 protein_coding
SSO_RS08110 0.017125602989944 0.012760067091161 protein_coding
SSO_RS08115 0.0235050602629495 0.015350935382892 protein_coding
SSO_RS08120 0.0546034717720252 0.0127012319013866 protein_coding
SSO_RS08125 0.0435118674578057 0.00540917495911671 protein_coding
SSO_RS08145 0.0373686472456135 0.0222777400785768 protein_coding
SSO_RS08180 0.0471545872172954 0.0346826688702171 protein_coding
SSO_RS08190 0.0446665747915483 0.0340151517106943 protein_coding
SSO_RS08195 0.035390840074341 0.0200010672954508 protein_coding
SSO_RS08200 0.250340723427903 0.0173971948821879 protein_coding
tynA 0.0507024142346673 0.0174666483859345 protein_coding
SSO_RS08210 0.0258623778166551 0.00390318649190874 protein_coding
SSO_RS08215 0.020479233901732 0.000933895722392547 pseudogene
SSO_RS08220 0.0187406310066325 0.00602165853728141 protein_coding
SSO_RS08235 0.155611186864808 0.19395457873364 protein_coding
SSO_RS08240 0.160663974574963 0.262756445104586 protein_coding
SSO_RS08270 0.0263434627363784 0.00528963206494673 protein_coding
SSO_RS08275 0.0141340936268869 0.004866129136803 protein_coding
SSO_RS08280 0.0126216676429886 0.00407537352397136 pseudogene
SSO_RS08285 0.00626498004047246 3.22473250841608e-05 protein_coding
SSO_RS08290 0.00753977230921914 7.91721445900989e-05 protein_coding
SSO_RS08295 0.0139066387757318 0.000927465360088023 pseudogene
SSO_RS16360 0.0629519790462489 0.0279951714507656 pseudogene
SSO_RS08320 0.00831485618173878 0.00010260940749657 protein_coding
cmr4 0.00553696495282184 0.000140449095417066 protein_coding
SSO_RS08330 0.0377152457144291 0.00085226060654556 protein_coding
cas10 0.0257257858617578 0.00204537887617191 protein_coding
cmr3 0.0115402227106872 5.04563659029604e-05 protein_coding
SSO_RS08355 0.418640154578491 0.00865076528066471 pseudogene
SSO_RS08360 0.288996285538835 0.0209886229572883 pseudogene
SSO_RS08365 0.0627313431535784 0.00661867890438701 protein_coding
SSO_RS15790 0.0284526992256949 0.00408075911318653 protein_coding
SSO_RS08375 5.82617736979228 12.8116015769957 protein_coding
SSO_RS08380 1.56635541321875 0.511997696376243 protein_coding
SSO_RS16365 0.500543623645998 13.6463251527111 pseudogene
SSO_RS08385 0.052718898332434 0.00600240873571956 pseudogene
SSO_RS08390 0.0292264992877915 0.0138539424488758 protein_coding
SSO_RS16370 0.0512387191952752 0.0118803610231147 pseudogene
SSO_RS08395 0.102681502989033 0.0526123623887291 protein_coding
SSO_RS08400 0.0567291132892621 0.0117077629137591 protein_coding
SSO_RS08405 0.0411796413130052 0.0124335952004962 protein_coding
SSO_RS08415 0.0364657729479081 0.0578164873901483 protein_coding
SSO_RS08420 0.0394185381703261 0.0213454866165721 protein_coding
SSO_RS16385 0.0148371502960057 0.0144071452583338 pseudogene
SSO_RS08450 0.124201917339283 0.193393090135729 protein_coding
SSO_RS16395 0.118336490895015 0.0388780874146009 protein_coding
SSO_RS08455 0.070159754913917 0.0415288484265801 protein_coding
SSO_RS08460 0.0294653148593012 0.0113038123340813 protein_coding
SSO_RS08470 0.0394678443890033 0.0154097153046175 protein_coding
SSO_RS08475 0.0620513731995397 0.0362098118151607 protein_coding
SSO_RS08485 0.305176225027977 0.0186775627731094 protein_coding
SSO_RS08490 1.30585365716126 1.35537351431411 protein_coding
SSO_RS08495 0.0259915139659403 0.00577376902426665 protein_coding
SSO_RS08500 0.0188260160811164 0.00574476011860864 protein_coding
SSO_RS08505 0.0110153412464355 0.00183984590266943 protein_coding
SSO_RS08510 0.00997817765994357 0.0021966884944674 protein_coding
SSO_RS08515 0.0168865173136656 0.00557999919272219 protein_coding
SSO_RS08520 0.0157456421118373 0.00234912833052397 protein_coding
SSO_RS08525 0.0148963737288359 0.00259158897085226 pseudogene
SSO_RS08540 0.0254171378806631 0.00624764888549906 protein_coding
SSO_RS08545 0.0201957325953987 0.0061673773262839 protein_coding
SSO_RS16400 0.0410886265075095 0.0111301985537823 protein_coding
SSO_RS08555 0.155766471559729 0.0132803055032897 protein_coding
SSO_RS08560 1.59224488593877 0.148318211127128 protein_coding
SSO_RS08565 3.54318043826764 2.29706538956125 protein_coding
SSO_RS08575 0.0180608607527563 0.000580198585694424 protein_coding
SSO_RS08585 0.0184615000214098 0.00287645632331403 protein_coding
SSO_RS08590 0.00690669376628468 0.00104451111998242 protein_coding
SSO_RS08595 0.00773176530042199 0.00102611149688064 protein_coding
SSO_RS08600 0.0102422636582456 0.00078748032991856 pseudogene
SSO_RS08605 0.0580388863119437 0.0413818715523437 protein_coding
SSO_RS08610 0.0485187953045556 0.0181280796746191 protein_coding
SSO_RS08615 0.038143701795002 0.0135856541123868 protein_coding
SSO_RS16405 1.02183963025661 0.0787917053457334 pseudogene
SSO_RS08625 0.0984459045521019 0.163147457262108 protein_coding
SSO_RS08630 0.0773011859023494 0.0338760382612679 protein_coding
SSO_RS08635 0.0354553814308652 0.0183589772342687 protein_coding
SSO_RS08640 0.0166603974096913 0.00510956243001044 protein_coding
SSO_RS08645 0.0162218227937576 0.00516833151526275 protein_coding
SSO_RS08650 0.0238261803606145 0.00542906260430709 protein_coding
SSO_RS08685 0.0236721935271531 0.0185712553618869 protein_coding
SSO_RS08695 0.0216884489081357 0.0116597638986532 protein_coding
SSO_RS08705 0.0251229893462155 0.0068820544135783 protein_coding
SSO_RS08710 0.110544565103679 0.0327999912728073 protein_coding
SSO_RS08720 0.0318894840545204 0.0436480205790459 protein_coding
SSO_RS16415 0.0642758686010629 0.0566976226729068 pseudogene
SSO_RS08725 0.0922908918750805 0.135858320593247 protein_coding
SSO_RS08730 0.0456331534123473 0.017335618788726 protein_coding
SSO_RS08735 0.800190008093968 0.0444049079516825 protein_coding
SSO_RS08740 0.046605890301254 0.0117480820007464 protein_coding
SSO_RS08745 0.060503835875416 0.0134977577432179 protein_coding
SSO_RS08750 0.0456404803331321 0.0171337087844895 protein_coding
SSO_RS08755 0.0316266237131841 0.0136545463355726 protein_coding
SSO_RS08760 0.0284793402426811 0.00857838425416129 protein_coding
SSO_RS08765 0.0223913768179416 0.00310229236283184 protein_coding
SSO_RS08770 0.0200969114733507 0.00642617967396287 protein_coding
SSO_RS16420 0.0624828214633436 0.00823046419226286 protein_coding
SSO_RS08780 0.0356452042024592 0.0147992835034764 pseudogene
SSO_RS08785 0.0564407007061579 0.00654474997011644 protein_coding
SSO_RS08790 1.09519813147913 0.0455109723308651 protein_coding
SSO_RS08795 0.76832833733496 0.0577361630413199 protein_coding
SSO_RS08800 0.0337014643095292 0.0155199707084049 protein_coding
SSO_RS08805 0.0214910533785328 0.00195823122337532 protein_coding
SSO_RS08810 0.0148936273999621 0.00112823163186152 protein_coding
SSO_RS08820 0.37206540346931 0.0604709755957628 protein_coding
SSO_RS08825 0.142224782452138 0.0282799843024408 protein_coding
SSO_RS08830 0.0208071793669579 0.0127104001907599 protein_coding
SSO_RS08840 0.148026162262562 0.0206947785266093 protein_coding
SSO_RS08845 0.0775424670403535 0.0115605143993824 protein_coding
SSO_RS08850 0.0267202720731361 0.0110907104051452 protein_coding
SSO_RS08855 0.174074806934723 0.0956456253588699 protein_coding
SSO_RS08870 0.280864374026259 0.207173466547663 protein_coding
SSO_RS08875 0.0676483880642568 0.0584657576224187 protein_coding
SSO_RS08880 0.0502290496275701 0.0447689981998114 protein_coding
SSO_RS16430 0.0357914547742097 0.0328768187725087 pseudogene
SSO_RS08890 0.388179413229253 0.15288374425388 protein_coding
SSO_RS08895 0.113560688430436 0.0608906233611618 protein_coding
SSO_RS08900 0.047532394200872 0.0350513453958266 protein_coding
SSO_RS08905 0.110683424318046 0.0715085431980369 protein_coding
SSO_RS16435 0.0422267733788711 0.034971122178541 protein_coding
SSO_RS08940 0.0752551505313381 0.0180086302700731 pseudogene
SSO_RS08945 0.0744431465992863 0.0333539561982854 protein_coding
SSO_RS08950 0.0323963839987035 0.0145571107176567 protein_coding
SSO_RS08955 0.0478548683561158 0.0141853287932429 protein_coding
SSO_RS08960 0.029357286518548 0.00685671152559667 protein_coding
SSO_RS08965 0.0291363629075895 0.018325024361542 protein_coding
SSO_RS08970 0.0298182953201182 0.0104793777730461 protein_coding
SSO_RS08975 0.0358579883832321 0.0268359317513159 protein_coding
SSO_RS08980 0.555661608552915 0.555982378113418 protein_coding
SSO_RS08985 0.388176299888672 0.179984959631766 protein_coding
SSO_RS08990 0.362253326327922 0.0857188766880334 protein_coding
SSO_RS08995 0.236906844390211 0.0593837411812778 protein_coding
SSO_RS09000 0.0924143076503458 0.0694157404745822 protein_coding
SSO_RS09005 0.15603732324392 0.0589243183214351 protein_coding
SSO_RS09010 0.0243515962371112 0.0106793928918842 protein_coding
SSO_RS09015 0.270462936965347 0.0513400650426329 pseudogene
SSO_RS16440 0.0168143220439707 0.0617498363211012 pseudogene
SSO_RS09025 0.0141616480416765 0.0402294425995332 protein_coding
SSO_RS09030 0.0237059439056957 0.0594548711394639 protein_coding
SSO_RS09035 0.057492429176485 0.160585688055594 protein_coding
SSO_RS09040 0.0769962193806115 0.138080027465878 protein_coding
SSO_RS09045 0.0818172347506679 0.603223914195334 protein_coding
SSO_RS09050 0.0626538265827619 0.919893655296205 protein_coding
SSO_RS09055 0.0106595677774916 0.00453240749116094 protein_coding
SSO_RS09060 0.0186447299333671 0.00337525174042377 protein_coding
SSO_RS09065 0.0253202882297207 0.00260413781525049 protein_coding
SSO_RS09070 0.0231037130718665 0.00256804579841444 protein_coding
SSO_RS09075 0.0216014999228787 0.0243118180749272 protein_coding
SSO_RS16445 0.128772644436385 0.0632123528612118 protein_coding
SSO_RS09085 0.0289452626673084 0.0106611898527924 protein_coding
SSO_RS16450 0.0163790816569935 0.00365869081858436 protein_coding
SSO_RS09095 0.0231488010067699 0.00267066786101553 protein_coding
SSO_RS09100 0.0361087886927246 0.0076118822641269 protein_coding
SSO_RS09105 0.0203337430916974 0.00245025689527501 protein_coding
SSO_RS09115 0.0354098288597393 0.007810809477809 protein_coding
SSO_RS09120 0.0227358435946354 0.00260731985254081 protein_coding
SSO_RS09125 0.0213581770309732 0.00188789898583177 protein_coding
SSO_RS09130 0.110161940006884 0.00566547113128485 protein_coding
SSO_RS09135 0.0312713125056829 0.0116499259830923 protein_coding
SSO_RS09140 0.0620847428911993 0.0243200970408219 protein_coding
SSO_RS09145 0.0538339567169375 0.0113260538866825 protein_coding
SSO_RS16455 0.0169779112681695 0.0119000807095638 protein_coding
SSO_RS09160 0.0772462859535816 0.022864833383417 protein_coding
SSO_RS16460 1.58428151316256 1.05309857470175 pseudogene
SSO_RS09165 0.0710276092172758 0.00905123863138805 protein_coding
SSO_RS09170 0.0756805223964384 0.00793168303222965 protein_coding
SSO_RS09175 0.298546803192263 0.10056548779342 protein_coding
SSO_RS09180 0.286500746892884 0.897534754867075 protein_coding
SSO_RS09185 0.140159384211513 0.0627789989218672 protein_coding
SSO_RS09190 0.194312828979238 0.006904665119272 protein_coding
SSO_RS09195 0.0232443609832322 0.00383080585431585 protein_coding
SSO_RS09200 0.0117275940921499 0.016868876732761 pseudogene
SSO_RS09205 0.0394806174790574 0.0280346316749034 protein_coding
SSO_RS09215 0.0443577883021604 0.010005808034124 protein_coding
SSO_RS09220 0.0149294318936938 0.00142802903227889 protein_coding
SSO_RS09225 0.00848402240299252 0.000958728689376437 protein_coding
SSO_RS09230 0.368809058976073 0.14202091409491 protein_coding
SSO_RS09235 0.254735788315787 0.0574686305116819 protein_coding
SSO_RS09240 0.025419189158597 0.00455360149558008 protein_coding
SSO_RS09245 1.72073514068285 0.44761257268852 protein_coding
SSO_RS09250 0.713223721813514 0.115188828641795 protein_coding
SSO_RS09255 0.0863131031065584 0.0638607390030609 protein_coding
SSO_RS09260 0.0789090297425323 0.0460838201606262 protein_coding
SSO_RS09265 0.0496279801518112 0.0309650192069403 protein_coding
SSO_RS09270 0.0600635354136929 0.0260429648098114 protein_coding
SSO_RS09275 0.0722437806720217 0.0684889751265644 protein_coding
SSO_RS09280 0.0536776035952886 0.0375296942011123 pseudogene
SSO_RS09285 0.0223754690689779 0.0111616880476754 protein_coding
SSO_RS09295 0.049728110030561 0.00911741313392852 pseudogene
SSO_RS09300 0.0214402862318867 0.00211241382921532 protein_coding
SSO_RS09320 0.0251382358138763 0.00592051779808249 protein_coding
SSO_RS09325 0.0188874973694133 0.0145202112471487 protein_coding
SSO_RS16470 0.00264081573860918 0.000609532013472933 pseudogene
SSO_RS09340 0.0324374956832918 0.0156712675250091 protein_coding
SSO_RS09345 0.0328279023658768 0.00517034303404948 protein_coding
SSO_RS09350 0.00844400971758092 0.00546706142353231 protein_coding
SSO_RS16475 0.0219179089667444 0.00696929284088533 protein_coding
rfbC 0.0136448478975851 0.00257740368041525 protein_coding
SSO_RS09365 0.0137273193329964 0.00544144806852961 protein_coding
SSO_RS09370 0.0970423512207911 0.00501182537842938 pseudogene
SSO_RS09380 0.0189885432624053 0.00656625321817802 pseudogene
SSO_RS09385 0.0384097052534649 0.00244002559048403 protein_coding
SSO_RS09390 0.0251269725778613 0.00167530911763242 protein_coding
SSO_RS09395 0.02108938238888 0.00793712969751895 protein_coding
SSO_RS09400 0.169760514212924 0.168268515332762 protein_coding
SSO_RS09405 0.162540902733401 0.131957068029368 protein_coding
SSO_RS09410 0.217215545385231 0.0680402131549734 protein_coding
SSO_RS09415 0.0280060043363131 0.0452539261856849 protein_coding
SSO_RS09420 0.0636206337799415 0.0264323965322147 protein_coding
SSO_RS09440 0.0161118630195014 0.00952163743232216 protein_coding
SSO_RS09445 0.0172368550673325 0.00742095983891513 protein_coding
ilvC 0.0272380756163606 0.00703316986012146 protein_coding
SSO_RS09460 0.00872368715045472 0.00177563380742814 pseudogene
SSO_RS09470 0.0137941793424477 0.00161474550582266 pseudogene
SSO_RS09475 0.0171742319660012 0.00288356339480528 protein_coding
SSO_RS16490 0.0137419841252101 0.00361683882438333 pseudogene
SSO_RS09480 0.0128091528411972 0.0040949943404358 protein_coding
SSO_RS09485 0.0150760162817093 0.00236103190802084 protein_coding
SSO_RS09490 0.130255558260092 0.00587684129190296 protein_coding
SSO_RS09500 0.0388212048094911 0.0113518649700258 protein_coding
SSO_RS09505 0.0232686417275203 0.0066464394317898 protein_coding
SSO_RS09510 0.0213275035338306 0.0029187649769758 protein_coding
SSO_RS09515 0.022991113442746 0.00199150646704285 protein_coding
SSO_RS09520 0.0255410752062691 0.00340942713883683 protein_coding
SSO_RS09525 0.0220421679880419 0.00363310880927734 protein_coding
SSO_RS09530 0.129301552142463 0.0246691110787714 protein_coding
SSO_RS09535 0.249536956287391 0.0599415323701178 protein_coding
SSO_RS09540 0.0868669606681907 0.0325431271241895 protein_coding
SSO_RS09545 0.0349115252097582 0.00799129291216194 protein_coding
SSO_RS09550 0.0161401871897027 0.00386558321381973 protein_coding
SSO_RS09555 0.031092993175992 0.0255355778373003 pseudogene
SSO_RS09565 0.0619016910961762 0.00912827458170023 pseudogene
SSO_RS09575 0.0484362334041899 0.0631339727121255 protein_coding
SSO_RS09580 0.0828081045956622 0.122537499491909 protein_coding
SSO_RS09585 0.0742465303332411 0.215977034821451 protein_coding
SSO_RS09590 0.0482687136983046 0.0558814543774943 protein_coding
SSO_RS09595 0.0172160974946003 0.0658267531163626 protein_coding
SSO_RS09600 0.0707850371212636 0.0320692043628786 protein_coding
SSO_RS09615 0.0363990410084663 0.0164150939648226 protein_coding
SSO_RS09620 0.0547479849855988 0.0385468179506931 protein_coding
SSO_RS09625 0.0103653068387906 0.00143868001755816 protein_coding
SSO_RS09630 0.00922798744057013 0.00193189698966621 protein_coding
SSO_RS09650 0.00549431906529469 0.000370239270435099 protein_coding
SSO_RS09655 0.00291671491246423 0.000478893023431244 protein_coding
SSO_RS09660 0.00312479525634923 0.000487294238505238 protein_coding
SSO_RS09665 0.00892778396749325 0.000832821844097944 protein_coding
SSO_RS09670 0.0132674466955157 0.000843852668458531 protein_coding
SSO_RS09675 0.00514372152468024 0.000501276203764915 protein_coding
SSO_RS09680 0.0791312939010178 0.00601793017828499 protein_coding
cmr4 0.0339920935097597 0.0055842263292119 protein_coding
cmr5 0.0195057631119728 0.00581086862845006 protein_coding
cmr1 0.0282429271502974 0.00218495624969304 protein_coding
cmr6 0.0191010506607923 0.00228053751064703 protein_coding
cas10 0.01493054718786 0.00249454019939203 protein_coding
cmr3 0.0187943585825008 0.00425878799134974 protein_coding
SSO_RS09715 0.0208337133670211 0.00601173712073433 protein_coding
SSO_RS09720 0.0527298454953486 0.00899334134892911 protein_coding
SSO_RS09725 0.0868612480644866 0.00491409384570909 pseudogene
csa5 0.00745852660466512 0.00315677521172155 protein_coding
cas7a 0.0263690212013009 0.0167614334343862 protein_coding
cas5a 0.0124532820060673 0.00364695255357851 protein_coding
cas3 0.0117117236121382 0.00406570735811285 protein_coding
SSO_RS09750 0.0215419068375824 0.00515840922356598 protein_coding
csaX 0.0105847879667953 0.00312603294577167 protein_coding
cas6 0.0124635007432561 0.00211405260972246 protein_coding
SSO_RS09765 0.0107488022144327 0.00534457299587501 protein_coding
SSO_RS09780 0.030089972400836 0.0111235815770847 protein_coding
SSO_RS09785 0.0197038371137943 0.00563996953762866 protein_coding
SSO_RS09795 0.120425476649469 0.0789266416619666 protein_coding
SSO_RS09800 0.12916900084138 0.0432666213992272 protein_coding
SSO_RS09805 0.0123321440752164 0.00256869726704505 protein_coding
SSO_RS09810 0.0119462025891043 0.00178782588106812 pseudogene
SSO_RS09815 3.72306756662248 0.331317809375998 protein_coding
SSO_RS09820 0.910375119176097 0.0697103758386635 protein_coding
SSO_RS09825 0.171384773258592 0.090530690490247 protein_coding
SSO_RS09830 0.217671837378093 0.165721952279787 protein_coding
SSO_RS09835 0.0727905333702632 0.083753250024812 protein_coding
SSO_RS09840 0.0916808907053564 0.0804089699565732 pseudogene
SSO_RS09845 0.0502526510293603 0.0315931879035102 protein_coding
SSO_RS09850 0.0482726633993372 0.0233131645474377 protein_coding
SSO_RS09855 0.0289919433561653 0.0165035945380162 protein_coding
SSO_RS09860 0.0203667084610874 0.00640160182769667 protein_coding
SSO_RS09865 0.0904789128464367 0.0653628027316222 protein_coding
SSO_RS09870 0.377636677608995 2.07724421754593 protein_coding
SSO_RS09875 0.225856867024753 0.123393535762396 protein_coding
SSO_RS09880 0.0566197810581797 0.0302714573561578 protein_coding
SSO_RS09885 0.0380961611865526 0.0180381467410692 protein_coding
SSO_RS09890 0.0225634853862308 0.00971087511939892 protein_coding
SSO_RS09895 0.034026257595702 0.0164901003396597 protein_coding
SSO_RS09900 0.0446597548046239 0.0242482813311589 pseudogene
SSO_RS09905 0.0122429731408981 0.008453130521736 protein_coding
SSO_RS09910 0.0102298897067066 0.00360892098309604 protein_coding
SSO_RS09915 0.0230030352908753 0.00460257139432588 protein_coding
SSO_RS09925 0.01721959764854 0.00618137506001875 protein_coding
SSO_RS09930 0.0861891961348435 0.0101556233013134 protein_coding
SSO_RS09935 0.0176749499259288 0.00247674317430527 protein_coding
SSO_RS09940 0.0365196769844305 0.00458760381413165 protein_coding
SSO_RS09945 0.0124661489700573 0.00204308316025281 protein_coding
SSO_RS09950 0.0106809827782013 0.00512442680708314 protein_coding
SSO_RS09955 0.0296312182134412 0.0190669946542914 protein_coding
SSO_RS09960 0.0218561049589293 0.00618576232663362 protein_coding
SSO_RS09965 0.00867414114779239 0.00118890000003538 protein_coding
SSO_RS09970 0.750647472371859 0.114814294595686 protein_coding
SSO_RS09975 0.0712288375889711 0.0223551426135271 protein_coding
SSO_RS09980 0.12387911335256 0.12360428144193 protein_coding
SSO_RS09985 0.0390160671473675 0.0137007863485397 protein_coding
SSO_RS09990 0.82794353537312 0.353815244836778 pseudogene
SSO_RS09995 0.615258865154502 0.0432962324410967 protein_coding
SSO_RS10000 0.277475489313592 0.0295507123174396 protein_coding
SSO_RS10005 0.0551608100858482 0.0201457375669159 protein_coding
SSO_RS16500 0.0532572237117125 0.0169567842572571 pseudogene
SSO_RS10010 0.0278134967785983 0.0115274757031545 protein_coding
SSO_RS10015 0.0177250594142235 0.015853238284082 protein_coding
hpaD 0.0181938781796475 0.0185824352217154 protein_coding
SSO_RS10025 0.038000930902292 0.0373565672095405 protein_coding
SSO_RS10030 0.0112412000296808 0.0143052098528673 protein_coding
SSO_RS10035 0.124970728697958 0.0847536330481082 protein_coding
SSO_RS10040 0.250018691953928 0.215100601898324 protein_coding
SSO_RS10045 0.1000634763745 0.0834258188200921 protein_coding
SSO_RS10050 0.163276595564859 0.0592812583595524 protein_coding
SSO_RS10055 0.0860063796242554 0.0319022058561692 protein_coding
SSO_RS10060 0.104094749068367 0.0476654889636491 protein_coding
SSO_RS10065 0.147086620664461 0.0460378291601619 protein_coding
SSO_RS10070 0.106923213934539 0.0140991424022484 protein_coding
iorA 0.149573903290277 0.0717924154019551 protein_coding
SSO_RS10080 0.133962667338291 0.0488743358679717 protein_coding
SSO_RS10085 0.171336381690346 0.0975187081795496 protein_coding
SSO_RS10090 0.257472856648905 0.105730614303682 protein_coding
SSO_RS10095 0.0440082841473854 0.0434584142423649 protein_coding
SSO_RS10100 0.0746063734541585 0.0395290407247712 protein_coding
SSO_RS10105 0.0512288018673098 0.0180972828205551 protein_coding
SSO_RS10110 0.165399305639959 0.0331502388777437 pseudogene
SSO_RS10115 0.326447087816068 0.079042279726434 protein_coding
SSO_RS10120 0.0691773169033799 0.140541306645851 pseudogene
SSO_RS10125 0.0901101498791598 3.42354506155494 protein_coding
SSO_RS10130 0.162529903786879 0.231458823559503 protein_coding
SSO_RS10135 0.178653136398306 0.149255933611695 protein_coding
SSO_RS10140 0.275122842811906 0.102593139638049 protein_coding
SSO_RS10145 0.159166993763046 0.0644183164206033 protein_coding
SSO_RS10155 0.0538788883712521 0.131449258421385 protein_coding
SSO_RS10160 0.102239988503495 0.0755673965313425 protein_coding
SSO_RS10165 0.0254072485201678 0.013670561702673 protein_coding
SSO_RS16505 0.0157279359261916 0.0163128609912243 protein_coding
SSO_RS10180 0.0204273596530188 0.00996834055435739 protein_coding
SSO_RS10185 0.0392391100369294 0.00595185124827549 protein_coding
treZ 0.0248733285151692 0.00463735926203657 protein_coding
glgX 0.0304282681388102 0.00621117995453631 protein_coding
SSO_RS10200 0.0328931054795601 0.00586822880428008 protein_coding
SSO_RS16510 0.600108877701109 0.395145201637671 protein_coding
SSO_RS10205 0.151808950690777 0.266200226291436 protein_coding
SSO_RS10210 0.112994950888776 0.108630231399922 protein_coding
SSO_RS10215 0.0557530180028435 0.0243866775836755 protein_coding
SSO_RS10220 0.0150333609921184 0.00450751503296232 protein_coding
SSO_RS16515 0.0169501756390174 0.00203885040668765 pseudogene
SSO_RS10225 0.0688450961096597 0.0151806919595704 protein_coding
SSO_RS10230 0.0582001217276758 0.01644700645657 pseudogene
SSO_RS10235 0.0402877835388256 0.00583737755233353 protein_coding
SSO_RS16520 0.0484267772399502 0.0146395684316813 protein_coding
SSO_RS10240 0.0319217647817631 0.0142487839207543 protein_coding
SSO_RS10250 0.0115376408346016 0.00561875773455787 protein_coding
SSO_RS16525 0.191557802809683 0.268940446891124 pseudogene
SSO_RS10255 0.0133784519803097 0.00366754328721585 protein_coding
SSO_RS10260 0.0202893314787872 0.00733920466476828 protein_coding
SSO_RS10265 0.0229383836008863 0.010607817860632 protein_coding
SSO_RS10270 0.0198220728873416 0.00500786898295409 protein_coding
SSO_RS10275 0.220116622769274 0.111290895703012 protein_coding
SSO_RS10280 0.179730085882025 0.0736721539037331 protein_coding
SSO_RS10285 0.787311327032653 0.513968165618308 protein_coding
SSO_RS10290 0.0392036070031107 0.00720460437858682 pseudogene
SSO_RS10295 0.0207985935055429 0.0026374023465444 protein_coding
SSO_RS10300 0.10609915125623 0.0103308419866348 protein_coding
SSO_RS10305 0.0708439492817707 0.0694921255696607 protein_coding
SSO_RS10310 0.108886594551377 0.0842257755527162 protein_coding
SSO_RS10315 0.0929912060603505 0.00343451377298594 protein_coding
SSO_RS10320 0.329472914483003 0.0123629962880872 protein_coding
SSO_RS10325 0.438162680049636 0.0282744597011417 protein_coding
SSO_RS10330 0.612657046319261 0.00691279811680735 protein_coding
SSO_RS10335 0.0871331741504491 0.00675809435949932 protein_coding
SSO_RS10340 0.0370919865778425 0.00277360262877986 protein_coding
SSO_RS10350 0.422068065215176 0.691008157878722 protein_coding
SSO_RS10355 0.218163610661226 0.0712032706656657 protein_coding
SSO_RS10360 0.178958332510141 0.0289769249282426 pseudogene
SSO_RS10365 0.0807395913114108 0.0731139622493397 protein_coding
SSO_RS10370 0.0532799796304021 0.0458920173476711 protein_coding
SSO_RS10375 0.0949762447339778 0.0756440900583095 protein_coding
SSO_RS10380 0.0883354756255612 0.0653518014776216 protein_coding
SSO_RS10385 0.020204678831008 0.00643689873249445 protein_coding
SSO_RS10390 0.0267925987439354 0.0777885236849832 protein_coding
SSO_RS10395 0.0247196791795332 0.0579952553161087 protein_coding
SSO_RS10400 0.0454805016601546 0.0912451462360559 protein_coding
SSO_RS10405 0.0715573097920238 0.162081108544149 protein_coding
SSO_RS16535 0.0140083910656001 0.0103358400061597 protein_coding
glpK 0.0433249851822355 0.100158783338392 protein_coding
SSO_RS10425 0.151157914896437 0.0657248765972449 protein_coding
SSO_RS10430 0.0574914728517491 0.0893574749191205 protein_coding
SSO_RS10435 0.0412482133496955 0.10613116851163 protein_coding
SSO_RS10440 0.0608335495187971 0.10080333039222 protein_coding
SSO_RS10445 0.0224181658835026 0.00230313699798004 protein_coding
SSO_RS10450 0.1188041438946 0.037849603966646 protein_coding
SSO_RS10455 0.124223529407863 0.061637840650801 protein_coding
SSO_RS10460 0.145003862984082 0.0258833558845212 protein_coding
SSO_RS10475 1.63961928183442 0.970683740780827 protein_coding
SSO_RS10480 0.73578529092365 0.0977353788903108 protein_coding
SSO_RS10485 0.0693406085118967 0.0515777151841943 protein_coding
SSO_RS10490 1.06724853594158 0.0798942651603389 protein_coding
SSO_RS10495 0.0236124694079969 0.0250790854068385 protein_coding
SSO_RS10500 0.274495143358582 0.0842007180029669 protein_coding
SSO_RS10505 0.0434753516499527 0.0243698831172454 protein_coding
SSO_RS10510 0.0505973608101885 0.129046052689426 protein_coding
SSO_RS10515 0.0337749525971832 0.0673962944769453 protein_coding
SSO_RS10520 0.0584854875964045 0.0441187711421524 protein_coding
SSO_RS10525 0.054130338549352 0.0283554020087503 protein_coding
SSO_RS10530 0.0558964499995584 0.0195620157644915 protein_coding
SSO_RS10535 0.0401746045651758 0.0115574007582555 protein_coding
SSO_RS10540 0.0823935316997439 0.0170291416600372 protein_coding
SSO_RS10545 0.163320249694212 0.0620388035306339 protein_coding
SSO_RS10550 0.0934508719193387 0.0729338680891191 protein_coding
SSO_RS10555 0.0625703145558324 0.0246573778731459 protein_coding
SSO_RS10560 0.0521582686596397 0.0357970078447198 protein_coding
SSO_RS10565 0.0276761681406467 0.0159387518519325 protein_coding
SSO_RS10570 0.0570372465619835 0.0048177379472226 protein_coding
SSO_RS10575 0.0542409857855902 0.011190076916401 protein_coding
SSO_RS10580 0.0641429789072108 0.0198754717579346 protein_coding
SSO_RS10585 0.101264165786772 0.0263687088277008 protein_coding
SSO_RS10590 0.225320158410738 0.0446373240442555 protein_coding
SSO_RS10595 0.176829801369398 0.0580410014426548 protein_coding
SSO_RS10600 0.0245201375851043 0.0133748623813399 protein_coding
SSO_RS10605 0.048253912484144 0.0236489878821915 protein_coding
SSO_RS10610 0.140160348693309 0.0261617976430035 protein_coding
SSO_RS10615 0.893367072553765 0.0419988849663546 protein_coding
SSO_RS10620 0.130124400974349 0.0218807759080972 protein_coding
SSO_RS10625 0.0583707649839382 0.0150668115081386 protein_coding
SSO_RS10630 0.141120800597169 0.0167195595125743 protein_coding
SSO_RS10635 0.180554181970759 0.0309849684689034 protein_coding
asd 0.0925229429181643 0.378058604915509 protein_coding
SSO_RS10645 0.140402043783866 0.0574818764766354 protein_coding
SSO_RS10650 0.594633568600178 0.141865846350972 protein_coding
SSO_RS10655 0.237396660190009 0.0349737934093588 protein_coding
SSO_RS10660 0.14200957431125 0.051484242134323 protein_coding
SSO_RS10665 0.294411739866041 0.011002650017865 protein_coding
SSO_RS10670 0.039129780294081 0.0102887216853643 protein_coding
SSO_RS10675 0.0999838792419736 0.0236593957956261 protein_coding
SSO_RS10680 0.10483396102377 0.0319730404681366 protein_coding
SSO_RS10685 0.30235736237132 0.0341568708909013 protein_coding
SSO_RS10690 0.292022534286735 0.0370200895985289 protein_coding
SSO_RS10695 0.207838870997365 0.0166472016931539 protein_coding
SSO_RS10700 0.0976984480604526 0.0132533404973031 protein_coding
SSO_RS10705 0.0838844347211911 0.0139963580634654 protein_coding
SSO_RS10710 0.0814564149165541 0.0184529989155569 protein_coding
SSO_RS10715 0.138490320671293 0.0285477245118821 protein_coding
SSO_RS10720 0.240717781185074 0.183022146094061 protein_coding
SSO_RS10725 0.443166255839408 0.629378020591722 protein_coding
SSO_RS10730 0.305392655423349 0.117224607501435 protein_coding
SSO_RS10735 0.0396579280229406 0.0202100597851253 pseudogene
SSO_RS10740 0.0301363604249612 0.00479854643680918 protein_coding
SSO_RS10745 0.0258998074207604 0.00301770456735302 protein_coding
SSO_RS10750 0.0274358923038194 0.0101360135868224 protein_coding
SSO_RS10755 0.137443800809106 0.0181712626256708 protein_coding
SSO_RS10760 0.494905428394488 0.0203682888669335 protein_coding
SSO_RS10765 0.122091733133274 0.0341467060398864 protein_coding
fabG 0.0637083579637687 0.0430054446276667 protein_coding
SSO_RS10775 0.0766349022531571 0.0181815079547768 protein_coding
SSO_RS10780 0.0530561673677844 0.00577915408874051 protein_coding
SSO_RS10785 0.0433757930287201 0.00456536639104015 protein_coding
SSO_RS10790 0.0430186542544194 0.0273697209898664 protein_coding
SSO_RS10795 0.10785647224217 0.0227949550058642 protein_coding
SSO_RS10800 0.0641839524263268 0.0210299201975751 protein_coding
SSO_RS10805 0.14918033696912 0.0193301062059392 protein_coding
SSO_RS10810 0.0549768085805022 0.0160494200542681 protein_coding
[truncated: 926 more rows]
